# Supplementary material for: Metabolomics analysis and metabolite‐agronomic trait associations using kernels of wheat (Triticum aestivum) recombinant inbred lines
Source: Plant J. 2020 Mar 31;103(1):279–92. doi: 10.1111/tpj.14727 (PMC7383920; doi:10.1111/tpj.14727)
Supplement: Supplementary file 2 — Table S1. Scheduled MRM transitions for widely targeted metabolite analysis in mature wheat kernels. Table S2. Metabolic profiling in the kernels of the KN9204/J411 RIL population. Table S3. The statistical results of broad‐sense heritability (H 2) and coefficient of variation (CV). Table S4. Metabolic quantitative trait loci (mQTLs) results of RIL population. Table S5. Statistical analysis of metabolic quantitative trait loci (mQTLs) on the chromosomes. Table S6. Glucosyltransferase activities and kinetic parameters of UGT88C13 and UGT88C14. Table S7. Pearson’s correlation of 467 annotated metabolite and agronomic traits (P < 0.01). Table S8. Agronomic quantitative trait loci (pQTLs) of the RIL population. Table S9. The co‐localization results of pQTLs and mQTLs. Table S10. Metabolites with significant effects on the prediction of plant height and number of grains per spike (P < 0.05). [file TPJ-103-279-s002.xlsx]

## Sheet: S1
Table S1. Scheduled MRM transitions for widely targeted metabolite analysis in mature wheat kernels.
Peak number	Ret. Time (min)	Compound name	Classes	Identification	Molecular formula	Observed mass (Da)	Exact mass (Da)	Accurate mass error (ppm)	Ionization model	Precursor ions (Q1)	Product ions (Q3)	Q4	Q5	Q6	Q7	Q8	Declustering Potential (DP)	Collision Energy (CE)	H2	CV (%)
ace-ser	5.66	N-Acetylserotonin	Amino acid derivative	putative	C12H14N2O2	219.114	219.113	3.1947	H+	219.114	115	160	91	77			70	20	0.503593	56.2179
mal-tyr	6.71	3-Methoxymethamphetamine	Other	putative	C11H17NO	180.138	180.138	0.621744	H+	180.138	121	149.1	91.1	109.1	134.1	93.1	30	20	0.238917	21.0281
mr007	6.5									346.212	185	264.5					30	10	0.802993	42.9051
mr0120	22	Linolenic acid	Lipid	standard	C18H30O2	279.232	279.232	0.0752063	H+	279.232	95.1	123.1	109.1	81.1			80	20	0.566196	98.9326
mr0140	16.7	LysoPC 16:1	Lipid	standard	C24H48NO7P	494.324	494.324	1.28054	H+	494.324	184.2	476.3	125	86.1			40	30	0.667289	80.8335
mr0324	18.6									281.248	81.1	263.3	245.3	105.1	91.1	67.1	80	40	0.266163	43.0462
mr042	8.42	Petunidin 3-O-rutinoside	Flavonoid	putative	C28H33O16				protonated	625.177	317	479	607.2	177.2			20	10	0.693504	32.9544
mr043	17.7									672.6	313.2	489	184				60	40	0.60248	23.5375
mr0437	18.5	LysoPE 16:0	Lipid	putative	C21H44NO7P	454.293	454.293	0.660367	H+	454.293	313.3	282.3	155.1	99.1			30	50	0.0266459	31.2886
mr0458	16.394	LysoPE 18:3	Lipid	putative	C23H42NO7P	476.277	476.278	2.34527	H+	476.277	335.3	67.1	81.1	95.1	93.1	62.1	30	10	0.672663	29.1722
mr0464	17.2	LysoPE 18:2	Lipid	putative	C23H44O7PN	478.293	478.293	0.209077	H+	478.293	337.2	161.3	306.4	147.4	263.3	189.2	30	50	0.540224	33.6613
mr048	4.86	Cyanidin 3,5-di-O-hexoside	Flavonoid	putative					H+	611.18	287	153	109				40	30	0.717739	42.5455
mr057	6.48	Methyl di-alpha-L-rhamnoside	Sugar	putative	C13H24O9				NH4+	342.176	109.1	254.2	202.2	91.1			10	40	0.681453	26.8656
mr0598	15.9									846.5	415.1						60	50	0.519184	124.839
mr0692	18.6	Punicic acid	Lipid	putative	C18H30O2	279.232	279.232	0.0752063	H+	279.232	95.1	149.1	109.1	81.1			50	10	0.749694	43.7021
mr075	9.97	3’,4’,5’-Tricetin O-rutinoside	Flavonoid	putative					H+	653.3	344.9	330.1	507	311.9			60	50	0.788807	90.7139
mr083	10.3	N-Feruloyltyramine	Phenolamide	standard	C18H19NO4	314.138	314.139	0.954992	H+	314.138	177.1	145.2	121.2	91			60	20	0.515358	86.9588
mr0859	16.3	LysoPC 18:3	Lipid	putative	C26H48O7PN	518.322	518.324	3.66566	H+	518.322	184.1	104	500.2	86			80	10	0.535738	27.1111
mr0976	15.8	LysoPE 14:0	Lipid	putative	C19H40NO7P	426.261	426.262	0.469196	H+	426.261	285.2	286.6	290.3	288.5			70	40	0.63245	42.9262
mr1001	15.5	LysoPC 16:2	Lipid	standard	C24H46NO7P	492.308	492.308	0.564687	H+	492.308	184	474	104				10	30	0.0386075	23.4746
mr1004	4.12	N-Caffeoylputrescine	Phenolamide	standard	C13H18N2O3	251.139	251.139	1.59274	H+	251.139	163.2	135.1	117	89			30	10	0.653027	28.7574
mr1006	4.82	N-Feruloylputrescine	Phenolamide	standard	C14H20N2O3	265.155	265.155	1.50855	H+	265.155	177.2	145.2	117	89			20	10	0.792974	91.2181
mr1008	4.99	N-Sinapoylputrescine	Phenolamide	putative	C15H22N2O4	295.165	295.165	0.677587	H+	295.165	207.2	175.2	147.2	119			20	10	0.930442	106.567
mr1010	5.16	N-p-Coumaroylagmatine	Phenolamide	standard	C14H20N4O2	277.166	277.166	0.360795	H+	277.166	147.2	119	91				30	60	0.755386	107.771
mr1011	4.75	N-Caffeoylagmatine	Phenolamide	putative	C14H20N4O3	293.162	293.161	3.06999	H+	293.162	163.2	233.1	135.1	89			20	30	0.868855	49.2792
mr1013	5.43	N-Feruloylagmatine	Phenolamide	standard	C15H22N4O3	307.176	307.176	2.27882	H+	307.176	177.2	290.1	145.2	117	89		50	40	0.95445	75.3518
mr1015	5.55	N-Sinapoylagmatine	Phenolamide	putative	C16H24N4O4	337.188	337.187	1.77943	H+	337.188	207.2	175.2	147.2	119			50	40	0.937295	93.0062
mr1020	5.32	N-Feruloylspermidine	Phenolamide	putative	C17H27N3O3	322.212	322.212	3.10354	H+	322.212	177.2	145	117	72			80	40	0.861925	143.142
mr1022	6.73	N', N''-Di-p-Coumaroylspermidine	Phenolamide	putative	C25H31N3O4	438.239	438.239	0.912745	H+	438.239	147.2	292	204.2	119.1			70	40	0.850934	194.481
mr1023	6.97	N', N''-DiFeruloylspermidine	Phenolamide	putative	C27H35N3O6	498.261	498.26	1.80629	H+	498.261	177.2	323	234	145	117		30	50	0.852355	128.722
mr1025	10.4	N', N'', N'''-DiFeruloyl,Sinapoylspermidine	Phenolamide	putative					H+	704.1	177.2	145.1	109				40	40	0.252514	29.2764
mr1027	7.73	Sinapoyl quinic acid	Ployphenol	putative						399	207.2	177.3	147.2	119.1			80	20	0.824529	31.5053
mr1035	8.83	Kynurenic acid	Amino acid derivative	standard	C10H7NO3	190.05	190.05	1.51013	H+	190.05	144	116	162				20	40	0.583613	50.2673
mr1036	8.2									207.138	95.1	189.1	149.1	123.1			80	20	0.818725	39.4873
mr1040	7.99									554.223	251.1	233.1	189.1	85			80	20	0.538069	51.8487
mr1045	6.99	Tuberonic acid hexoside	Other	putative	C18H28O9				NH4+	406.207	227.1	209.1	191.1	167.1			80	40	0.521169	41.9304
mr1046	12.5									165.054	95.1	147.2	119.1	109.2	83.1		30	40	0.684299	37.7022
mr1047	2.41	Serotonin	Amino acid derivative	standard	C10H12N2O	177.102	177.102	0.25409	H+	177.102	160.2	141.2	132.2	115.2	103.2		50	30	0.80117	33.0403
mr1049	9.02	2-Methylbenzophenone	Other	putative	C14H12O	197.096	197.096	0	H+	197.096	105.1	151.2	115.1	91.2	77.1		70	20	0.439638	32.3181
mr1050	8.11	Sinapic acid	Ployphenol	standard	C11H12O5	225.076	225.076	0.15106	H+	225.076	147.1	207.1	192.1	175.1	119.1		80	20	0.736194	28.0607
mr1051	4.55	N-p-Coumaroylputrescine	Phenolamide	standard	C13H18N2O2	235.144	235.144	0	H+	235.144	147.2	218.2	175.2	119.1	91.1		70	30	0.854152	170.475
mr1053	11.7	Apigenin	Flavonoid	standard	C15H10O5	271.06	271.06	0.0959197	H+	271.06	153.1	243.2	229.1	197.2	145.2		80	20	0.165096	30.4344
mr1054	21.3	Linoleic acid	Lipid	standard	C18H32O2	281.247	281.248	0.832007	H+	281.247	81.1	263.3	245.3	105.1	91.1		40	30	0.569222	36.9702
mr1058	11.9	Tricin	Flavonoid	standard	C17H14O7	331.081	331.081	0.434939	H+	331.081	315	285	258	243	153		60	30	0.533457	61.7291
mr1062	6.66	Xanthurenic acid O-hexoside	Amino acid derivative	putative	C16H17NO9	368.098	368.098	0.456401	H+	368.098	206	145.2	85.1	69.2			30	10	0.840593	56.0073
mr1065	8.77	Apigenin 6-C-pentoside	Flavonoid	standard	C20H18O9	403.104	403.102	3.24235	H+	403.104	367.1	385.1	337.1	313.1	297.1		40	10	0.537912	34.1794
mr1066	9.64									404.154	193.2	284.1	272.1	165.1	91.1		20	20	0.370061	46.0597
mr1068	8.2	methylNaringenin C-pentoside	Flavonoid	putative	C21H22O9	419.134	419.134	0.174169	H+	419.134	383.1	365.1	353.1	337.1	325.1		70	10	0.779777	19.9082
mr1070	8.85	Apigenin 7-O-glucoside	Flavonoid	standard	C21H20O10	433.113	433.113	0.110826	H+	433.113	271.1	415	313.1	253.3	153.2		50	30	0.774875	47.3267
mr1071	8.15	methylApigenin C-hexoside	Flavonoid	putative	C22H22O10	447.129	447.129	0.0156555	H+	447.129	297.1	351	323	327.1			10	30	0.770934	29.6904
mr1072	7.26	Luteolin 6-C-glucoside	Flavonoid	standard	C21H20O11	449.108	449.108	0.122465	H+	449.108	299.2	339.1	329.1	283.2			60	30	0.78535	58.9442
mr1075	7.26	Eriodictyol C-hexoside	Flavonoid	putative					H+	451.1	331.1	433.1	385.1	355.1	301.2		10	50	0.814182	36.1558
mr1076	8.51	Chrysoeriol 5-O-hexoside	Flavonoid	putative	C22H22O11	463.123	463.124	0.455602	H+	463.123	301.1	286.3	258.4				20	20	0.82411	36.7895
mr1077	8.17	Chrysoeriol 6-C-hexoside	Flavonoid	putative	C22H22O11	463.124	463.124	0.839949	H+	463.124	313.1	367	343	298			30	20	0.932991	100.876
mr1079	6.84	N', N''-p-Coumaroyl, Feruloylspermidine	Phenolamide	putative	C26H33N3O5	468.25	468.249	2.13561	H+	468.25	204.2	234.1	147.2	177.2	292.2		20	10	0.841528	152.339
mr1082	7.53	Selgin 5-O-hexoside	Flavonoid	putative	C22H22O12	479.118	479.118	0.448741	H+	479.118	317.1	460.9	302.1	274.2			30	30	0.682414	32.9636
mr1083	8.41	Tricin 5-O-hexoside	Flavonoid	putative	C23H24O12	493.134	493.134	0.344734	H+	493.134	331.1	315	270.2				50	10	0.286634	34.4353
mr1085	10.1	3’,4’,5’-Tricetin 5-O-hexoside	Flavonoid	putative	C24H26O12	507.15	507.15	0.737455	H+	507.15	345.1	329	315.1	284.1	255.1		50	40	0.707649	62.6611
mr1087	7.69	di-C,C-pentosyl-apigenin	Flavonoid	putative	C25H26O13	535.144	535.145	1.54911	H+	535.144	499.3	481.3	433.4	381.5	349.7		10	30	0.836774	26.4263
mr1089	10.6	Chrysoeriol 7-O-malonylhexoside	Flavonoid	putative	C25H24O14	549.123	549.124	0.868656	H+	549.123	301.1	347.1	286.1	177.1			50	30	0.838414	39.5319
mr1090	7.28	di-C,C-pentosyl-luteolin	Flavonoid	putative	C25H26O14	551.14	551.14	0.430018	H+	551.14	497.1	515.2	407.1	395.1	365.1		50	20	0.486872	27.6487
mr1091	8.39	C-pentosyl-apigenin O-hexoside	Flavonoid	putative	C26H28O14	565.155	565.155	0.375118	H+	565.155	367.1	403	337.1	313.1	283		50	60	0.556612	15.3873
mr1092	8.47	Apigenin 7-O-rutinoside	Flavonoid	putative	C27H30O14	579.17	579.171	1.33639	H+	579.17	271.2	561.2	543.2	525.2	409.2		20	30	0.915194	64.3343
mr1093	10.6	Tricin O-malonylhexoside	Flavonoid	putative	C26H26O15	579.134	579.134	0.167491	H+	579.134	331.1	535.1	493.1	315.2	270.2		10	40	0.947151	64.1355
mr1094	7.82	C-pentosyl-luteolin O-hexoside	Flavonoid	putative	C26H28O15	581.15	581.15	0.650434	H+	581.15	383.2	419.1	365.2	353.2	329.2		60	50	0.924434	40.134
mr1095	7.1	di-C,C-hexosyl-apigenin derivative	Flavonoid	putative	C27H30O15	595.166	595.166	0.761133	H+	595.166	283.3	577.2	559.3	409.3	355.4		50	60	0.918699	54.2784
mr1096	8.22	C-pentosyl-chrysoeriol O-hexoside	Flavonoid	putative	C27H30O15	595.166	595.166	0.929153	H+	595.166	397.1	433.1	379.2	367.2	343.2		40	50	0.783432	27.6181
mr1097	8.61	Chrysoeriol 7-O-rutinoside	Flavonoid	putative	C28H32O15	609.181	609.181	0.0541711	H+	609.181	301.1	463.1	327.1	286.1			20	40	0.652984	34.233
mr1098	6.93	C-hexosyl-luteolin O-hexoside	Flavonoid	putative	C27H30O16	611.161	611.161	0.358335	H+	611.161	299	449.1	353.4	329.6			50	40	0.727167	48.4781
mr1099	7.66	C-hexosyl-chrysoeriol 5-O-hexoside	Flavonoid	putative	C28H32O16	625.177	625.176	0.470267	H+	625.177	463	445.4	427.4	409.4	397.4		80	20	0.806702	37.492
mr1102	8.58	Tricin 7-O-rutinoside	Flavonoid	putative	C29H34O16	639.191	639.192	1.55196	H+	639.191	330.6	493.2	315.4	287.4	270.4		70	30	0.80358	40.0556
mr1103	7.7	Tricin 5-O-hexosyl-O-hexoside derivative	Flavonoid	putative	C29H34O17	655.188	655.187	1.4866	H+	655.188	330.9	475	373.1	315.2	287.1		30	40	0.486562	24.3343
mr1104	8.87	Tricin 4'-O-(syringyl alcohol) ether 5-O-hexoside	Flavonoid	putative	C32H34O15	659.195	659.197	2.51518	H+	659.195	331	623.3	497.1	315	209.3		40	20	0.73163	36.7076
mr1105	10.3	Tricin 4'-O-(syringyl alcohol) ether 7-O-hexoside	Flavonoid	putative	C32H34O15	659.196	659.197	1.30158	H+	659.196	331.1	527	497.2	315.2	270.2		10	20	0.673927	56.2987
mr1107	9.58	Tricin 4'-O-(β-guaiacylglyceryl) ether 7-O-hexoside	Flavonoid	putative	C33H36O16	689.208	689.208	0.555711	H+	689.208	331.1	527.1	375.2	242.2	181.2		40	20	0.799112	50.7115
mr1112	8.85	C-pentosyl-apeignin O-feruloylhexoside	Flavonoid	putative	C36H36O17	741.203	741.203	0.201025	H+	741.203	177.1	145.1	283.3	367.2			30	40	0.523842	25.0672
mr1114	8.4	C-hexosyl-apigenin O-p-coumaroylhexoside	Flavonoid	putative	C36H36O17	741.203	741.203	0.201025	H+	741.203	147.2	579.3	367.1	337	207.2		60	60	0.683204	39.3347
mr1117	7.58	C-hexosyl-luteolin O-p-coumaroylhexoside	Flavonoid	putative	C36H36O18	757.197	757.197	0.377709	H+	757.197	147.1	595.3	395.1	329	299		40	50	0.65201	24.8998
mr1120	8.15	C-hexosyl-chrysoeriol O-p-coumaroylhexoside	Flavonoid	putative	C37H38O18	771.213	771.213	0.115403	H+	771.213	147.2	463.2	343.1				60	40	0.898347	31.8824
mr1121	9.48	C-pentosyl-chrysoeriol O-feruloylhexoside	Flavonoid	putative	C37H38O18	771.212	771.213	1.44059	H+	771.212	177	433.1	337	591.1	145.1		20	60	0.450925	19.7487
mr1123	8.33	C-hexosyl-chrysoeriol O-feruloylhexoside	Flavonoid	putative	C38H40O19	801.224	801.224	0.786297	H+	801.224	177.1	343.1	313.1				30	40	0.614133	18.8477
mr1125	5.66	DIMBOA glucoside	Other	putative	C15H19NO10	374.108	374.108	0.0240572	H+	374.108	198.2	124	180.2	77.9			80	50	0.542169	21.5022
mr1126	6.83	Vitamin B2	Vitamin	standard	C17H20N4O6	377.146	377.146	0.0662874	H+	377.146	243.1	216.1	198.2	172.3	145.3		30	30	0.484491	36.3927
mr1129	10.3	Luteolin O-malonylhexoside	Flavonoid	putative	C24H22O14	535.108	535.108	0.284055	H+	535.108	287	153.1	137				20	40	0.749418	42.2849
mr1137	12.1									415.139	177	145	147	221.1			10	50	0.680648	100.504
mr1145	8.6	Hesperetin 5-O-glucoside	Flavonoid	putative	C21H20O12	465.103	465.103	1.08578	H+	465.103	303	115.1	81	153	137		50	30	0.440873	33.945
mr1146	7.93	C-hexosyl-tricetin O-pentoside	Flavonoid	putative					H+	611.2	465.1	411.2	399.2	315.1			30	20	0.353051	43.9227
mr1147	12	Chrysoeriol	Flavonoid	standard	C16H12O6				H+	301.1	286	258.1					60	30	0.827008	65.5132
mr1149	7.93	Naringenin 6-C-hexoside	Flavonoid	putative					H+	435.1	285.1	195					60	40	0.521519	36.2759
mr1150	7.3	di-C,C-hexosyl-apigenin	Flavonoid	putative	C27H30O15	595.166	595.166	0.257071	H+	595.166	409.2	577.2	559.3	439.3	379.2		70	60	0.235856	34.2321
mr1158	1.58	Pyridoxine	Vitamin	standard	C8H11NO3	170.082	170.081	3.53949	H+	170.082	134.1	152.1	124.1	106.1			40	30	0.323849	32.715
mr1159	8.59	Ferulic acid	Ployphenol	standard	C10H10O4	195.065	195.065	1.53795	H+	195.065	145	177.1	149.1	117			20	10	0.483916	38.1846
mr1160	2.46	Quinic acid	Organic acid	standard	C7H12O6	193.071	193.071	0.440253	H+	193.071	111	129	157	139.1			20	10	0.124518	24.1458
mr1161	6.26	Chlorogenic acid	Ployphenol	standard	C16H18O9	355.102	355.102	0.261896	H+	355.102	163	89	145	95	117		60	40	0.247339	19.7522
mr1164	1.54	Nicotianamine	Other	putative	C12H21N3O6	304.15	304.15	0.210422	H+	304.15	185.3	286.7	258.6	240.6	113		50	30	0.540153	34.2787
mr1168	2.38	Pyridoxine O-glucoside	Vitamin	putative	C14H21NO8	332.134	332.134	1.17724	H+	332.134	314.2	170.1	152.2	134.1	124.1		30	10	0.0621781	13.4243
mr1169	7	Roseoside	Other	putative	C19H30O8	387.201	387.201	0.157541	H+	387.201	207.2	225.2	189.2	133.1			80	10	0.87985	23.0783
mr1170	7.32	Caffeoyl shikimic acid	Ployphenol	putative	C16H16O8	337.09	337.092	4.45873	H+	337.09	163						80	60	0.78629	78.8101
mr1183	7.22	4-O-p-Coumaroylquinic acid	Ployphenol	standard	C16H18O8	339.108	339.107	0.415797	H+	339.108	147	119.1	97.1				40	30	0.824647	49.687
mr1184	11.7	3-[(3-Hydroxyundecanoyl)oxy]-4-(trimethylammonio)butanoate	Lipid	putative	C18H35NO5	346.259	346.259	0.0184833	H+	346.259	81.1	133.1	107.1	93.1			70	40	0.340019	46.4834
mr1186	1.5	Choline	Vitamin	standard	C5H13NO	104.107	104.107	2.07479	H+	104.107	60.1	83	59.1	56.2			70	50	0.17826	12.25
mr1188	1.68	Trigonelline	Other	standard	C7H7NO2	138.055	138.055	0.115896	H+	138.055	94.2	92.1	78.1	65.1			50	20	0.817032	19.4239
mr1191	4.39	p-Coumaroyl-2-hydroxyputrescine	Phenolamide	putative					H+	251.2	147.2	191.2	175.2	119.1	91.1		20	60	0.869613	141.995
mr1192	1.78	Thiamin	Vitamin	standard	C12H17N4OS				protonated	265.112	122.1	175.1	144.1	113.1	81.1		80	20	0.0675595	29.0638
mr1193	5	N2, N2-Dimethylguanosine	Nucleic acid derivative	putative	C12H17N5O5	312.13	312.13	0.784929	H+	312.13	180.2	222.2	135.1	110.1			20	20	0.912063	43.7162
mr1194	7.26	(2S,4E)-2-Amino-5-{N'-[(1Z,2S,3R)-1,2-dihydroxy-3-(1H-indol-3-yl)butylidene]carbamimidamido}-4-pentenoic acid	Other	putative	C18H23N5O4	374.181	374.182	3.2551	H+	374.181	137.1	223.2	188.2	144.1	122.1		70	20	0.619473	19.6885
mr1201	4.98	Cyanidin 3-O-glucoside	Flavonoid	standard	C21H21O11				protonated	449.108	287	245	231.3	213.3	137.1		60	20	0.852538	55.3589
mr1203	7.42	methylLuteolin C-hexoside	Flavonoid	putative	C22H22O11	463.123	463.124	0.239677	H+	463.123	313.1	367	343				20	30	0.92384	107.228
mr1204	9.07	Chrysoeriol 7-O-hexoside	Flavonoid	putative	C22H22O11	463.123	463.124	0.239677	H+	463.123	301.1	286.3	258.4				60	30	0.608708	38.5807
mr1205	11.7	Tricin 4'-O-(syringyl alcohol)ether	Flavonoid	putative	C26H24O10	497.144	497.144	0	H+	497.144	331	315.1	270	320.8			30	30	0.583656	92.2852
mr1206	13	Tricin 4'-O-(syringyl alcohol)ether derivative	Flavonoid	putative					H+	511.16	331.1	315.1	287.1	270.1	177.2		70	30	0.721474	22.1185
mr1207	11.7									515.154	177.1	145.3	303	285.1	217.2		10	20	0.751954	51.8281
mr1209	12.1	Tricin 4'-O-(β-guaiacylglyceryl) ether	Flavonoid	putative	C27H26O11	527.155	527.155	0.147964	H+	527.155	331	315	270.2				30	30	0.600758	68.7879
mr1215	7.13	C-pentosyl-C-hexosyl-apigenin	Flavonoid	putative	C26H28O14	565.155	565.155	0.198176	H+	565.155	499.2	547.3	511.3	427.4	379.5		20	20	0.579248	15.3834
mr1217	13.4	Tricin derivative	Flavonoid	putative					H+	569.165	331	314.9	178.9	271.1			50	30	0.811947	178.229
mr1219	5.3	Cyanidin 3-O-rutinoside	Flavonoid	putative	C27H31O15				protonated	595.165	287.1	415.1	397.1	153.1			10	20	0.765324	27.9977
mr1220	7.84	Kaempferol 3-O-glucoside-2‘-O-rhamnoside	Flavonoid	standard	C27H30O15				H+	595.3	449.1	287.1	153.1				40	20	0.856734	68.3855
mr1222	7.26	C-hexosyl-chrysoeriol 7-O-hexoside	Flavonoid	putative	C28H32O16	625.177	625.176	1.27004	H+	625.177	607.1	565.3	367.1	343.1	313.1		20	10	0.916954	53.5369
mr1227	8.13	Tricin 5-O-hexosyl-O-hexoside	Flavonoid	putative	C29H34O17	655.187	655.187	0.0396833	H+	655.187	331	373.1	347	315.2	270.2		10	30	0.690575	23.9141
mr1228	8.8	Tricin 7-O-hexosyl-O-hexoside	Flavonoid	putative	C29H34O17	655.186	655.187	1.0684	H+	655.186	331.1	493.1	201.2				30	50	0.722252	24.2448
mr1229	9.45	Tricin 4'-O-(syringyl alcohol)ether 7-O-hexoside	Flavonoid	putative	C32H34O15	659.195	659.197	2.4272	H+	659.195	331	641.4	527.2	315.2	209.2		10	20	0.809459	61.8138
mr1230	8.54	Tricin O-hexoside derivative	Flavonoid	putative	C33H34O15	671.197	671.197	0.83135	H+	671.197	509.1	631.4	491.1	331.1			70	30	0.445353	41.4247
mr1232	10.4	Tricin 4'-O-(β-guaiacylglyceryl) ether 7-O-hexoside derivative	Flavonoid	putative	C33H36O16	689.208	689.208	0.845899	H+	689.208	331	527.1	375.2	242.2	181.2		40	20	0.762563	67.4943
mr1233	7.94	Tricin 4'-O-(β-guaiacylglyceryl) ether 5-O-hexoside	Flavonoid	putative	C33H36O16	689.208	689.208	0.580377	H+	689.208	331.1	671.3	527.2	314.9	153.1		20	50	0.717206	63.8434
mr1240	7.55	C-hexosyl-apigenin O-hexosyl-O-hexoside	Flavonoid	putative					H+	757.4	739.1	577.1	637.3				20	30	0.782832	48.186
mr1242	8.26	C-hexosyl-apigenin O-feruloylhexoside	Flavonoid	putative	C37H38O18	771.213	771.213	0.115403	H+	771.213	177.1	433.1	337	591.1	145.1		50	60	0.769395	26.6394
mr1244	7.04	C-pentosyl-luteolin-C-hexoside	Flavonoid	putative	C26H28O15	581.15	581.15	0.306289	H+	581.15	383.2	419.1	365.2	353.2	329.2		70	50	0.745375	71.1802
mr1245	3.3	Guanosine	Nucleic acid derivative	standard	C10H13N5O5	284.098	284.099	2.02394	H+	284.098	152.2	135.1	110.1	82.2			10	60	0.487536	66.3372
mr1263	11.7	Naringenin	Flavonoid	standard	C15H12O5	273.076	273.076	0.801975	H+	273.076	153	147	119				50	30	0.641256	59.3459
mr1264	8.11	Quercetin 5-O-hexoside	Flavonoid	putative	C21H20O12	465.103	465.103	0.666519	H+	465.103	303	153	137	81			50	30	0.490841	24.8383
mr1265	3.42	Inosine 5'-monophosphate	Nucleic acid derivative	standard	C10H13N4O8P	349.054	349.054	0.254975	H+	349.054	137	305	233.1				50	30	0.847281	28.143
mr1267	2.33	Adenine	Nucleic acid derivative	standard	C5H5N5	136.062	136.062	0.0808456	H+	136.062	119	109.1					80	10	0.45443	26.1019
mr1270	6.1					353.151				353.151	177.2	317.2	145.2	117.1	89.2		80	10	0.246346	21.9346
mr1272	6.89	Sinapoyl O-hexoside	Ployphenol	putative	C17H22O10				NH4+	404.155	207.1	175.1	147.1	119			20	20	0.223064	39.3503
mr1275	9.03	Tricin 7-O-hexoside	Flavonoid	standard	C23H24O12	493.134	493.134	0.344734	H+	493.134	331.1	315	270.2				50	10	0.817245	29.7862
mr1278	11.7	Sedanolide	Other	putative	C12H18O2	195.138	195.138	0.901926	H+	195.138	81.1	149.1	135.1	107.1			30	30	0.342463	59.2748
mr128	22.826					339.252				339.252	321.2	293.2	71.1	81.1	67.1	97.1	30	20	0.676309	33.3686
mr1288	13.3	9,17-Octadecadiene-12,14-diyne-1,11,16-triol	Lipid	putative	C18H26O3	291.195	291.196	0.35028	H+	291.195	109.1	149.1	131.1	81.1			30	20	0.343934	34.6799
mr1295	6.83	Ferulic acid O-hexoside	Ployphenol	putative	C16H20O9	357.118	357.118	0.0504035	H+	357.118	177.1	145	117	89			80	60	0.397431	30.8685
mr1302	17.5	Polypodine B	Other	putative	C27H44O8	497.311	497.311	0.0382055	H+	497.311	335.3	261.2	135.1	91			10	20	0.655967	31.2759
mr1303	8.54									510.233	189.1	313.1	207.1	137.1			30	40	0.4134	44.7738
mr1306	13.1									557.165	177.1	345.1	303.1	217.1			70	30	0.303427	33.7733
mr1308	7.61	Manglieside E	Other	putative	C28H38O13				NH4+	600.265	249.1	267.1	180.1				40	20	0.680735	74.0759
mr1313	12.3	3-oxo-2-(cis-2’-pentenyl)-cyclopentane-1-octanoate	Lipid	putative	C18H29O3	295.227	295.227	0.338723	H+	295.227	157	115	81.1	71.1			40	20	0.358894	31.101
mr1314	16.3057					330.336				330.336	88.1	70.1	106.1	57.1	312.3	102.1	80	60	0.712273	35.3329
mr1319	1.56	Alanine	Amino acid derivative	standard	C3H7NO2	90.055	90.055	0.266504	H+	90.055	44	70					30	60	0.862238	22.9557
mr1320	1.55	Serine	Amino acid derivative	standard	C3H7NO3	106.05	106.05	0.895805	H+	106.05	60	88	70				70	30	0.871571	16.8334
mr1321	1.68	Proline	Amino acid derivative	standard	C5H9NO2	116.071	116.071	0.275694	H+	116.071	70	66.6	63.9				10	60	0.894548	55.2987
mr1322	1.74	Valine	Amino acid derivative	standard	C5H11NO2	118.086	118.086	0.669002	H+	118.086	72.2	69.9	52.4				20	40	0.864551	26.7671
mr1323	1.57	Threonine	Amino acid derivative	standard	C4H9NO3	120.065	120.066	4.52253	H+	120.065	74	55.8					20	30	0.874589	18.0858
mr1325	2.43	Leucine	Amino acid derivative	standard	C6H13NO2	132.102	132.102	0.264947	H+	132.102	86.1	69.1	67.1	56.1			20	40	0.616869	26.4677
mr1326	1.86	Isoleucine	Amino acid derivative	standard	C6H13NO2	132.102	132.102	0.264947	H+	132.102	86.2	69.1	67.1	56.1			40	40	0.165211	25.5802
mr1327	1.77	Aspartic acid	Amino acid derivative	standard	C4H7NO4	134.045	134.045	1.5368	H+	134.045	88.1	116.1	74.1	70	68		30	30	0.666058	24.1926
mr1330	1.55	Lysine	Amino acid derivative	putative	C6H14N2O2	147.113	147.113	1.56343	H+	147.113	84.2	130.1					40	10	0.757493	60.9109
mr1331	1.74	Glutamic acid	Amino acid derivative	standard	C5H9NO4	148.06	148.06	0.418748	H+	148.06	84.1	130.1	102.1	79.7			20	50	0.320363	25.2848
mr1332	1.78	Methionine	Amino acid derivative	standard	C5H11NO2S	150.058	150.058	0.373188	H+	150.058	61.2	104.3	75	81	53.9		30	20	0.889391	57.9577
mr1333	1.18	Histidine	Amino acid derivative	standard	C6H9N3O2	156.077	156.077	0.467719	H+	156.077	110.1	93.1	83.1	67.4			80	10	0.759818	30.5161
mr1335	4.26	Phenylalanine	Amino acid derivative	putative	C9H11NO2	166.086	166.086	0.12644	H+	166.086	120.1	103.7	93.4	72.2			30	50	0.571738	18.6389
mr1336	1.25	Arginine	Amino acid derivative	standard	C6H14N4O2	175.119	175.119	0.119918	H+	175.119	116.1	157.2	130	65.4			70	10	0.917883	37.0343
mr1338	2.37	Tyrosine	Amino acid derivative	standard	C9H11NO3	182.081	182.081	0.0109841	H+	182.081	91.2	136.2	119.3	76.9	136.2		50	10	0.326041	19.9737
mr134	1.84	Feruloyl putrescine O-hexoside	Phenolamide	putative					H+	427.2	177.1	265.2	145.1	117.1			50	40	0.642989	34.5099
mr1346	5.21	Tryptophan	Amino acid derivative	standard	C11H12N2O2	205.098	205.097	3.05221	H+	205.098	146.2	118.1	170.3	188.2	91		10	50	0.820819	114.545
mr1347	8.52	5-Heptyl-1,3-benzenediol	Ployphenol	putative	C13H20O2	209.153	209.154	1.91247	H+	209.153	151.2	191.2	165.2	121.2	105.2		60	20	0.514865	29.98
mr1348	1.77	Phosphocreatine	Other	putative					H+	212.1	194.1	166.1	152.2	134.1	94.1		20	20	0.267427	14.981
mr1351	16.5	4aR-(4aalpha,6beta,8aalpha)]-4a,5,6,7,8,8a-Hexahydro-4,8a-dimethyl-6-(1-methylethenyl)-2(1H)-naphthalenone	Other	putative	C15H22O	219.174	219.174	0	H+	219.174	203.2	188.3	161.2	173.2	93.1		50	30	0.0985747	33.6832
mr1352	5	Pantothenic acid	Vitamin	putative	C9H17NO5	220.118	220.118	0.127205	H+	220.118	202.1	184.2	174.2	124.1	99		40	20	0.470745	17.3349
mr1353	13.4	Isobornyl methacrylate	Other	putative	C14H22O2	223.169	223.169	0.837929	H+	223.169	149	135	64.9	89.9			40	10	0.782736	34.9151
mr1356	11.2	Caproylglycine	Amino acid derivative	putative	C12H23NO3	230.175	230.175	1.73781	H+	230.175	212.1	62.1	99				50	10	0.715026	25.9359
mr1357	18.6	Polygodial	Other	putative	C15H22O2	235.169	235.169	0.795172	H+	235.169	179.2	91.1	79.3				30	20	0.378115	58.0341
mr136	1.71									458.185	116.1	261	150.2	70			80	10	0.800873	55.7028
mr1363	1.72	Ribosylnicotinate	Other	putative	C11H13NO6	256.082	256.082	0.859101	H+	256.082	124.1	210.2	155.2	96.2	80.2		80	60	0.570545	18.0683
mr1364	1.56	sn-Glycero-3-phosphocholine	Lipid	standard	C8H20NO6P				protonated	258.111	104.2	240.2	184.2	125.1	99.1		10	60	0.794491	23.4782
mr1370	6.98					271.19				271.19	114.1	209.2	96.1	79.2			10	20	0.0562635	23.0204
mr1372	23.1	Oleamide	Lipid	putative	C18H35NO	282.279	282.279	0.889191	H+	282.279	83.2	161.2	79.3	81.5			10	20	0.342799	46.3613
mr1373	1.77	Crotonoside	Nucleic acid derivative	putative	C10H13N5O5	284.099	284.099	0.263993	H+	284.099	152.1	238.2	181.1	135.1	110.1		10	60	0.0652975	73.6917
mr138	8.32									469.182	191.1	307.2	289.2	203.2			50	50	0.617024	29.3271
mr1387	14									343.295	240.3	257.1	211	169	108.2		20	20	0.202278	42.6725
mr1391	9.2918									351.2	249.3						70	40	0.35464	34.1175
mr1396	15.5	Phillygenin	Ployphenol	putative	C21H24O6	373.164	373.165	1.57571	H+	373.164	343.3	297.6	271.6	183.5			10	50	0.105452	76.129
mr1397	5.54	Succinyladenosine	Nucleic acid derivative	putative	C14H17N5O8	384.115	384.115	0.190047	H+	384.115	252	162.2	136.2	148			20	10	0.877978	52.6805
mr1399	4.55	Adenosine O-ribose	Nucleic acid derivative	putative					H+	400.2	136.1	268.2	175.2	121.1			30	10	0.777568	80.5566
mr1417	19.8									518.323	459.3	313.3	184.2	104.2	86.2		20	30	0.720144	32.739
mr1418	18.1	LysoPC 18:2	Lipid	putative	C26H50NO7P	520.339	520.34	0.960911	H+	520.339	184.2	502.7	182.3	185.5			80	10	0.408502	37.6796
mr142	17	2-[(11Z,14Z)-icosadienoyl]-sn-glycero-3-phosphoethanolamine	Lipid	putative	C25H48NO7P	506.324	506.324	0.855183	H+	506.324	184.1	488.3	125.1	86.1			40	60	0.544295	24.5504
mr1420	18.5	LysoPC 18:1	Lipid	standard	C26H52NO7P	522.355	522.355	0	H+	522.355	184.1	504.4	337.3	125.1	104.2		80	10	0.494333	54.4201
mr1425	4.72	Tryptamine	Amino acid derivative	standard	C10H12N2	161.107	161.107	1.56417	H+	161.107	144.2	102.1	91.1				50	30	0.664957	85.8939
mr1428	6.29	1,2,3,4-tetrahydro-beta-carboline-3-carboxylic acid	Other	putative	C12H12N2O2	217.097	217.097	1.50163	H+	217.097	144	145.6	149.3	199.2			30	40	0.960507	62.3464
mr1433	15.7021	Diosgenin	Other	putative		415.076				415.076	119.1	91.1	107.1	135.1	117.1	69	30	10	0.598077	77.8669
mr1435	9.69	Quercetin O-malonylhexoside	Flavonoid	putative					H+	551	303	177	153				30	20	0.549726	29.0186
mr1437	7.96	Apigenin 5-O-glucoside	Flavonoid	standard	C21H20O10	433.113	433.113	0.923547	H+	433.113	271.1	153					80	30	0.827953	43.097
mr1438	1.55	Asparagine	Amino acid derivative	standard	C4H8N2O3	133.061	133.061	1.48053	H+	133.061	74	123.1	112.1	83.1			80	50	0.682734	31.1331
mr1441	7.93	Apigenin 6-C-glucoside	Flavonoid	putative	C21H20O10	433.113	433.113	0.461773	H+	433.113	283.1	313.1	337.1	367.1	397.1		60	30	0.923781	58.2188
mr1442	6.08	5'-Deoxy-5'-(methylthio)adenosine	Nucleic acid derivative	putative	C11H15N5O3S	298.096	298.097	2.34823	H+	298.096	136.1	119.1					30	10	0.9197	49.7234
mr1445	1.57	Cytidine	Nucleic acid derivative	standard	C9H13N3O5	244.094	244.093	3.58061	H+	244.094	112.1	95	69	100			80	50	0.720603	59.6866
mr1446	1.61	Tyramine	Amino acid derivative	standard	C8H11NO	138.091	138.091	0.282422	H+	138.091	121.1	103.1	93	91			80	10	0.458672	18.45
mr1448	7.86	Methyl Nicotinate	Other	standard	C7H7NO2	138.055	138.055	2.7815	H+	138.055	108	124	106				40	30	0.759646	34.9551
mr1449	1.5	Agmatine	Phenolamide	standard	C5H14N4	131.129	131.129	2.60049	H+	131.129	114.1	72	85				80	20	0.808268	33.4086
mr1453	4.3	Adenosine	Nucleic acid derivative	standard	C10H13N5O4	268.105	268.104	2.83099	H+	268.105	136.1	191	119				70	40	0.842078	23.5433
mr1454	1.62	Diaminopimelic acid	Other	putative	C7H14N2O4	191.103	191.103	0.272105	H+	191.103	84.1	128	82				40	30	0.882874	36.8637
mr1459	9.77									334.295	272.5	228.2	184.2	170.2			50	30	0.4959	53.518
mr1460	2.07									335.074	99.1	261.2	243.2	151.1	81		10	50	0.836374	24.9344
mr1462	1.86	Maltose	Sugar	standard	C12H22O11				Na+	365.105	203.3	185	245	173			20	10	0.100731	15.5113
mr1466	17.5551	LysoPC 16:2	Lipid	putative		492.308				492.308	184.1	86.1	125	60.1			30	40	0.391489	22.5152
mr1475	9.63					290.269				290.269	228.2	102.1	88.1	70.1			30	20	0.339572	39.2121
mr1478	4.92									323.171	177.1	305.2	145	129.1			70	50	0.82832	112.761
mr1482	6.68	2-(hydroxymethyl)-5-[6-[(4-hydroxyphenyl)methylamino]purin-9-yl]tetrahydrofuran-3,4-diol	Other	putative	C17H19N5O5				H+	374.181	195.1	177.1	137.1				80	20	0.452404	22.8197
mr1489	6.5	N', N''-Feruloyl, Caffeoylspermidine	Phenolamide	putative	C26H33N3O6	484.242	484.244	4.33665	H+	484.242	220.1	177.1	163	147			80	30	0.797592	133.79
mr1511	8.3	Vanillin	Ployphenol	putative	C8H8O3	153.055	153.055	0.313613	H+	153.055	65.1	136.1	110	93.1	81.1		50	20	0.308465	39.7804
mr1512	19.7									223.2	149.1	209.1	97.1	85.1			80	10	0.402324	25.0342
mr1517	5.69	N-(9H-Purin-6-ylcarbamoyl)threonine	Nucleic acid derivative	putative	C10H12N6O4	281.1	281.099	2.45465	H+	281.1	162.2	221	191.2	136.1	120.1		10	20	0.621938	21.2378
mr1519	6.25	Pipemidic acid	Other	putative	C14H17N5O3				H+	304.248	142.2	208.2	191.1	184.2	99		70	20	0.923251	29.6748
mr1538	6.07	Threonyl carbamoyl adenosine	Nucleic acid derivative	putative	C15H20N6O8	413.141	413.142	1.08195	H+	413.141	162.1	281.1	201.2	136.1	99		40	50	0.717693	22.9876
mr1539	1.76									422.112	171	260.2	243	143.1	97.1		10	20	0.893262	25.5962
mr1541	6.64	(2S,3R)-2-{[{9-[(2R,3R,4S,5R)-3,4-Dihydroxy-5-(hydroxymethyl)tetrahydro-2-furanyl]-9H-purin-6-yl}(methyl)carbamoyl]amino}-3-hydroxybutanoic acid	Nucleic acid derivative	putative	C16H22N6O8	427.158	427.157	1.40464	H+	427.158	150.2	295.1	247.2	201.1	136.1		20	10	0.730408	21.2593
mr1548	6.83									469.253	293.1	271.2	243.2	151.1			30	30	0.837296	117.881
mr1566	9.45	(5xi,6S)-4,5-Di-O-acetyl-2,6-anhydro-1-deoxy-1-[5,7-dihydroxy-2-(4-hydroxyphenyl)-4-oxo-4H-chromen-3-yl]-6-methyl-D-arabino-hexitol	Flavonoid	putative	C26H26O11	515.156	515.155	1.89846	H+	515.156	177.1	145.3	303	285.1	217.2		70	20	0.526393	49.2192
mr1577	5.18									543.3	205.2	336.1	177.1	160.2			40	20	0.703776	45.7515
mr1579	1.42									544.9	251.1	447	349	223.1	191.1		40	20	0.470463	29.7223
mr1600	9.31	Luteolin C-sinapoylhexoside	Flavonoid	putative					H+	655.2	207.2	449.1	355.1	329.1	299.2		80	30	0.769055	30.0526
mr1617	12.3	5-Methoxypodophyllotoxin	Other	putative	C23H24O9	445.15	445.149	0.608784	H+	445.15	177.2	86.2	132.1	145.3			30	50	0.738437	103.697
mr1622	8.12	3-Coumaric acid	Ployphenol	standard	C9H8O3	165.054	165.055	1.81758	H+	165.054	147	119	65.1	66.9			20	20	0.535922	75.8123
mr1641	11.3	N-Undecanoylglycine	Amino acid derivative	putative	C13H25NO3	244.19	244.191	3.85354	H+	244.19	163.2	209	226.2	145.2			30	20	0.64584	46.1662
mr1643	18.6					249.185				249.185	193.1	78.7	92.2				20	10	0.50232	52.7526
mr1687	15.1	3-[(6-Oxodecanoyl)oxy]-4-(trimethylammonio)butanoate	Lipid	putative					H+	330.263	277.2	52.3	69.8	74.7			80	30	0.675539	38.4125
mr169	1.7	Betaine	Other	standard	C5H12NO2+				protonated	118.086	59	72					40	60	0.338105	16.0325
mr1695	3.7	4-Pyridoxic acid O-hexoside	Vitamin	putative	C14H19NO9	346.113	346.113	0.612516	H+	346.113	184.1	166.1	148	85			10	30	0.615063	26.8278
mr1700	20.3	3-Methyl-5-(5,5,8a-trimethyl-2-methylene-7-oxodecahydro-1-naphthalenyl)pentyl acetate	Other	putative	C22H36O3	349.271	349.274	7.87062	H+	349.271	179	177.1	71				80	30	0.36175	32.3545
mr171	3.4	Niacinamide	Other	putative	C6H6N2O	123.056	123.055	4.77834	H+	123.056	80.1	106.1	96.2	78.1			20	20	0.570314	38.005
mr172	1.58	Homoproline	Amino acid derivative	putative					H+	130	69.9	96	67				40	10	0.802841	43.0328
mr1738	7.4									428.205	184	410.2	68.8	235.1			10	40	0.714777	30.5444
mr175	1.58	Ornithine	Amino acid derivative	standard	C5H12N2O2	133.097	133.097	0.195346	H+	133.097	70.1	116	68	97			30	40	0.866479	33.1896
mr1755	1.21									463.1	223	267	283	365			30	20	0.636648	21.3932
mr1770	1.55									489.193	147	130	81	149.8			80	10	0.890678	96.8226
mr1787	11									509.146	355	491.1	321.9				60	30	0.842068	74.5792
mr179	5.59	4-Methyl-5-thiazoleethanol	Other	putative	C6H9NOS	144.048	144.048	0.124959	H+	144.048	113.1	126.1	103.1	91.1			30	20	0.278853	49.8118
mr1792	5.2									511.5	188	146	349	156.1			80	40	0.858465	41.004
mr1803	5.19									525.5	188	146	231.1	247			50	40	0.769464	43.1142
mr183	1.19	Carnitine	Other	putative	C7H15NO3	162.113	162.112	0.0370113	H+	162.113	83.9	125	101				80	20	0.580471	21.743
mr1835	8.77									554.3	233	215	189.1	187			20	20	0.600217	52.7069
mr1836	7.93									559.5	515.2	231	185.1	207			60	30	0.820861	56.9455
mr1850	6.69									581.4	545.1	509.1	527.1	491.1			50	20	0.834742	40.1077
mr1852	8.05									584.234	263.1	281	159	217			40	20	0.621227	53.0479
mr186	1.79	2-Aminoadipic acid	Amino acid derivative	putative	C6H11NO4	162.076	162.076	0.0123399	H+	162.076	97.9	84	144	115.9			60	10	0.794106	22.9118
mr1866	7.12									616.261	383.1	167	205	217			10	30	0.808323	44.843
mr187	1.58	Methyl 2-[(2-methoxy-2-oxoethyl)amino]acetate	Other	putative	C6H11NO4	162.076	162.077	3.29474	H+	162.076	59.9	84.2	116.2	98.2			30	20	0.816961	50.1899
mr1896	10.1	Tricin O-sinapoylhexoside	Flavonoid	putative	C34H34O16	699.194	699.192	2.2998	H+	699.194	331.1	463	207.1	175.1			60	40	0.669356	74.2057
mr1904	7.33									716.4	233	189	250.9	649.4			60	40	0.608899	36.5774
mr195	2.03									202.108	184.3	166.2	120.1	103.1			30	20	0.384868	20.704
mr196	10.6	4-Amino-2-methyl-6-quinolinecarboxylic acid	Other	putative	C11H10N2O2	203.082	203.082	2.72304	H+	203.082	185.5	175.2	161.2	145.2			80	10	0.360993	58.2887
mr1968	5.06									310.186	131	113.1	95.2	84.9			20	20	0.281133	30.5681
mr197	1.71	Acetyl-carnitine	Other	putative	C9H17NO4				H+	204.123	85.1	168.1	144.1	96.1			80	50	0.220071	18.5095
mr1974	5.67	Golotimod	Amino acid derivative	putative	C16H19N3O5	334.14	334.14	0.368109	H+	334.14	188.2	270.2	170.2	146.2	130.1		70	10	0.911077	93.8519
mr1992	16.7									540.306	481.1	357.1	335.2	182.2	147.1		10	40	0.521946	28.2899
mr1994	1.57									637.4	133.1	325.2	295.1	188.2	163.1		30	60	0.70736	28.304
mr200	1.58	Cystathionine	Other	putative	C7H14N2O4S	223.075	223.075	0.130001	H+	223.075	88.1	211	177	134			70	30	0.38549	35.8567
mr2001	1.48	Glycine	Amino acid derivative	standard	C2H5NO2	76.0393	76.0393	0.368231	H+	76.0393	58.7	54	61	51			30	10	0.471655	22.1168
mr2004	1.48	2-Aminoisobutyric acid	Organic acid	putative	C4H9NO2	104.071	104.071	5.32328	H+	104.071	58.1	53	56	60.1			40	10	0.280062	13.3092
mr2014	6.17	Amino nicotinic acid	Vitamin	putative	C6H6N2O2	139.05	139.05	2.3229	H+	139.05	121	93	112	96			70	10	0.256117	21.8742
mr2028	1.5	Dopamine	Amino acid derivative	standard	C8H11NO2	154.086	154.086	0.136287	H+	154.086	91.1	137.1	119	65	109.1	79.1	70	30	0.333257	23.4105
mr2036	6.82	1-methoxyindole-3-carbaldehyde	Phytohormone derivative	putative					H+	175.1	133.1	119.1	105.1	69.1			40	30	0.321147	27.9629
mr204	4.43	2'-Deoxyadenosine	Nucleic acid derivative	putative	C10H13N5O3	252.11	252.109	2.23316	H+	252.11	136.1	117.1	99	73	69		80	10	0.905391	38.8614
mr2042	4.78	Homophenylalanine	Nucleic acid derivative	putative	C10H13NO2	180.102	180.102	1.66572	H+	180.102	120.1	103	91	77			20	10	0.768457	21.922
mr2043	13.6									181.122	163.1	125.1	83	57.1	117		60	20	0.353538	35.7552
mr2045	7.9									181.065	69	67	138.1	110.1			50	40	0.653928	20.3289
mr2047	14.9	3,5-Dimethoxybenzoic acid	Ployphenol	putative	C9H10O4	183.065	183.065	1.09251	H+	183.065	123	121	135	95			10	30	0.751981	77.8578
mr2048	3.99	4-Pyridoxate	Vitamin	putative	C8H9NO4	184.061	184.06	1.83635	H+	184.061	148	166	138.1	119	142		10	30	0.617661	25.8065
mr2050	10	3,4-Dihydroxymandelic acid	Ployphenol	putative	C8H8O5	185.044	185.044	1.99952	H+	185.044	99.9	153	129	81			30	30	0.66164	49.4946
mr2051	5.19	2-Aminooctanedioic acid	Organic acid	putative	C8H15NO4	190.107	190.108	3.33495	H+	190.107	144.1	85.1	102.1	148.1	67.1		40	50	0.8867	92.5198
mr2056	6.55	Caffeine	Nucleic acid derivative	standard	C8H10N4O2	195.088	195.088	0.42545	H+	195.088	138.1	69	83.1	110.1	123	56	40	30	0.178408	46.6074
mr2059	13.7	Dodecalactone	Other	putative					H+	199.2	107.1	165	99				50	20	0.284836	19.372
mr2063	2.37	Nicotinoylcholine	Phenolamide	putative					H+	209.1	150.1	119	105				50	20	0.854093	38.0902
mr2065	5.68	Kinetin	Phytohormone derivative	putative	C10H9N5O	216.088	216.088	0.444263	H+	216.088	81	53	119	136.1	51	92	70	50	0.348622	208.44
mr2069	2.52									221.023	158.1	175.1	130.1	193	104.1		70	20	0.614392	37.0647
mr2070	4.4	5-Hydroxytryptophan	Amino acid derivative	standard	C11H12N2O3	221.092	221.092	0.031661	H+	221.092	204.1	186.1	162	175.1	148.1	90	60	20	0.862333	37.2503
mr2076	8.16	Melatonin	Amino acid derivative	standard	C13H16N2O2	233.129	233.128	0.0643422	H+	233.129	174.1	159.1	143.1	115.1	130.1	216.1	30	20	0.540273	35.977
mr2078	14.9									239.1	137	153					60	30	0.229443	29.4792
mr208	1.93	Saccharopine	Amino acid derivative	putative	C11H20N2O6	277.139	277.139	0.14794	H+	277.139	84.1	259.2	213.2	201.1	130.2		50	20	0.23237	35.3206
mr2081	4.96	4-Coumaroylcholine	Phenolamide	putative					H+	250.1	191	147	119				70	30	0.390256	28.3392
mr2084	7.54									255.1	153	91					80	20	0.894832	22.0438
mr2090	11.1									275.1	107	194	91				30	50	0.436096	24.5891
mr2095	16.8	Gingerol	Ployphenol	putative	C17H26O4	295.191	295.19	0.660591	H+	295.191	137.1	94	122	115.1	91.1	66	30	20	0.31598	44.2697
mr2098	9.07	IAA-Glu	Phytohormone derivative	standard	C15H16N2O5				H+	305.098	130	102.1	148.1	158	241.1	269.1	60	50	0.666191	49.5049
mr2105	12	Senecionine	Other	putative	C18H25NO5	336.18	336.181	0.234993	H+	336.18	120.1	94.1	91.1	138.1	67.1	96.1	60	30	0.673604	49.0179
mr2117	6.56	Trans zeatin-riboside (tZR)	Phytohormone derivative	standard	C15H21N5O5				H+	352.2	220.1	185	136				40	20	0.867782	52.2303
mr2120	17.5									353.079	215	165.1	69	122	285.1		40	20	0.628977	47.8206
mr2126	2.4	Guanosine 5'-monophosphate	Nucleic acid derivative	standard	C10H14N5O8P				H+	364.1	152.1	251	135				70	10	0.343583	14.6947
mr2134	5.26	Cis-Zeatin O-glucoside (cZOG)	Phytohormone derivative	standard	C16H23N5O6	382.171	382.172	2.9437	H+	382.171	220.2	202	136				30	10	0.836982	25.8043
mr2135	6.46	Dihydrozeatin-9-glucoside (DZ9G)	Phytohormone derivative	standard					H+	384.3	222.3	136					30	10	0.773786	29.311
mr2136	2.38	S-Adenosyl-homocysteine	Nucleic acid derivative	putative	C14H20N6O5S	385.129	385.129	0.0467376	H+	385.129	136.1	134	250.1	88	232.1	97	50	10	0.897888	36.8756
mr2142	4.98	Meta-topolin-9-glucoside (mT9G)	Phytohormone derivative	putative					H+	404.2	242.1	151	120				40	40	0.736757	23.7899
mr2144	7.48					412.246				412.246	184.1	219	120	86			70	30	0.487812	24.0771
mr2155	1.97	Glutathione (oxidized form)	Amino acid derivative	putative	C20H32N6O12S2	613.16	613.16	0.0114163	H+	613.16	484.1	355	231	177			10	30	0.719491	17.8505
mr2156	1.93	Nicotinamide adenine dinucleotide	Nucleic acid derivative	putative					H+	664.1	136.1	524	428	232			60	50	0.18134	89.0994
mr216	1.87	Lactose	Sugar	standard	C12H22O11	343.124	343.124	1.1337	H+	343.124	163.2	262.2	251.2	181.1			70	10	0.773162	13.1622
mr2161	9.4398	4-Hydroxybenzaldehyde	Ployphenol	standard	C7H6O2	121.029	121.029	0.156987	H-	121.029	77	93	108	65	91		-40	-10	0.705631	28.5627
mr2163	4.70952	Methylsuccinic acid	Organic acid	putative	C5H8O4	131.035	131.035	1.16	H-	131.035	87	99	113	69	85	55	-20	-30	0.61081	22.4236
mr2164	2.98427	Malic acid	Organic acid	standard	C4H6O5	133.014	133.014	2.02986	H-	133.014	115	71	59	89	87		-10	-30	0.358888	19.0674
mr2166	11.8116	Salicylic acid (SA)	Phytohormone derivative	standard	C7H6O3	137.024	137.024	0.678711	H-	137.024	93	75	109	122	65.6		-10	-20	0.236542	42.4087
mr2171	8.83788	Indole-5-carboxylic acid	Phytohormone derivative	standard	C9H7NO2	160.04	160.04	0.524868	H-	160.04	116.1	114	104	90	65	126	-80	-30	0.518511	47.1836
mr2172	9	Indole-3-carboxylic acid	Phytohormone derivative	standard	C9H7NO2	160.04	160.04	0.524868	H-	160.04	116.1	66	114	50	90	74	-70	-30	0.50446	46.4783
mr2177	9.50109	Indole-3-acetic acid	Phytohormone derivative	standard	C10H9NO2	174.056	174.056	0.436641	H-	174.056	130.1	159	128.1	144	146.1	71	-60	-10	0.747114	53.4747
mr2178	9.26485	Amylmetacresol	Other	putative	C12H18O	177.129	177.128	0.242762	H-	177.129	162.1	121.1	106	146.1	134.1	104	-30	-10	0.48236	32.5683
mr2179	1.61887	Mannitol	Sugar	standard	C6H14O6	181.072	181.072	2.53491	H-	181.072	71	59	101	89	73	85	-30	-50	0.730293	47.6071
mr2180	8.18672	Syringaldehyde	Ployphenol	putative	C9H10O4				H-	181.053	166	151	123	95	67		-70	-10	0.807913	27.0726
mr2187	2.3728	Galactonic acid	Organic acid	putative	C6H12O7	195.051	195.051	1.51755	H-	195.051	75	85	99	129	159	89	-30	-10	0.75392	36.0926
mr2190	10.3233	Sebacic acid	Lipid	putative	C10H18O4	201.114	201.113	1.91932	H-	201.114	139.1	81	121.1	157.1	106		-50	-20	0.736774	29.1168
mr2193	11.806	Jasmonic acid (JA)	Phytohormone derivative	standard	C12H18O3	209.118	209.118	0.0239099	H-	209.118	59	165.1	109.1	97.1	149.1	81	-10	-20	0.685258	38.45
mr2194	13.2	Dihydro-Jasmonic acid (dh-JA)	Phytohormone derivative	standard	C12H20O3				H-	211	59						-40	-10	0.296012	17.6639
mr2196	14.8									214.1	134	150	97				-10	-20	0.552834	44.5092
mr2204	10.2881	Abscisic acid (ABA)	Phytohormone derivative	standard	C15H20O4	263.129	263.129	0.117813	H-	263.129	153.1	204.1	219.1	125.1	201.1		-60	-20	0.725648	110.351
mr2214	17	12-oxo-phytodienoic acid (OPDA)	Phytohormone derivative	putative	C18H28O3				H-	291	165	273	247				-70	-30	0.590011	51.0304
mr2216	18.202	9S-hydroxy-10E,12Z-octadecadienoic acid (9(S)-HODE)	Lipid	putative	C18H32O3	295.228	295.228	0.467436	H-	295.228	171.1	183.1	59	125.1	64.9	277.2	-40	-50	0.671363	29.5398
mr2229	13.7913	Jasmonic acid-isoleucine (JA-Ile)	Phytohormone derivative	standard	C18H29NO4	322.202	322.202	0.794532	H-	322.202	130.1	172.1	58	81	165.1	128	-80	-30	0.528975	52.8698
mr2238	10.2	Tuberonic acid-isoleucine (12OHJA-Ile)	Phytohormone derivative	putative	C18H29NO5	338.197	338.197	0.591371	H-	338.197	130.1	252	191				-70	-30	0.581016	41.7341
mr2243	1.64001	Trehalose	Sugar	standard	C12H22O11	341.109	341.109	0.0322478	H-	341.109	101	71	59	89	113		-80	-10	0.689036	12.481
mr2244	6.17	Caffeoyl O-hexoside	Ployphenol	putative	C15H18O9	341.087	341.088	1.73856	H-	341.087	179.1	281	251	221			-20	-30	0.646786	42.0226
mr2245	5.80714	Coniferin	Ployphenol	putative	C16H22O8				H-	341.145	179.1	85	113	119	107.1		-40	-30	0.625099	39.749
mr2247	1.61	Maltitol	Sugar	putative	C12H24O11				H-	343.1	71	179	143				-30	-20	0.332585	11.8836
mr225	14.2	LysoPC 12:1	Lipid	putative	C20H42NO7P	440.277	440.277	0.447445	H+	440.277	184.1	422.2	257.2	104.2			10	30	0.0241575	23.1813
mr2257	14.3	3(2'-Chlorophenyl)-7-hydroxy-4-phenylcoumarin	Other	putative	C21H13ClO3				H-	347.1	267.1	311	175				-50	-30	0.414081	33.4685
mr2262	11.2	Conidendrin	Ployphenol	putative	C20H20O6				H-	355	325	251	193	179			-50	-20	0.617979	45.7845
mr2272	7.41159	3-O-Feruloylquinic acid	Ployphenol	standard	C17H20O9	367.103	367.103	0.866241	H-	367.103	193.1	117	149.1	93			-30	-40	0.854746	47.6331
mr2279	6.66031					385.114				385.114	223.1	161.1	59	69			-30	-30	0.725163	28.5805
mr2290	1.65	Cellotriose	Sugar	putative	C18H32O16	503.161	503.162	1.66348	H-	503.161	161	221.1	179.1	101	89		-40	-30	0.177782	16.2905
mr2318	10.4	Disinapoyl-O-hexoside	Ployphenol	putative	C28H32O14	591.172	591.172	0.505775	H-	591.172	367	341.1	175				-60	-30	0.902907	129.346
mr232	7.77	Delphinidin 3-O-rutinoside	Flavonoid	putative					H+	611.2	303.1	287	153				80	30	0.393751	30.8839
mr2326	4.15514	2,2-Dimethylsuccinic acid	Organic acid	putative	C6H10O4	145.051	145.051	2.7094	H-	145.051	101.1	127	83.1	109	112	55	-50	-20	0.454367	67.2848
mr2365	2.82									214.9	116.9	97	79				-60	-10	0.777746	26.845
mr2405	7.79	Linamarin	Other	putative	C10H17NO6	246.099	246.098	1.2556	H-	246.099	130.1	210.1	109	228.1	166.1		-70	-10	0.891112	65.2148
mr2420	5									254.049	218.1	115	191.1	90	216.1	64	-50	-10	0.303134	15.6191
mr2463	5.2									286.7	121	243	153	91			-50	-10	0.430721	28.0904
mr2489	13.6517									299.1	223						-40	-10	0.760981	58.2061
mr2535	1.54									325.094	144.97	265	227				-30	-40	0.821384	94.1137
mr254	1.96	4-Guanidinobutanoate	Phenolamide	putative					H+	146.1	100.2	128	91.1	84.1	69.2		50	30	0.526089	24.9113
mr2611	5.79									360.056	138	300	273.1				-20	-30	0.650492	20.6972
mr2696	8.81									396.9	173.02	223	193	147			-20	-20	0.799784	31.0599
mr2709	9.02									401.089	311.06	283.06	341.07				-60	-30	0.83722	42.7446
mr2718	6.5									405	183	289	245				-10	-20	0.914107	37.9556
mr272	7.89	Scopoletin	Ployphenol	putative	C10H8O4	193.05	193.05	2.83865	H+	193.05	178.2	150	133.1	105	91		10	20	0.217022	50.5928
mr2753	6.85					421.163				421.163	277.1	59	146.1	71.1	130	205.1	-40	-20	0.853267	61.3006
mr2755	19.8									423.2	120.9	255	203				-30	-20	0.463976	23.5486
mr2786	12.1									449.101	413.1	119.1	134	193.1	175	163	-60	-30	0.430746	96.7082
mr2801	10.8									460.3	400.3	442	418	161			-60	-20	0.59985	134.63
mr2817	5.83	Folinic acid	Vitamin	putative	C20H23N7O7	472.159	472.159	1.28347	H-	472.159	404.2	128	300.1	92.1			-50	-30	0.462092	15.2327
mr2822	1.72					474.146				474.146	132	115	71	341.1	64.9		-10	-60	0.847281	28.3377
mr2833	5.9									479.1	443.1	193	175				-30	-20	0.701691	27.3069
mr2837	7.45									483.1	447	285	163	97			-30	-20	0.666571	56.0473
mr285	18.4									219.1	203.1	119.2	187.3	161.1			60	30	0.4737	26.2479
mr2879	1.8					507.157				507.157	165	59	147	75	129		-50	-40	0.0794699	16.3662
mr2883	7.25									510.089	447	327.05	357.06				-50	-10	0.600892	71.5714
mr2887	17.5									514.2	278.2	253	161				-40	-20	0.593758	24.2127
mr2908	1.71									532.8	191	341	129				-50	-60	0.104328	28.5088
mr2915	2.10165					537.167				537.167	195.1	75	129	87	59		-40	-60	0.113278	32.038
mr2928	7.26									545.227	97	190.1	80	172	146.1	64.7	-60	-60	0.443917	53.6849
mr293	1.73	Leucylproline	Amino acid derivative	putative	C11H20N2O3	229.155	229.155	2.69686	H+	229.155	142.1	70.1	60.1	58.1	124.1	114.1	70	60	0.352168	15.3151
mr2957	1.67									559.1	217.1	199	155				-30	-50	0.310827	32.421
mr2963	19.8					571.387				571.387	269.2	301.2	251.2				-80	-60	0.268036	34.4445
mr2996	6.91									609.3	489.25	430	310	300			-40	-40	0.725512	36.056
mr302	20									252.2	235.2	220.2	196.2	175	149.2		50	10	0.255849	51.7183
mr3036	6.68									642.303	579.1	62					-80	-30	0.802777	53.1318
mr3045	11.9									659	329.09	252	314	299			-20	-30	0.265809	144.811
mr3066	8.7									703.4	351	541	249				-10	-20	0.665241	50.7687
mr3074	10.8									711.34	651.4	415.1					-30	-30	0.808812	44.5327
mr3088	2.44	Uracil	Nucleic acid derivative	standard	C4H4N2O2	113.034	113.035	1.5482	H+	113.034	96	67.1	57	85	64.8		50	30	0.865481	31.0978
mr3091	12.2									737.1	693.1	651	633	489			-80	-30	0.359143	52.3207
mr3093	5.19	Indole	Phytohormone derivative	standard	C8H7N	118.065	118.065	0.389615	H+	118.065	58	91.1	65	89			70	50	0.799748	109.167
mr310	8.97					265.118				265.118	114.1	237.1	247.1	188.1	178.1	184.1	20	50	0.500378	73.3552
mr315	20.6					271.06				271.06	225.1	115.1	197.1	139.1	229		30	20	0.39684	20.2663
mr323	21.6									281.2	162.2	221	191.2	136.1	120.1	99.1	10	20	0.479371	44.6384
mr329	6.37	N-[Methyl(7H-purin-6-yl)carbamoyl]-L-threonine	Nucleic acid derivative	putative	C11H14N6O4	295.114	295.115	3.951	H+	295.114	150.2	201.1	159.1	99			70	10	0.764463	13.9842
mr332	6.72	[1,2,4]triazolo[1,5-a]pyrimidine-7-carboxamide, 4,5,6,7-tetrahydro-N-(2-methoxy-5-methylphenyl)-5-oxo-	Other	putative	C14H15N5O3	302.124	302.125	3.9487	H+	302.124	206.2	248.2	182.2	159.2	132.2		20	10	0.568983	20.8141
mr338	14.3									313.143	137.1	189.1	157.1	129.1	269.1	174.1	50	40	0.79747	28.6998
mr347	1.19									326.012	225	123	181	266	183	165	30	40	0.242734	25.2998
mr355	1.4	2'-Deoxyinosine-5'-monophosphate	Nucleic acid derivative	putative					H+	333.1	137.1	235					20	40	0.730191	15.9124
mr368	6.15									349.1	114.1	322.3	228.2	209.3			40	30	0.212607	39.732
mr379	7.87									370.171	159.2	317.2	208.2	114.1	95.1		40	30	0.315662	31.2243
mr385	6.54									379.136	216.2	286.1	240.2	147.2	119.1	91.1	60	30	0.792969	28.3099
mr392	1.36									393	295.1	273.1	235.1	157.1			60	20	0.757509	17.8595
mr393	7.2									393.2	216.24	361.2	272.2	240.2	225.2	204.2	40	30	0.725981	19.7488
mr394	16									397.2	119.1	337	189	171.2	91		40	20	0.403734	62.7015
mr398	2.4	Leucine derivative	Amino acid derivative	putative					H+	400.2	132.2	251.1	170.1	151.9	99		50	10	0.482488	58.1947
mr4011	9.86491					365.117				365.117	183.1	196.1	129.1	240.1	168.1	212.1	10	30	0.758331	62.3312
mr4018	12.3									349	278						30	20	0.381753	41.334
mr4019	1.73	Rhamnose	Sugar	standard	C6H12O5				Na+	187	82	160					80	20	0.623707	14.1262
mr4022	5.41	Dihydrozeatin	Phytohormone derivative	standard	C10H15N5O				H+	222	136	119	92				20	30	0.870307	26.7624
mr4023	9.24	IAA-Asp	Phytohormone derivative	standard	C14H14N2O5	291.097	291.098	1.37411	H+	291.097	130.1	159.1	188.1	185.1	227.1		20	10	0.776928	50.6203
mr4026	6.45	Dihydrozeatin O-ribose	Phytohormone derivative	putative					H+	354.2	222.3	136	119				70	30	0.587475	35.8629
mr4027	5.37									355	319						70	40	0.641253	15.9488
mr4028	12.4	IAA-Trp	Phytohormone derivative	standard	C21H19N3O3				H+	362	129.8	159	103				10	50	0.428702	50.3782
mr4029	4.64	N6-isopentenyladenine-7-glucoside (iP7G)	Phytohormone derivative	standard	C16H23N5O5				H+	366.2	204.1	136	119				60	10	0.746701	22.4279
mr4030	5.08	N6-isopentenyladenine-7-glucoside (iP9G)	Phytohormone derivative	standard	C16H23N5O5				H+	366.2	204.2	136					80	10	0.698177	23.044
mr4032	8.93	N6-benzyladenine-9-glucoside (BA9G)	Phytohormone derivative	standard	C18H21N5O5				H+	388.2	226.1	136					70	30	0.488664	27.3745
mr4036	6.02	Trans-zeatin-O-glucoside riboside (tZROG)	Phytohormone derivative	putative					H+	514.2	382.2	220	202	136			40	30	0.692358	16.8047
mr4038	1.8									245.2	113.2	201	100	70			10	40	0.774515	33.2752
mr4039	1.53	5-methylcytidine	Nucleic acid derivative	standard	C10H15N3O5				H+	258.2	126.2	69	52				50	30	0.872142	49.284
mr4042	4.47	2'-O-methylguanosine	Nucleic acid derivative	standard	C11H15N5O5	298.115	298.115	0.436074	H+	298.115	152.1	135	110	128	69	82	60	10	0.927716	55.0263
mr4043	4.53	N2-methylguanosine	Nucleic acid derivative	standard	C11H15N5O5	298.115	298.115	0.436074	H+	298.115	166.1	124.1	149	142.1	67	69	70	10	0.931568	46.585
mr4045	4.88	2'-O-methyladenosine	Nucleic acid derivative	standard	C11H15N5O4	282.119	282.12	3.17596	H+	282.119	136.1	103.1	66.2	120			40	10	0.916652	49.1563
mr4046	5.14	2-methyladenosine	Nucleic acid derivative	standard	C11H15N5O4	282.119	282.12	2.46704	H+	282.119	150.1	120	69				20	50	0.854721	34.4032
mr4076	17.9	9(Z),11(E),13(E)-Octadecatrienoic Acid methyl ester	Lipid	putative	C19H32O2	293.248	293.248	0.115943	H+	293.248	81.1	95.1	67.1	109.1	123.1	93.1	50	50	0.798829	49.8209
mr4090	5.52									345.167	327.2	309.1	301.2	257.1	170.1	130.1	30	20	0.614507	18.7924
mr441	1.78									460.202	72.2	313.2	194.2	180.2	118.1	97.1	30	50	0.334784	20.3338
mr477	7.94	Phellodensin F	Flavonoid	putative	C26H30O10	503.191	503.191	0.594208	H+	503.191	175.2	311.1	251.2	137.1			80	40	0.770479	38.7951
mr490	2.83	Pipecolinic acid	Other	putative	C6H11NO2	130.086	130.086	0.76872	H+	130.086	84.1	103.2	98.2	69.2			80	60	0.486287	51.3769
mr493	1.18	Histidinol	Nucleic acid derivative	putative	C6H11N3O	142.097	142.098	0.774116	H+	142.097	83.1	101.1	124.1	81.5			80	10	0.238364	15.7563
mr504	8.84	Tricin 4'-O-(syringyl alcohol)ether derivative	Flavonoid	putative	C26H24O10	497.144	497.144	0.0643676	H+	497.144	331	315.1	270	320.8			50	30	0.763363	35.5914
mr533	7.77	C-hexosyl-luteolin O-pentoside	Flavonoid	putative	C26H28O15	581.15	581.15	0.650434	H+	581.15	383.2	419.1	365.2	353.2	329.2	299.2	80	50	0.826536	37.3706
mr548	1.4									629	137	530.8	335	235			70	20	0.447052	29.7368
mr575	19.9									702.5	227.2	685.3	214.2	184.2			10	40	0.543437	21.9067
mr590	9.24615									777.4	717.5						40	60	0.602246	29.9905
mr592	1.39									806.9	332.9	279	235	136.9			10	30	0.830687	23.9892
mr608	5.61	(3-Oxo-2-pentylcyclopentyl) acetic acid	Other	putative	C12H20O3	213.149	213.149	0.699043	H+	213.149	79.2	91.3	80.9	93.1			30	60	0.577492	36.3588
mr609	12.3	Vanillactic acid	Ployphenol	putative	C10H12O5	213.076	213.076	0.309749	H+	213.076	79	91.3	80.9	93.1			30	40	0.566066	68.8591
mr610	1.18									221.185	143	162	101	83			30	10	0.413683	20.8372
mr614	6.64									303.122	137.1	94	211.1	177.1	167.1	181.1	40	10	0.851971	38.4371
mr615	1.73	Diethylpyrocarbonate	Other	putative	C6H10O5	163.215	163.061		H+	325.113	163.2	193.9	243	249			20	10	0.326781	11.9916
mr621	16	6-Methylene-3,20-dioxopregn-4-ene-17,21-diyl diacetate	Other	putative	C26H34O6	460.269	460.269	1.73811	NH4+	460.269	119.1	415.2	135.1	107.1	281.1	69	30	60	0.167485	51.0721
mr622	7.02					528.195				528.195	109	97	127				10	40	0.270077	26.4715
mr638	1.52	N-Methylhistamine	Amino acid derivative	putative	C6H11N3	126.103	126.103	0.00793005	H+	126.103	109.1	83.1	81	55.1	67	69	50	30	0.48817	19.991
mr644	2.52	Nitroaniline	Other	putative	C6H6N2O2	139.05	139.05	0.165408	H+	139.05	122	92	65				40	20	0.540579	27.8403
mr649	2.44	Xanthine	Nucleic acid derivative	standard	C5H4N4O2	153.041	153.041	0.209095	H+	153.041	110	136	125.1				30	20	0.887621	28.2744
mr650	5.23	3-Indoleacetonitrile	Phytohormone derivative	standard	C10H8N2	157.076	157.076	0.26102	H+	157.076	130.1	117.1	90	105	77	63	80	40	0.639056	97.6187
mr661	9.64	Coniferyl aldehyde	Ployphenol	putative					H+	179	147	119	91				30	20	0.363772	47.5286
mr667	7.67	5-Hydroxyindole-3-acetic acid	Phytohormone derivative	standard	C10H9NO3	192.065	192.066	0.223882	H+	192.065	146.1	103	91				10	20	0.741067	30.7772
mr672	5.19									206	160	145					40	30	0.946678	90.0937
mr673	7.73	Xanthurenic acid	Amino acid derivative	putative	C10H7NO4	206.045	206.045	0.456211	H+	206.045	178	132	142	160	150.1	64.9	60	30	0.587582	24.8775
mr676	2.8631									209.1	106	149	121	91			20	50	0.730451	26.944
mr677	4.18	Kynurenine	Amino acid derivative	putative	C10H12N2O3	209.092	209.092	0.44478	H+	209.092	146.1	91.1	94.1	65	120		80	40	0.946599	41.371
mr690	3.32	Inosine	Nucleic acid derivative	standard	C10H12N4O5	269.088	269.088	0.2973	H+	269.088	137	119	105	110			10	60	0.87403	22.5855
mr693	3.36	Xanthosine	Nucleic acid derivative	putative	C10H12N4O6	285.083	285.083	1.34698	H+	285.083	153	133	57	136	85	115	20	40	0.900925	51.4444
mr698	12.3	N-p-Coumaroyltryptamine	Phenolamide	putative					H+	307.1	147.1	91.1	144.2	119			60	40	0.72878	26.5873
mr699	5.38	Sinapoylcholine	Phenolamide	putative	C16H23NO5	310.164	310.165	1.36379	H+	310.164	251.1	175	207.1	147	91.1	119	70	30	0.517189	44.8027
mr702	11.3					319.284				319.284	89.1	301.4	216.1	105.1			50	60	0.052113	18.7021
mr705	9.73	N-p-Coumaroylserotonin	Phenolamide	standard	C19H18N2O3	323.139	323.139	1.23786	H+	323.139	147	160.1	119	91.1	177.1		60	30	0.609015	79.6827
mr709	2.04	Adenosine 3'-monophosphate	Nucleic acid derivative	standard	C10H14N5O7P	348.07	348.07	1.37903	H+	348.07	136.1	97	69	119	151	250.1	50	10	0.867151	30.0977
mr711	13.7	Strychnine N-Oxide	Other	putative		351.17			H+	351.17	334.2	120	107				30	10	0.483558	31.2047
mr712	9.96	N-Feruloylserotonin	Phenolamide	putative	C20H20N2O4	353.151	353.15	3.68116	H+	353.151	177.2	317.2	145.2	117.1	89.2		60	40	0.666663	83.8746
mr734	6.32	4-Acetamidobenzaldehyde	Other	putative	C9H9NO2	164.071	164.071	0.609494	H+	164.071	147	137.1	119	149			70	20	0.376684	48.3257
mr737	2.34									219.097	84	90.1	130	156.1	86.1	72.1	50	30	0.944801	32.4359
mr739	10.4	Phloretin	Ployphenol	putative	C15H14O5	275.091	275.091	0.134501	H+	275.091	151.1	91					20	10	0.780756	47.551
mr750	1.45									375.8	180	235.3					70	20	0.62393	42.1262
mr753	4.86									390.2	268.1	188	124	84			70	20	0.836222	60.447
mr755	8.24									416.264	209.2	265	153	114			60	40	0.704151	29.3593
mr771	2.61									162.074	74.2	120.1	116.1	103.1	85.1		10	40	0.525073	30.5883
mr772	1.6	3-Methylhistidine	Amino acid derivative	putative	C3H11N2PS2	171.017	171.018	4.41474	H+	171.017	96	83					20	40	0.404344	45.9751
mr774	1.75	Valylproline	Amino acid derivative	putative	C10H18N2O3	215.139	215.139	1.18993	H+	215.139	72.1	70.1	116.1	55.1	57.1	53	70	30	0.744574	21.8102
mr781	1.78	N-acetylneuraminic acid	Organic acid	putative	C11H19NO9	310.113	310.113	1.57362	H+	310.113	292.1	84	130	97	274.1	226.1	70	20	0.679034	75.1698
mr783	7.11									227.127	181	140	155.1	209.1	153.1	131.1	20	30	0.889296	29.7118
mr787	1.45									458.1	180.2	360	262				80	30	0.730806	38.7724
mr792	13.7	cis-12-Octadecenoic acid methyl ester	Lipid	putative	C19H36O2	297.279	297.279	0.0504577	H+	297.279	95.1	247.2	265.3	149.1	163.1	135.1	70	20	0.564604	21.598
mr798	3.65	Cysteine	Amino acid derivative	standard	C3H7NO2S	122.027	122.027	0.368771	H+	122.027	105	59	76	87			70	20	0.450457	37.1908
mr799	2.4	Nicotinic acid	Vitamin	standard	C6H5NO2	124.039	124.039	1.03193	H+	124.039	80	96	78	112	101	68	60	20	0.613135	28.9845
mr802	2.34	1-Methylnicotinamide	Other	standard	C7H8N2O	137.071	137.071	0.437729	H+	137.071	94.2	92	110.1	65	78		20	10	0.778178	31.0403
mr803	1.51	Acetylcholine	Other	putative					H+	146	86	68					80	50	0.569487	20.0273
mr804	1.78	Guanine	Nucleic acid derivative	standard	C5H5N5O	152.057	152.057	0.710261	H+	152.057	135	110	77	91.1	53	103.1	10	50	0.396995	36.6997
mr805	1.16	Glucosamine	Sugar	putative	C6H13NO5	180.087	180.087	0.422019	H+	180.087	162.1	84	72	60	96		20	20	0.828862	59.6814
mr807	1.82	O-Phosphocholine	Other	standard	C5H14NO4P				H+	184	125	166.1	104	98.9			60	10	0.161083	13.6626
mr808	6.97	Caffeic acid	Ployphenol	standard	C9H8O4	181.049	181.05	1.657	H+	181.049	163	135.2	107.3	99	91.1	79.2	40	30	0.46186	32.9587
mr817	1.16	Spermine	Phenolamide	standard	C10H26N4	203.223	203.223	0.216511	H+	203.223	84.1	186.3	128.7	112			50	40	0.438652	13.5702
mr819	1.36									611	235.1	219	136.9	316.8			20	40	0.796004	19.8663
mr823	1.78									638.3	163	85.1	133.9	97			80	20	0.311656	23.0986
mr835	8.55									595.166	397.1	433.1	379.2	367.2	343.2	313.3	30	50	0.812724	27.7753
mr864	7.37214	Benzoic acid	Ployphenol	putative	C7H6O2	123.044	123.045	5.72963	H+	123.044	95	81.1	53	67.1	79.1	105	40	20	0.377637	32.2274
mr867	1.51									162.4	103.1	84.8	69.7				10	20	0.843148	64.5879
mr869	1.81	N-Acetyl-leucine	Phytohormone derivative	putative					H+	174.2	114	127.9	86	156.1			80	20	0.523016	20.7338
mr872	2.4	Ethyl protocatechuate	Ployphenol	putative	C9H10O4	183.065	183.065	0.0382377	H+	183.065	137	111	155	93	121.1	109	70	10	0.322937	16.0795
mr875	2.34									204.008	158	113.9	86				10	30	0.904067	27.5775
mr876	9.83	N-Acetyltryptamine	Amino acid derivative	putative	C12H14N2O	203.117	203.118	2.46162	H+	203.117	143.9	117	91.1	127.2			50	30	0.295374	68.4443
mr878	1.73					205.118				205.118	187.1	170	141	90			70	10	0.220489	13.1325
mr880	9.61					211.112				211.112	91.1	115.1	193.1	65	63	133.1	10	20	0.884224	45.1384
mr885	1.76	Ergothioneine	Other	putative	C9H15N3O2S	230.096	230.096	0.00434602	H+	230.096	186.1	127	94.1	100	114	68	10	20	0.933241	65.4252
mr886	2.77									237.087	146.1	74	136.1	118.1	128	203.1	60	10	0.797056	36.2619
mr893	1.58									260.3	103.9	106	186				40	20	0.830981	24.5669
mr903	10.5	N-Benzoylserotonin	Phenolamide	standard					H+	281.3	160.1	264	115.1	105	77.1		60	50	0.648853	42.7008
mr908	8.71	N-Salicyloylserotonin	Phenolamide	putative					H+	297.3	160.1	281.1	132.1	105.2			40	30	0.658714	110.473
mr911	18.505									294.3	221						50	20	0.314514	81.5156
mr920	2.34					310.128				310.128	292.1	120.1	132.1	264.1	166.1	91.1	80	30	0.470542	68.926
mr931	1.73									331.2	184	104	185.8	191.4			30	10	0.789453	58.1709
mr936	20.8	Pinolenic acid ethyl ester	Lipid	putative	C20H34O2	324.29	324.29	1.70835	NH4+	324.29	306.2	245.2	263.4				60	40	0.341863	70.4475
mr942	6.98	(11Z,13E,15S)-15-Hydroperoxy-11,13-icosadienoic acid	Lipid	putative	C20H36O4	341.269	341.269	0.430746	H+	341.269	323	311	187.1				20	30	0.0826886	21.0335
mr953	9.98	Matairesinol	Ployphenol	putative	C20H22O6	359.148	359.149	1.48128	H+	359.148	137.1	119	175.1	161.1	91.1	255.1	50	60	0.506328	31.1848
mr965	9.55									377.1	162.8	151.1	328.8	207.1			70	30	0.637542	119.979
mr969	15.7									387.1	331.1	333.2	275	334.8			50	20	0.272271	32.554
mr970	9.01									391.1	179.9	149	372.7				60	30	0.124469	21.5686
mr973	20.706									403.1	185						80	30	0.248397	42.1596
mr974	11.6									419.098	284	329.9	265.1				20	40	0.596096	64.4759
mr979	10.9									433.4	207	181.2	415.1				60	30	0.758267	26.9482
mr983	9.77									437.3	211	193.1	179.2	205			20	20	0.493921	40.6915
mr993	1.51									470.2	307.8	296	163.3				20	30	0.297301	31.3709
n00015	21.5965					631.5				631.5	277.2	553.5					-50	-30	0.273759	41.5359
n00016	18.6089					811.563				811.563	295.2	277.2	195.1	515.3			-60	-30	0.589649	40.2554
n00028	18.3744					995.612				995.612	476.3	279.2	214				-70	-50	0.125701	38.8499
n00039	8.85					250.072				250.072	88	132	71	135	59	208	-20	-30	0.763573	39.9851
n00040	19.772					604.394				604.394	301.2	444.3	360.2	428.2			-60	-30	0.622702	51.0776
n00047	17.2376					763.52				763.52	447.3	279.2	185				-80	-20	0.68882	56.7471
n00056	2.16394					699.224				699.224	195.1	639.1	503.2	601.1	129	357.1	-10	-60	0.232738	27.5663
n00062	12.9406					723.526				723.526	329.2	375.3	211.1	345.2	229.1		-60	-40	0.620346	143.771
n00084	16	1-O-(3,4-Dihydroxy-2-methylenebutanoyl)-beta-D-glucopyranose	Other	putative	C11H18O9	295.103	295.102	0.362586	H+	295.103	133.1	179	105	77	123	161	40	20	0.810628	26.5208
n00087	14.5923	Aureobasidin	Other	putative	C23H44O8	447.296	447.296	1.12901	H-	447.296	313.2	129.1	295.2	59	183.1	165	-40	-10	0.796229	40.0151
n00117	20.6266					383.01				383.01	59	322.3					-70	-10	0.49637	19.5226
n00120-1	7.93	3-Methoxy-4-hydroxybenzoic acid O-hexoside	Ployphenol	putative					H+	331.1	169	111	125.1	65	151	93	10	30	0.529648	18.6471
n00122	4.48									333.118	171.1	139	111	85	159.1	65	70	10	0.882202	30.2293
n00132	4.69	Methyl 4-(β-D-glucopyranosyloxy)-3-methoxybenzoate	Ployphenol	putative	C15H20O9	343.104	343.103	3.17689	H-	343.104	181.1	59	139	135	71	119.1	-20	-30	0.379263	26.6234
n00148-1	7.2	3-Hydroxy-5-(4-hydroxypentyl)phenyl β-D-glucopyranoside	Other	putative	C18H22N4O4	359.171	359.171	2.48628	H+	359.171	197	179.1	85	107.1	133.1	135.1	10	20	0.567002	20.4154
n00158	18.7777					994.626				994.626	478.3	281.2	952.6				-60	-40	0.593475	55.7711
n00159	13.0656					238.927				238.927	223	149	75	207	91	60	-80	-20	0.466022	45.9216
n00180	4.5333					737.244				737.244	677.2	503.2	190.1				-20	-30	0.548707	26.3133
n00190	8.24									401.1	239.1	357	167	153			-50	-30	0.867705	21.7764
n00204	12.0463					392.229				392.229	62	329.2	299	79			-50	-60	0.506909	71.7811
n00207	1.82425					929.303				929.303	899.3	179.1					-40	-20	0.818914	35.8143
n00229	7.83207					770.84				770.84	546.1	426.1	564.1				-10	-30	0.915877	36.4977
n00230	6.18757					408.12				408.12	62	372.1	184.1	345.1			-60	-20	0.716619	40.7968
n00259	5.26319					692.238				692.238	488.1	164	136				-50	-20	0.786615	47.0856
n00264	13.7157					240.803				240.803	224	75	150	208			-70	-30	0.6221	80.2732
n00291	5.34549					745.202				745.202	372.1	249.1	122	231.1	113		-80	-20	0.62494	45.7239
n00305	6.6054					802.837				802.837	743.3	581.3	409.2	237.1	435.2		-50	-20	0.675319	19.2699
n00322	16.1691					788.508				788.508	474.3	277.2	313.2				-40	-20	0.406219	53.2971
n00327	10.3167					492.137				492.137	372.1	432.1	289	275	332		-30	-40	0.727971	58.3776
n00354	8.9	Uridine 5'-diphosphogalactose	Nucleic acid derivative	putative	C15H24N2O17P2	565.048	565.047	0.877803	H-	565.048	403	158.9	273	176.9	385		-60	-30	0.91331	49.6997
n00361	6.53578					965.339				965.339	579.1	489.1					-50	-40	0.784713	40.9398
n00369	11.2704					463.291				463.291	329.2	403.3	311.2	211.1	229.1		-60	-10	0.621053	43.7975
n00394	5.02297					868.271				868.271	462.1	664.2	620.2	375.1			-20	-30	0.751692	182.461
n00409	7.8527					832.198				832.198	769.2	545.1	425.1	563.2			-70	-20	0.567682	44.8873
n00436	18.8772					940.59				940.59	423.3	255.2	904.4				-70	-30	0.540328	57.069
n00437	8.69899					613.137				613.137	577.2	413.1	301.1	323.1	371.1		-70	-30	0.746469	68.4044
n00509	6.82957					626.962				626.962	564.1	474.1	384.1	444.1	354.1		-40	-40	0.672297	32.1545
n00583	6.19091					561.217				561.217	215.1	171.1	116.1	92.1			-10	-20	0.861889	37.1564
n00595	9.06073	Coixol	Other	putative	C8H7NO3	164.035	164.035	3.85284	H-	164.035	149	121	77				-50	-20	0.53016	74.8524
n00601	7.88036					434.093				434.093	371.1	249.1	121	62	231.1		-70	-20	0.467931	51.3808
n00624	6.87886					401.108				401.108	267.1	341.1	249.1	151	113	179.1	-30	-30	0.671083	26.9479
n00634	15.9238					525.384				525.384	157.1	293.2					-80	-40	0.52804	34.8335
n00692	4.98158					649.211				649.211	445.1	203.1	314	241	268		-10	-50	0.602958	102.2
n00718	7.38913					713.188				713.188	545.1	425.1	455.1	335.1			-50	-20	0.803443	23.3313
n00723	2.7234					293.134				293.134	195.1	97	129	75			-10	-30	0.75065	65.4991
n00726	6.08642					402.109				402.109	134	342.1	162	180			-60	-60	0.856898	63.7219
n00775	6.83727					657.246				657.246	597.2	179.1	209.1	225.1	435.2	387.1	-40	-20	0.702166	44.7485
n00796	15.7843					366.229				366.229	288.2	138.1	306.2	86	150.1	245.2	-30	-20	0.8083	158.011
n00804	17.9309					520.272				520.272	433.2	153	79	305	171	279.2	-20	-40	0.804658	70.7797
n00849	14.6047					548.117				548.117	476.2	440.2	512.1	125.9			-20	-20	0.702072	60.8035
n00884	5.67693					681.235				681.235	621.2	193.1	175	223.1			-40	-40	0.678456	31.6094
n00901	19.8275					356.281				356.281	296.2	278.2	196.1	59			-30	-10	0.721794	36.1464
n00930	8.50145					448.234				448.234	385.1	267.1	249.1	62	113		-70	-20	0.218794	50.9717
n00969	10.2828					333.05				333.05	231	273	148.9				-80	-30	0.689715	46.278
n00976	7.48287					402.097				402.097	366.1	186.1	142.1	204.1	342.1		-70	-30	0.737937	69.6585
n00977	6.99126					544.213				544.213	484.2	322.1	179.1	119	160		-50	-30	0.850195	54.0571
n00979	15.1631					479.333				479.333	401.3	419.3	251.1	263.1	199.1		-60	-20	0.792019	202.37
n00999	7.60947	3,3-Dimethylglutaric acid	Organic acid	putative	C7H12O4	159.066	159.066	3.55199	H-	159.066	115.1	141.1	97.1	87			-10	-20	0.72489	39.9324
n01021	7.67054					494.096				494.096	431.1	311.1	341.1	62	283.1		-40	-20	0.499032	50.4119
n01079	6.82301					721.37				721.37	661.4	179.1	452.2				-50	-20	0.294572	19.3418
n01080	9.27453					742.504				742.504	62						-30	-40	0.40536	28.3238
n01090	15.2259					482.292				482.292	62	422.3	346.2	330.3			-70	-60	0.78633	181.956
n01113	14.9689					465.299				465.299	387.3	405.3	237.1	245.2	185.1		-60	-20	0.794389	132.875
n01164	15.2653					442.165				442.165	62	382.1	364.3	228			-30	-30	0.764187	37.7526
n01203	14.4694					368.27				368.27	62	308.2					-60	-40	0.516993	45.3409
n01209	9.98	Tricin 7-O-glucuronic-O-rhamnoside	Flavonoid	putative					H+	653.1	507.1	331	315				40	30	0.809753	91.8423
n01212	10.6408					385.097				385.097	193.1	178	134	149.1	313.1	59	-20	-20	0.716608	95.4779
n01214	16.9096	Hexadecanedioic acid	Lipid	putative	C16H30O4	285.207	285.207	1.80571	H-	285.207	223.2	267.2	241.2	57	69	80	-60	-30	0.386046	26.6573
n01217	7.45623					504.214				504.214	466.2	316.2	149.1				-20	-20	0.872062	127.396
n01237	19.8266					368.246				368.246	295.2	249.2	141.1	155.1	338.3		-40	-10	0.717259	41.2259
n01255	18.3313					925.544				925.544	477.3	447.3	279.2				-70	-50	0.47417	56.4108
n01265	2.67135					431.185				431.185	237.1	409.2	59	367.2			-80	-20	0.463152	43.5147
n01267	7.44254					414.07				414.07	351.1	62	101.1	249.1	113		-50	-20	0.311908	44.8151
n01274	19.4118					666.436				666.436	606.4	341.1	281.3				-10	-20	0.760708	29.7417
n01281	17.9469					553.339				553.339	479.3	254.2					-20	-20	0.288232	31.985
n01292	10.3137					391.959				391.959	332	206.9	164.9	272			-50	-20	0.690845	38.6861
n01305	2.0506					202.026				202.026	59	160	99.9	141.9	104	66.5	-50	-10	0.528387	18.8719
n01309	16.9373					313.872				313.872	91	75	298	62			-50	-40	0.66775	63.6792
n01340	17.7545					663.367				663.367	323.1	279.2	603.3	341.1	101	87	-10	-40	0.465085	22.6845
n01354	8.02883					375.118				375.118	165.1	195.1	150	327.1	179.1		-10	-30	0.769807	40.9362
n01355	9.22392					939.66				939.66	261.1	677.5	187.1				-70	-40	0.5765	25.8952
n01364	4.87492	3-Hydroxy-3-(methoxycarbonyl)pentanedioic acid	Organic acid	putative	C7H10O7	205.035	205.035	2.78002	H-	205.035	111	173	73	87	143		-10	-20	0.756264	43.5707
n01365	4.18208					359.137				359.137	299.1	89	59	119			-30	-10	0.387483	28.8343
n01412	7.15433					581.119				581.119	447.1	133	327.1	357.1	115		-60	-20	0.634741	46.5838
n01415	19.5447					506.301				506.301	62	280.2					-40	-40	0.839154	52.1074
n01417	18.3999					759.488				759.488	447.3	279.2	672.5				-30	-30	0.287369	46.5833
n01433	16.6525					593.273				593.273	277.2	153	241	315.1	413.2		-10	-30	0.696897	72.5398
n01471	7.86644					709.186				709.186	545.1	425.1	563.1	455.1			-20	-30	0.904261	35.2003
n01489	17.6246					505.262				505.262	277.2	153	227	453.3			-60	-50	0.759457	108.384
n01498	8.02389					413.255				413.255	59	284.1	305.2	353.2			-30	-40	0.879395	88.8574
n01536	4.10724					295.119				295.119	59	235.1	151	175			-40	-60	0.420818	35.3399
n01573	9.3	N-(Phenylacetyl)aspartic acid	Amino acid derivative	putative	C12H13NO5	252.087	252.087	1.58279	H+	252.087	120.1	206.1	146.1	188.1	118.1		70	30	0.680258	57.6886
n01633	7.03114					515.08				515.08	417.1	97	249.1	455.1	167	267.1	-50	-20	0.682225	35.8773
n01637	4.99283					503.207				503.207	203.1	116.1					-30	-20	0.89898	63.877
n01648	16.7387					767.428				767.428	89	677.4	397.1	415.1	279.2		-60	-20	0.890269	32.4713
n01713	14.2495					730.287				730.287	670.3	555.2	405				-40	-30	0.446351	16.3179
n01719	9.20195					379.144				379.144	59	319.1	343.2	161	101		-40	-40	0.743434	33.1018
n01739	19.7582					445.27				445.27	361.2	429.2	141				-10	-40	0.600969	55.9457
n01756	5.78406					458.155				458.155	395.2	251.1	293.1	125	99		-30	-20	0.86178	129.143
n01769	1.84868					754.263				754.263	133	637.2	625.2	115	128		-30	-40	0.257405	45.7857
n01817	15.8095					376.234				376.234	62	316.3	59				-60	-10	0.607649	45.5315
n01839	5.3857					846.255				846.255	504.1	341.2	134	162	323.2		-80	-30	0.791808	39.4479
n01840	14.4568					466.02				466.02	160.8	302.9	153	431.1	62		-80	-40	0.73515	49.8978
n01850	5.92977					570.128				570.128	534.2	164	149	192	274.1		-20	-10	0.880114	91.265
n01853	16.9702					767.415				767.415	677.4	89	397.1	415.1			-20	-20	0.881715	28.7597
n01867	8.09709					622.756				622.756	315.1	579.3	300	519.3			-40	-40	0.723645	34.0143
n01887	21.6536					360.268				360.268	278.2	59					-20	-30	0.286284	24.9486
n01888	14.5567					532.395				532.395	143.1	314.2	388.3				-60	-30	0.723244	35.7699
n01916	7.78									595.1	463.1	367	343	313			60	50	0.893104	38.4242
n01918	9.25919					795.442				795.442	116.9	713.5	677.5				-40	-50	0.482759	24.8749
n01919	19.6754					835.585				835.585	279.2	775.6	515.3	241			-20	-60	0.794159	84.4983
n01931	8.71111	N-Acetyl-phenylalanine	Amino acid derivative	putative	C11H13NO3	206.082	206.082	2.81927	H-	206.082	164.1	147	91.1	58	103.1		-60	-20	0.804209	30.2989
n01933	3.74059	(1R)-1,3,3-Trimethoxypropyl α-D-glucopyranoside	Other	putative	C12H24O9	311.135	311.134	0.932074	H-	311.135	251.1	71	59	101			-80	-10	0.829246	131.465
n01937	1.49279					406.998				406.998	347	163	205	233	264		-20	-10	0.599811	56.9762
n01976	1.58125					284.11				284.11	181.1	104	132	101	71		-30	-20	0.831561	51.5036
n01977	5.1899					729.255				729.255	669.2	485.2	179.1				-60	-20	0.741317	41.9357
n01994	4.98525					771.364				771.364	203.1	567.3	711.3				-40	-60	0.610534	38.8939
n02033	10.318					350.051				350.051	332	206.9	290	164.9	146.9	275	-80	-10	0.747031	43.4309
n02037	17.7921					395.224				395.224	227.2	335.2	313.2	223.1	201.1	317.2	-30	-20	0.301938	88.9709
n02042	7.66259					748.261				748.261	534.2	552.2	730.3				-50	-30	0.745759	60.3022
n02048	3.89595					759.222				759.222	133	115					-30	-10	0.173345	17.2902
n02075	7.45273					674.273				674.273	366.1	307.1	186.1				-50	-30	0.812752	77.8175
n02088	18.5307					355.228				355.228	163.1	179.1	337.2	133.1	295.2		-50	-40	0.617114	61.0267
n02097	5.01802					443.15				443.15	239.1	203.1	116.1	301			-60	-10	0.856023	100.677
n02131	4.1828					425.077				425.077	97	241	225	139	80		-60	-30	0.797425	44.0078
n02163	16.5738	9-KODE	Lipid	putative	C18H30O3	293.212	293.212	2.83072	H-	293.212	209.2	275.2	231.2	221.2			-40	-20	0.403468	28.3234
n02170	7.93973					514.989				514.989	62	452.3					-50	-30	0.571121	34.9367
n02208	8.67535					628.418				628.418	62						-80	-20	0.467859	31.5076
n02209	18.1931					745.887				745.887	279.2	255.2					-20	-50	0.683155	44.5971
n02236	8.60402					216.899				216.899	171.1	155.1	124.9	199.1	59		-10	-30	0.627385	32.221
n02287	2.222					490.02				490.02	204	348	62				-50	-30	0.786022	53.0025
n02294	8.52964					563.188				563.188	401.1	357.1	503.2	327.1			-80	-20	0.785045	55.2034
n02308	3.59658					655.207				655.207	595.2	179.1	433.1	125			-70	-10	0.794864	27.6499
n02354	12.6363	5-[2-(3-Furyl)ethyl]-8a-(hydroxymethyl)-5,6-dimethyl-3,4,4a,5,6,7,8,8a-octahydro-1-naphthalenecarboxylic acid	Other	putative	C20H28O4	331.191	331.191	1.1051	H-	331.191	287.2	73	257.2	59	269.2	217.1	-50	-40	0.657657	88.528
n02361	1.69523					499.109				499.109	157	341.1	439.1				-60	-50	0.452504	37.1293
n02393	7.86					460.586				460.586	341.1	298	371.1	313.1			-10	-30	0.903386	101.943
n02411	14.2547					468.274				468.274	271.2	196	225.2				-50	-40	0.5156	28.8871
n02415	21.2825					408.279				408.279	279.2	128	364.3	102.1	390.3		-10	-30	0.683951	33.4563
n02435	9.89259					855.585				855.585	62	790.6	795.6				-10	-50	0.0614799	26.2414
n02455	11.9948					444.316				444.316	193.1	134	384	369			-30	-40	0.679758	103.135
n02467	15.6254					596.346				596.346	522.3	297.2					-70	-20	0.435634	25.4169
n02474	10.5512					198.043				198.043	168	183	140	82			-30	-30	0.786137	41.8619
n02476	19.7813					347.171				347.171	301.2	217.1	285.1	187	143.1		-80	-20	0.647818	37.5158
n02477	7.87811					328.191				328.191	157.1	130.1	201.1	284.2	242.2		-30	-40	0.370624	28.4806
n02506	7.473					370.14				370.14	307.1	295	62	190.1			-60	-20	0.515246	40.6185
n02511	7.94									483.1	307.1	343	313				30	30	0.800184	37.0094
n02513	5.15736					403.126				403.126	223.1	208	203.1	343.1	300.1		-60	-20	0.592425	32.1932
n02565	19.5905					928.589				928.589	433.2	153	447.2	480.3			-50	-30	0.600873	29.1139
n02595	10.2689					141.061				141.061	59						-80	-20	0.722317	42.3493
n02598	8.92677					723.264				723.264	417.2	687.2	491.1				-80	-40	0.637475	38.0955
n02619	18.9857					964.594				964.594	447.3	279.2					-80	-30	0.480878	66.7874
n02630	10.8914					341.106				341.106	267.1	326.1	282.1	239.1	249.1	311.1	-60	-40	0.573927	46.0176
n02636	12.4099					375.269				375.269	357.3	209.1	223.1	243.2	297.1		-60	-10	0.52357	52.0446
n02646	13.5519					308.197				308.197	236.1	186.1	121.1	290.2	210.1		-50	-20	0.216208	37.8087
n02650	8.10306					689.179				689.179	365.1	653.3	239.1	350			-60	-40	0.52493	29.3588
n02673	5.87694					580.155				580.155	62	517.2	175	490.1	193.1		-80	-50	0.797751	40.0081
n02727	2.50133					375.028				375.028	156	199.9	243.1	128	117	331	-20	-40	0.214581	35.0801
n02731	8.46339					727.236				727.236	385.1	267.1	563.1				-70	-30	0.702992	38.2424
n02738	4.05036					477.161				477.161	417.1	307.1	163.1	215			-20	-10	0.594789	31.7345
n02846	9.25575					387.113				387.113	193.1	178	134	123	148.1	299.1	-80	-20	0.729981	55.8771
n02857	7.56797					589.288				589.288	367.2	179.1	89	119			-60	-30	0.856465	37.226
n02877	4.109	N1-Benzyl-2-[(2-oxo-3-piperidyl)carbonyl]hydrazine-1-carbothioamide	Other	putative	C14H18N4O2S	305.106	305.107	3.02517	H-	305.106	97	59	80	87.9			-30	-40	0.688359	22.9078
n02927	10.605					539.287				539.287	317.2						-80	-40	0.677348	44.3381
n02930	7.1494					690.068				690.068	630	356	478	492			-40	-30	0.691413	26.5869
n02936	14.8817					340.214				340.214	74	278.2	265.2	221.2	296.2		-80	-40	0.61079	25.1876
n02937	15.7912					711.34				711.34	397.1	651.4	675.4	415.1	253.2	277.2	-10	-30	0.272121	40.327
n02952	1.21142									255.6	167	152	97	108			-40	-60	0.85984	29.85
n02966	6.62169					449.108				449.108	259.1	269	287.1	125	149	179	-70	-40	0.914568	67.8731
n02983	12.0518					366.217				366.217	330.2	315.1	212.1				-10	-20	0.241094	51.305
n02996	7.14756					447.116				447.116	249.1	197	267.1	153.1	429.1	121	-40	-20	0.943877	57.0344
n03019	8.47732					467.114				467.114	385.1	267.1	249.1	289.1	407.1		-30	-20	0.364546	47.2105
n03038	12.2713					188.141				188.141	141.9	62					-60	-10	0.707157	30.7071
n03046	9.62									369.1	91.1	207	193	147			30	20	0.694176	52.5439
n03068	14.8095					259.096				259.096	177.1	133.1	199.2	204.8	222.8		-80	-20	0.52893	61.5239
n03079	19.3585					788.57				788.57	269.2	281.3					-70	-60	0.35818	33.9563
n03099	6.49355					615.284				615.284	579.3	423.2					-20	-30	0.461557	42.2748
n03114	12.6818					345.229				345.229	209.1	171.1	185.1				-40	-10	0.365273	20.961
n03154	8.00269					352.135				352.135	101.1	250.1	113	59			-70	-60	0.820478	24.1101
n03155	7.74193					573.292				573.292	351.2	513.3					-70	-30	0.576875	28.4078
n03156	1.28									479.1	201.1	299	239	157			-10	-40	0.754148	27.7079
n03156-1	15.6649	(11β,16α)-17-Hydroperoxy-16-methyl-3,20-dioxopregna-1,4-diene-11,21-diyl diacetate	Lipid	putative	C26H34O8	473.218	473.218	0.116226	H-	473.218	59	217	428				-20	-10	0.389489	80.6267
n03172	7.73898					619.231				619.231	223.1	205.1	457.2	164	581.2		-20	-40	0.864048	56.2843
n03197	13.1628					325.111				325.111	295.1	310.1	267.1	289.2	185.1	157.1	-80	-30	0.745093	42.0348
n03201	7.78576					209.047				209.047	150	165.1	194.1				-50	-30	0.716064	28.3072
n03221	9.30726					481.231				481.231	421.2	289.2					-80	-20	0.767864	40.6719
n03235	7.45408					448.124				448.124	366.1	186.1	388.1	142.1	204.1		-30	-30	0.744382	67.6427
n03237	9.80793					664.342				664.342	306.1	272.1	254.1	143			-80	-30	0.750506	90.5765
n03267	15.6907					549.108				549.108	165	121	417.1	489.3	269.1		-30	-30	0.26263	19.7686
n03272	9.58141					351.398				351.398	148.1	336.1	135	190.1	178.1		-70	-40	0.764112	104.979
n03278	7.82547					800.238				800.238	330.1	545.1	233				-30	-40	0.825694	27.2892
n03283	21.402					441.913				441.913	180.1	398.3	163	369.3			-10	-40	0.572995	26.4906
n03296	8.43923					547.148				547.148	383.1	353.1	457.1	487.1	443.1	529.1	-60	-40	0.770143	31.9602
n03309	10.255					519.156				519.156	223.1	475.2	205.1	164	149		-80	-30	0.84657	74.3881
n03328	6.95119					532.197				532.197	469.2						-60	-20	0.716386	47.8304
n03361	21.4509					417.263				417.263	62	333.1	116.9	339.2			-40	-40	0.0989157	25.8169
n03386	6.99827					741.248				741.248	417.1	323.1	681.2				-60	-20	0.796682	56.5929
n03396	9.75863					949.349				949.349	643.2	417.2					-30	-40	0.64514	36.1173
n03408	12.8413					357.061				357.061	121	77	313.1	269.1	225.1	181.1	-30	-20	0.197867	25.4377
n03412	18.8508					537.361				537.361	241.2	477.3	223				-80	-30	0.509194	25.7164
n03416	7.89335					369.091				369.091	193	134	335	306.1			-80	-20	0.380738	17.7815
n03470	20.3267					871.751				871.751	279.2						-10	-50	0.173944	87.7157
n03497	20.5473					746.169				746.169	255.2	279.2	62	165			-10	-60	0.66294	61.2259
n03517	7.31705					575.147				575.147	471.1	503.1	531.1	351.1	485.1	557.1	-70	-30	0.816466	28.7615
n03521	21.1973					585.375				585.375	62	283.3	159.1	508.3	511.4		-30	-50	0.273079	30.4544
n03555	12.2867					703.397				703.397	327.2	431.3					-80	-20	0.519699	84.8067
n03562	18.1248					815.576				815.576	295.2	298.2					-60	-60	0.780921	38.2678
n03567	23.386					287.523				287.523	255.2	269.9	219.1	227.2	242.2		-30	-60	0.513914	83.8675
n03568	6.69449					785.38				785.38	563.3	725.4					-70	-40	0.649979	14.2138
n03587	15.8609					343.252				343.252	307.2	283.3	235.1	171.1			-70	-20	0.565839	48.415
n03610	13.923	1,9b-Dihydroxy-6,6,9a-trimethyl-5,5a,6,7,8,9,9a,9b-octahydronaphtho[1,2-c]furan-3(1H)-one	Other	putative	C15H22O4	265.144	265.144	1.94234	H-	265.144	221.2	67	185.1	51	249.1		-70	-20	0.352018	39.7255
n03620	17.9524	Mono(2-ethylhexyl) phthalate (MEHP)	Other	putative	C16H22O4	277.144	277.144	1.85824	H-	277.144	134	127.1	93	121	147	75	-10	-20	0.696928	19.1072
n03633	5.31054					549.618				549.618	165.1	323.1	489.2	150			-70	-30	0.331943	31.0961
n03652	5.00232					357.12				357.12	153	109	237	221.9	131.1		-50	-20	0.917178	54.6425
n03661	5.25071					192.067				192.067	134.1	144	92.1				-70	-20	0.665693	38.8996
n03662	12.4087					549.554				549.554	489.2	429.2					-60	-20	0.708898	52.9132
n03718	8.28083					608.173				608.173	299.1	284					-80	-40	0.703992	33.0122
n03729	5.72746	8-Methyl-2-oxo-4-propyl-2H-chromen-7-yl β-D-glucopyranoside	Other	putative	C19H24O8	379.14	379.139	1.06821	H-	379.14	255.1	273.1	361.1	317.1	237.1	291.2	-80	-30	0.710756	26.3539
n03730	10.0557					463.166				463.166	207.1	195.1	403.1	165.1	192		-60	-30	0.723949	26.4763
n03733	12.3602					431.23				431.23	187.1	125.1	261.1				-10	-30	0.319202	25.1377
n03792	5.36373					542.253				542.253	506.1	452.2					-20	-20	0.627286	40.3898
n03804	7.32484					631.107				631.107	533.1	97	383.1				-40	-30	0.784751	28.8407
n03876	4.12752					415.128				415.128	295.1	193.1	137	133.1	179		-50	-30	0.728847	30.7773
n03901	13.6757					445.027				445.027	385.2						-30	-10	0.725968	30.0919
n03918	6.12993	Homovanillic acid	Ployphenol	putative	C9H10O4	181.051	181.05	2.84452	H-	181.051	166	149	136	93			-50	-30	0.576699	25.1161
n03921	15.9816					514.279				514.279	464.3	239.2	478				-40	-30	0.23911	25.9586
n03942	19.783					652.143				652.143	59	279.2					-80	-60	0.778515	22.824
n03958	8.66	Tricin 7-O-hexosyl-O-xyloside	Flavonoid	putative					H+	625.1	331.1	493	315				40	40	0.758358	57.5326
n03991	9.87787					938.559				938.559	147						-30	-30	0.146974	24.1757
n04005	5.88789					597.145				597.145	62	534.1	164				-80	-60	0.878681	107.864
n04034	20.0948					756.169				756.169	295.2	279.2	153				-20	-50	0.20918	26.6989
n04049	6.88555					327.123				327.123	119.1	291.1	207	267			-50	-20	0.671888	35.9265
n04050	7.44277					590.214				590.214	122	221.1	179.1	89	467.2		-30	-30	0.833146	27.2961
n04068	9.29038					915.613				915.613	237.1	149.1	677.5				-10	-40	0.502085	26.7469
n04069	8.21372					751.237				751.237	691.2	367.1					-40	-10	0.595453	28.8642
n04078	1.41									745.1	451.1	353	255	157			-50	-10	0.349487	27.6618
n04082	5.59797					277.159				277.159	262.1	204.1					-80	-20	0.798471	84.8761
n04133	15.9583					545.301				545.301	295.2	277.2	249.1	113	267.1		-80	-40	0.344966	38.4518
n04216	9.07535					677.311				677.311	225.1	179.1	161	89	125	533.3	-40	-60	0.422158	17.498
n04221	12.8458					385.226				385.226	267.2	293.2	313.2	59	325.2		-40	-30	0.651238	26.1802
n04244	8.95605					319.093				319.093	283.1	203.1	301.1	110	116.1		-80	-20	0.748949	84.2471
n04304	20.2449					651.523				651.523	299.2	59					-20	-40	0.318251	50.3617
n04308	1.69168					431.829				431.829	341.1	89					-30	-10	0.47251	26.668
n04322	7.11964					594.162				594.162	474.1	354.1	384.1				-20	-40	0.546701	36.1439
n04336	2.71067					707.101				707.101	609.1	423.1	441.1				-70	-10	0.847802	46.7973
n04379	15.5198					392.255				392.255	374.2	172.1	288.2	86			-80	-20	0.779543	98.2752
n04385	7.14097					385				385	341.1	370	162	326.1	353.9	176	-20	-10	0.866688	64.1263
n04395	5.06163					555.212				555.212	351.1	289.1	271.1	307.1			-50	-20	0.873988	48.7018
n04409	11.6207					605.324				605.324	561.3	501.3	519.3				-30	-30	0.496435	56.7211
n04419	21.8377					453.198				453.198	100.9	173	116.9	435.2	405.2	154.9	-10	-20	0.373487	105.754
n04440	11.9627	UDP-N-acetylglucosamine	Other	putative	C17H27N3O17P2	606.071	606.074	4.21236	H-	606.071	62	79	158.9	97			-70	-60	0.0998382	23.8146
n04476	2.17787					355.089				355.089	113	273	85	179.1			-60	-30	0.657169	18.6785
n04486	2.97191					388.098				388.098	236	220.9	328	296	138		-80	-30	0.769138	31.5001
n04506	12.0534					682.464				682.464	329.2	351.2	233.1				-80	-40	0.210021	76.0031
n04522	9.8709					889.561				889.561	97	871.5					-10	-50	0.0365252	30.3719
n04561	6.11936					429.136				429.136	355.2	310.1	266.1	59	134.1		-80	-20	0.855243	39.7817
n04583	10.2573	Dimethyl 7-methoxy-1-oxo-1,4-dihydro-3H-isochromene-3,3-dicarboxylate	Ployphenol	putative	C14H14O7	293.067	293.066	2.28617	H-	293.067	125	191	203	247.1	275.1		-60	-30	0.572776	46.1599
n04600	20.9151					684.608				684.608	279.2	404.4					-10	-60	0.6076	92.2715
n04605	11.8217					669.38				669.38	565.3	609.4	579.3				-50	-30	0.676821	45.9104
n04616	7.47038					351.184				351.184	187.1	125.1	291.2	169.1			-40	-30	0.697941	45.1101
n04628	8.49					653.174				653.174	345.1	563	330	315			-40	-40	0.824743	36.8786
n04642	9.62374					655.75				655.75	281.1	611.2	595.2				-40	-40	0.820049	53.8697
n04665	11.0209					805.223				805.223	161	763.2	629.2	601.2			-70	-50	0.864488	115.685
n04681	9.00813					359.123				359.123	315.1	243.1	271.1	59	146.1	229.1	-80	-20	0.252514	21.3354
n04684	12.4389					461.096				461.096	62	401.3	249.1	209.1	443.3		-50	-60	0.279787	55.4542
n04689	12.9608					308.199				308.199	224.1	290.2	197.1				-50	-20	0.51123	38.9317
n04696	1.59489					544.19				544.19	158.1	202.1	116.1				-60	-50	0.0945974	21.6051
n04711	9.88663	3,4-Dihydroxy-2,2,6,6-tetramethyl-4-(3-methylbutyl)-5-oxocyclohexyl β-D-glucopyranoside	Other	putative	C21H38O9	433.244	433.244	1.24641	H-	433.244	59	179.1	71	101	62	153	-10	-30	0.922439	53.7768
n04771	3.29998					651.093				651.093	503.2	147	309.1				-10	-30	0.564497	17.5076
n04810	19.7998					303.168				303.168	219.1	287.1					-40	-30	0.610555	36.0383
n04815	6.9914					624.166				624.166	342.1	462.1	328.1				-10	-50	0.860034	103.329
n04854	19.7782					459.296				459.296	157.1	301.2	399.1	325.3			-30	-20	0.393351	22.4212
n04894	9.62408					360.242				360.242	74	62	230.1	245.1			-30	-30	0.561883	27.5373
n04905	14.2321	2-[4-(Octyloxy)phenyl]succinic acid	Other	putative	C18H26O5	321.171	321.17	1.24545	H-	321.171	151.1	265.1	125.1	303.2	95.1	171.1	-80	-30	0.367723	31.3279
n04928	4.8296					279.135				279.135	263.1	178.1	234.1	149.1	135		-50	-30	0.811599	145.978
n04936	13.3281					330.239				330.239	202.1	172.1	294.2	312.2			-40	-30	0.727265	51.8652
n04969	1.94844					517.173				517.173	175.1	133	273	117			-60	-60	0.611943	29.6978
n05025	5.95294					530.146				530.146	306.1	272.1	143	254.1	160		-40	-20	0.910226	52.4951
n05049	8.36	(E)-3,4,5-Trimethoxycinnamic acid	Ployphenol	putative	C12H14O5	239.092	239.091	0.744485	H+	239.092	147.1	119	91.1	177.1	99	145	70	20	0.807593	65.4444
n05077	4.34									267.087	147.1	177.1	207.1	153.1	192	231.1	70	20	0.430808	18.8453
n05088	1.72637					848.232				848.232	179.1	737.2	341.1	819.3	545.2		-40	-60	0.670492	20.2842
n05169	21.7584					321.203				321.203	239.2	223	261				-60	-20	0.479213	26.2628
n05213	13.1039					439.25				439.25	379.3	361.3	62				-60	-10	0.372807	91.5131
n05217	14.1006					398.293				398.293	102.1	268.2	295.2	362.1			-80	-40	0.524651	105.331
n05232	19.5675					362.273				362.273	102.1	344.3	84	316.3			-70	-40	0.8259	84.78
n05243	6.85775					583.177				583.177	167	197	209	311.1	153.1	269.1	-70	-40	0.696657	27.8444
n05248	10.2339					637.346				637.346	413.1	293					-80	-20	0.89602	64.9288
n05333	5.35085					771.199				771.199	609.1	429.1	445.1	309			-40	-40	0.676618	42.6244
n05343	15.4022					823.409				823.409	763.4	279.2	738.5	485.2			-30	-20	0.623695	24.8134
n05359	12.2499					256.393				256.393	212.1	134	59				-40	-20	0.402173	41.7376
n05361	12.6308					415.042				415.042	351.1	249	62				-10	-20	0.527827	38.5727
n05386	12.8649					694.353				694.353	141	538.3					-10	-30	0.286952	31.7441
n05399	5.35387	3-Methylglutaric acid	Organic acid	putative	C6H10O4	145.051	145.05	3.5505	H-	145.051	83.1	101.1	127	59	64	76	-50	-30	0.407073	19.6088
n05403	9.30335					819.518				819.518	141	677.5	737.5				-20	-20	0.292018	29.698
n05426	20.88					428.319				428.319	62	395.4	368.4				-30	-10	0.386435	49.4542
n05450	1.29759					508.827				508.827	448.9	351.9	366.9	416.9	490.9	433.9	-60	-10	0.80893	38.8428
n05580	16.8383					430.081				430.081	59	255.2	402.2				-20	-60	0.852619	33.7524
n05589	4.24378					206.083				206.083	119	144	188	62	132		-40	-20	0.699433	36.5815
n05643	5.65827					462.138				462.138	153	109	339	195			-20	-30	0.699836	24.612
n05650	11.266					238.32				238.32	223	62	192.9	75			-80	-20	0.693927	40.2048
n05676	13.3598					756.374				756.374	62	696.4					-40	-40	0.726922	46.6848
n05679	18.7136					333.22				333.22	297.2	78.9	159				-30	-10	0.577772	35.2267
n05682	2.50064	Saccharic acid	Organic acid	putative	C6H10O8	209.03	209.03	2.65512	H-	209.03	85	129	191	147			-80	-50	0.399164	24.4695
n05694	15.0305					253.144				253.144	237	223	62				-70	-20	0.730255	82.9823
n05698	17.2755					294.218				294.218	276.2	196.1	224.1				-40	-10	0.731471	27.8558
n05705	1.52725					483.136				483.136	423.1	341.1	141	363.1			-40	-10	0.744365	28.1045
n05749	5.62241					473.898				473.898	301.1	405.2	430.2				-60	-30	0.58966	18.8726
n05860	3.07577					589.979				589.979	492	474	354	209.9			-20	-20	0.724166	34.2245
n05882	8.48865					262.138				262.138	126.1	188.1	156				-40	-30	0.791874	28.5502
n05889	6.72	Limonenecarboxylic acid O-hexoside	Other	putative					H+	343.1	163	181	147	70.1	119	91.1	70	10	0.426065	18.9149
n05893	16.0613					373.057				373.057	171.1	91	339.1	313.1	223	357	-50	-40	0.466259	26.2812
n05898	19.7826					598.41				598.41	295.2	62	524.3				-80	-40	0.338114	34.3703
n05904	1.52522					439.003				439.003	378.9	163	205				-60	-30	0.219292	15.8633
n05905	3.14286					204.09				204.09	158.1	140.1	186.1	116.1	58	128	-20	-20	0.77391	29.6226
n05913	6.46963					486.296				486.296	456.3	130.1	426.3				-50	-30	0.917554	70.2239
n05933	6.6									387.1	163.1	315	225	207			-60	-30	0.902062	34.7065
n05943	4.38214					387.136				387.136	327.1	59	341.1				-20	-20	0.698348	40.6454
n05946	5.91256					518.163				518.163	175	193.1	160				-50	-30	0.610599	28.91
n06025	6.81385					901.3				901.3	563.1						-50	-30	0.807748	32.7217
n06033	11.7943					368.993				368.993	331.3	354.1	324.1	59			-40	-20	0.18943	34.4174
n06054	4.03851					337.15				337.15	59	89	101	71	113		-80	-20	0.623907	29.9775
n06091	5.34413					462.138				462.138	339	152					-60	-20	0.659912	30.0947
n06129	4.62488					482.111				482.111	122	446.1	320				-50	-30	0.63824	55.3368
n06170	18.3787					788.512				788.512	279.2	508.3	449.3	728.6			-50	-40	0.36272	27.4672
n06182	10.8725					325.202				325.202	289.2	123.1	245.2	135.1	235.1	249.1	-20	-20	0.56276	43.5564
n06196	5.01512					643.015				643.015	607.1	625.1	289.1	317	455.1	407.1	-70	-40	0.51645	57.0258
n06198	6.98332					683.182				683.182	623.2	209	479.1	521.1			-30	-40	0.918454	101.384
n06268	19.7763					581.14				581.14	279.2	62	239.1	223	299		-20	-20	0.346038	31.1746
n06276	6.18345					551.202				551.202	307.1	491.2	163.1	125	119		-40	-20	0.907316	55.6781
n06291	6.16632					503.152				503.152	197	179.1	401.1				-80	-30	0.761355	28.5162
n06333	5.41084					389.192				389.192	227.1	299.2	237	114.1			-80	-30	0.780259	38.8496
n06341	14.9091					393.226				393.226	311.2	333.2	233.1	375.1	293.2		-50	-40	0.245842	26.5654
n06344	2.83396					377.196				377.196	215.1	130.1	341.1	287.2			-10	-20	0.164546	33.2981
n06348	5.68753					687.194				687.194	651.2						-70	-30	0.67734	35.4277
n06369	15.6466					931.613				931.613	675.4	397.1	277.2	415.2			-10	-30	0.428266	61.5124
n06373	7.76846					372.101				372.101	121	250.1	113				-20	-30	0.654567	48.6467
n06377	20.7409					644.784				644.784	281.3	561.2	167	195	449.3		-10	-50	0.758588	47.6724
n06385	18.1265					900.602				900.602	295.2	378.2					-10	-50	0.709667	36.2314
n06400	7.68489					784.914				784.914	315	741.4	699.4	681.4	725.2		-40	-50	0.877937	31.4262
n06434	9.3478					539.144				539.144	116.9	479.3	450.2				-50	-20	0.684367	44.4087
n06459	4.17148					443.086				443.086	295.1	173	265.1	383.1	193		-40	-20	0.569921	28.3179
n06474	14.8432					256.079				256.079	219.8	201.8	166.9	184.9	239.2		-20	-10	0.524406	76.0519
n06491	7.47801					539.076				539.076	366.1	479.1	503.2	179.1			-10	-20	0.752819	63.0293
n06547	5.4713					412.027				412.027	269	148.9	62	352			-10	-30	0.540766	51.4131
n06550	8.35548					755.325				755.325	223.1	695.2	341.1	205.1			-70	-40	0.789081	34.0018
n06552	9.05371					166.023				166.023	122	92	65				-20	-10	0.689645	32.4588
n06565	1.88487					363.981				363.981	246.9	304	288.9	130.9	222	147.9	-40	-10	0.709838	33.2059
n06585	4.34					303.107				303.107	177.1	207.1	103	147	133	86.1	20	30	0.640546	18.0036
n06597	8.51168					395.131				395.131	359.2	62					-70	-20	0.426699	38.4122
n06617	15.3282					249.152				249.152	231.1	205.2	221.2	69			-60	-20	0.240707	27.8393
n06621	6.24	4-Methylumbelliferyl-α-D-glucopyranoside	Ployphenol	putative	C16H18O8	339.107	339.107	1.05866	H+	339.107	177.1	145	117	147	149.1	119	80	40	0.840566	26.9207
n06629	14.7198					569.337				569.337	495.3	509.3	533	449.2	227.1		-70	-30	0.358076	36.9002
n06648	5.60834					717.001				717.001	527.1	657.2					-70	-30	0.468922	34.2245
n06676	6.41									394.1	177.1	235	201				30	20	0.412637	39.7294
n06682	18.6991					393.232				393.232	297.2	363.2	375.2	81			-50	-50	0.50806	27.0024
n06709	12.4									427.266	177.1	145	64.9	66.9	259.9	203.1	50	30	0.638623	103.97
n06713	10.3812					811.317				811.317	195.1	165.1	565.2	715.3	615.2		-60	-40	0.764251	53.7031
n06756	6.67796					469.194				469.194	409.3	371.1	221.1				-70	-30	0.968472	59.0743
n06763	17.4425					405.285				405.285	59	89	315.3	223			-30	-20	0.740152	29.8761
n06772	8.86125					423.187				423.187	173.1	187.1	125.1	249.1	385.1	195.1	-30	-40	0.749726	54.9388
n06780	18.291	Dodecyl sulfate	Other	putative	C12H26O4S	265.148	265.147	2.04792	H-	265.148	97	66.2	59	80	142	202.5	-40	-60	0.878471	127.412
n06797	4.98626					159.03				159.03	83	127	115	55	87		-50	-20	0.584163	56.4422
n06824	1.53911					571.099				571.099	229	341.1	211				-40	-10	0.174292	20.8982
n06848	15.8738					990.614				990.614	313.2	476.3					-20	-30	0.609655	55.7522
n06858	4.81429	Sinapoyl malate	Phenolamide	putative		339.122				339.122	205.1	219.1	59	159.1	191.1		-10	-30	0.628418	24.9246
n06875	1.7408					493.12				493.12	151	433.1	341.1	133			-40	-20	0.107135	19.4465
n06951	2.51249					332.985				332.985	272.9	257.9	241.9	237			-70	-30	0.595901	28.8254
n06975	11.2869					634.304				634.304	306.1	128					-70	-20	0.388363	50.2682
n07011	6.97378					651.223				651.223	323.1	507.2	263.1	365.1	125	245.1	-30	-30	0.774921	46.3566
n07022	7.04169					629.213				629.213	500.2	569	413.1				-70	-40	0.854647	40.1907
n07024	7.30292					281.958				281.958	206.9	164.9	264	146.9	222		-40	-30	0.817295	75.1947
n07026	9.5225					692.902				692.902	545.1	425.1	193.1	633.4	455.1		-70	-30	0.823764	39.0099
n07043	6.91684					202.111				202.111	130.1	158.1	141.9				-60	-20	0.710319	25.7216
n07059	4.14627					693.252				693.252	351.1						-40	-30	0.706784	21.9218
n07067	22.4079	5-Ethylcyclohexane-1,3-dione	Other	putative	C8H12O2	139.077	139.076	4.27824	H-	139.077	97.1	57	81	109	69		-40	-40	0.52266	23.4872
n07101	8.36617					537.239				537.239	167	121					-60	-40	0.891802	41.5912
n07123	7.42317					606.297				606.297	562.3	447.2					-30	-30	0.632158	28.2351
n07136	16.9944					414.278				414.278	154.1	110.1					-80	-30	0.135505	26.5965
n07139	20.1531					581.361				581.361	89	507.3	282.3				-30	-50	0.688941	40.99
n07162	13.1	Acyl Smiglaside C	Other	putative					H+	880.2	177.1	557.2	345.1	169	145	303.1	80	40	0.558036	37.1153
n07174	5.01699					398.106				398.106	174.1	218	190	130.1	338.3		-20	-30	0.475777	27.5065
n07175	8.06545					405.047				405.047	225.1	181.1	239.1	345.2	233		-20	-30	0.748691	33.0188
n07206	8.96842					481.131				481.131	171.1	128	247	265.1			-50	-30	0.606807	51.8751
n07219	5.35723					351.13				351.13	207.1	57	99	203.1			-60	-20	0.863222	66.8647
n07224	11.1175					292.993				292.993	193.1	175	134	160			-70	-20	0.264126	39.8798
n07236	1.76549					484.021				484.021	341.1	142.1	386.1	98.1			-30	-20	0.928708	44.7907
n07240	5.74626					143.037				143.037	99	59	83	111			-20	-10	0.745109	34.8825
n07261	6.66666					383.102				383.102	189	193.1	87	134	208.9		-10	-30	0.813405	23.6365
n07289	3.38781					406.158				406.158	191	344	228	362	232		-50	-20	0.650403	58.8715
n07290	5.70009					392.151				392.151	143	272.1	128				-40	-30	0.515511	21.1166
n07339	22.4427									418.3	180.1	374.3	163	254.3			-10	-40	0.694764	39.1256
n07366	14.7788					286.946				286.946	272.1	227.2	133	116.9			-70	-30	0.338625	17.765
n07377	7.91507					837.164				837.164	545.1	739.2	799.2	425.1	770.2		-70	-50	0.259411	22.3517
n07388	6.55081					465.123				465.123	425.1	223.1					-80	-40	0.850537	36.9116
n07420	14.3683	4,6-Dihydroxy-4-(hydroxymethyl)-3,4a,8,8-tetramethyl-4a,5,6,7,8,8a-hexahydro-1(4H)-naphthalenone	Other	putative	C15H24O4	267.16	267.16	1.74053	H-	267.16	223.1	87	59	205.2	109.1	231.1	-10	-20	0.702116	31.9727
n07447	8.008					553.325				553.325	409.3	391.3					-70	-30	0.69161	37.4121
n07450	9.01									390.14	105.1	179	114				10	50	0.132037	24.6592
n07495	4.18276					335.054				335.054	137	93	299.1	59	85	113	-70	-20	0.552094	34.3065
n07507	1.9					447.145				447.145	105	133	267.1	341.1	295.1		-70	-10	0.2527	19.5746
n07515	11.5595					469.29				469.29	243.1	391.3					-80	-20	0.67617	144.58
n07532	6.40739					597.211				597.211	375.1	181.1	435.1	537.2	387.1		-10	-20	0.8964	97.3207
n07546	9.80087					443.772				443.772	97	384					-10	-30	0.148207	38.3456
n07548	14.5543					438.055				438.055	127.9	289.9					-80	-20	0.773502	33.4101
n07564	3.8302					846.858				846.858	407.2	203.1	266.1	611.3	62	643.1	-60	-60	0.800084	33.5306
n07588	11.2039					459.274				459.274	62	344.2	121				-80	-50	0.601431	126.47
n07600	7.78211					857.272				857.272	205.1	651.2	633.2	545.1	223.1		-10	-50	0.942617	100.507
n07606	11.661					305.251				305.251	193	62	134	157	175		-80	-20	0.139105	24.1599
n07617	7.86475					395.175				395.175	377.2	59	335				-30	-30	0.768203	32.2228
n07647	17.7982					639.32				639.32	603.3	279.2	255.2	293.2			-40	-30	0.495451	28.7209
n07677	16.579	2-Hydroxymyristic acid	Lipid	putative	C14H28O3	243.197	243.196	2.38491	H-	243.197	197.2	183.2	59	225.2	181.2		-60	-30	0.923518	85.5885
n07686	4.03962					717.952				717.952	62	601.1	655.2	658.2			-50	-30	0.737103	36.5791
n07718	3.08766					256.103				256.103	194.1	127.1	238.1	212.1			-80	-30	0.639594	46.9532
n07721	6.65758					560.114				560.114	175	500.1	518.2				-80	-40	0.747498	41.3409
n07752	20.7793					835.614				835.614	241	62	553.3	281.3	255.2		-10	-60	0.0886474	79.2947
n07768	4.01894					216.088				216.088	144	116.1	72	99			-50	-20	0.540251	17.5113
n07794	22.7965					167.838				167.838	132.9	152	138	92.1			-40	-10	0.685429	45.2718
n07819	7.24663					670.229				670.229	254.1	272.1	143	652.2	397.1		-40	-50	0.429561	41.8289
n07847	17.1439					405.243				405.243	89	223	239.1	256.9			-60	-30	0.586118	35.274
n07856	3.64209					335.109				335.109	160.9	218.1	316.9	133	137		-30	-20	0.574011	25.885
n07857	7.56895					423.152				423.152	279.1	189	59	338	161		-60	-30	0.829633	33.3706
n07947	18.844					673.51				673.51	59	269.3					-50	-60	0.828148	18.3887
n08005	12.5934					341.104				341.104	162	281.3	143.1	326.1	263.2		-60	-30	0.275115	58.5449
n08292	7.03									371.987	121	95.1	78	105	176.9	164.1	60	30	0.852799	27.533
n08327	9.47									406.171	121.1	209	195	95			30	40	0.641161	68.5207
n09931	17.9									295.1	209.1	277	223				-50	-20	0.528553	28.1719
n10702	6.26	N-Acetylvaline	Amino acid derivative	putative	C7H13NO3	158.083	158.082	3.16291	H-	158.083	116.1	63.1	130				-80	-10	0.603486	25.315
n10816	19.5727									272.1	230.1						70	20	0.278282	31.3778
n13458	6.22									114	96	77	79				80	20	0.364825	45.1592
n13482-2	8.48	4-Pyridineacetic acid	Other	putative	C7H7NO2	138.055	138.055	0.115896	H+	138.055	120	93.1	96	65	67	78	10	20	0.559839	35.4415
n13543	20.1	Lauric acid	Lipid	putative	C12H24O2	199.17	199.17	0.3615	H-	199.17	181.2	155.1	171	143.1	135		-40	-30	0.429394	25.6909
n13675	6.93	(9S)-9,10,12-Trihydroxyoctadecanoic acid	Lipid	putative	C18H36O5	331.249	331.249	0.56453	H-	331.249	313.2	171.1	59	201.1	127.1	195.1	-10	-30	0.82361	62.3371
n13947	6.69									603	585	345	163				40	40	0.860994	32.1276
n15278	5.33	N-Sinapoylcadaverine	Phenolamide	putative					H+	309	207	177	147	89			80	20	0.782727	23.013
n16920	5.93	Hydroxycinnamoyl-glyceric acid	Ployphenol	putative	C12H12O6	251.056	251.056	0.736887	H-	251.056	145.1	189.1	59	121	129	85	-60	-20	0.77396	63.3709
n17887	9.63									385	149	267	279	113			-20	-30	0.873477	31.4112
p183-2	16.1									183.1	104.98	165	99	77			30	20	0.513912	49.1535
p279	5.18	N-Feruloyl Cadaverine	Phenolamide	putative					H+	279.1	177	145	119				50	40	0.725568	132.175
p317-1	17.5	Phytocassane D	Other	putative	C20H28O3	317.211	317.211	0.315247	H+	317.211	123	149.1	91.1	95			60	30	0.323061	23.0949
p345	6.27									345.129	148	166	120	72.1	65.2	86.1	10	30	0.361982	47.0488
p457	10.4									457.206	133.1	209.2	191.1	151.1			50	40	0.755653	66.4311
p566	6.8093									566.1	530.2	460	382	163			20	10	0.79079	15.3959
PS068208	7.03	Vitamin C	Vitamin	standard	C6H8O6				H-	175.062	115	87	59	99	71	127	-80	-20	0.763477	65.7492
R10-0257	7.99624					472.317				472.317	455.3	114.1	293.7	96.1	209.2	360.2	70	10	0.0434226	14.4503
R10-0281	21.0927					485.287				485.287	133.1	91.1	313.3	57.1	71.1	99	30	20	0.367133	28.7722
R10-0369	8.23398					742.253				742.253	207.1	369.1	177.1	357.1	339.1	175	50	50	0.677739	38.6935
R10-0486	17.5837	1-stearoyl-sn-glycero-3-phosphoethanolamine	Lipid	putative	C23H48NO7P	482.324	482.325	2.41953	H+	482.324	373.3	184.1	86.1	125	104.1	207	10	20	0.607026	70.754
R10-0777	13.3253	Prostaglandin B1	Other	putative	C20H32O4	337.237	337.238	2.92079	H+	337.237	319.2	301.2	81.1	123.1	107.1	305.1	50	20	0.229562	20.3265
R10-0821	19.8988					390.114				390.114	355.3	208	263.2	282.1	224.1	245.2	30	10	0.268666	28.3007
R10-0957	21.4376					263.237				263.237	67.1	109.1	133.1	93.1	95.1	81.1	70	20	0.437079	28.6922
R10-0973	15.761					279.16				279.16	99	159	205.1	219	65	93	60	20	0.792531	23.3664
R10-0978	16.8689					299.2				299.2	283	281.2	173.1	147.1	72.1		20	20	0.607085	43.3001
R10-0982	18.7406	9-Oxo-10(E),12(E)-octadecadienoic acid	Lipid	putative	C18H30O3	295.226	295.227	3.45496	H+	295.226	277.2	67.1	81.1	93.1	95.1	71.1	40	20	0.452499	51.3714
R10-1802	5.60598					975.263				975.263	188	958.2	332.1	162.1	350.1	206	80	60	0.501494	59.8584
R10-1930	5.68074					657.212				657.212	188	332.1	478.1	368.1	350.1	162.1	20	50	0.944808	93.3188
R10-2147	22.3038					351				351	187	105	269				30	30	0.491345	62.3073
R10-2432	8.28023					641.22				641.22	332.1	188	162.1	368.1	350.1		40	40	0.730242	40.1559
R11-0054	7.59994					609.181				609.181	343.1	313.1	463.1	367.1	445.1	427.1	50	40	0.9	73.4515
R11-0063	7.96262					326.316				326.316	309.3	252.2	112.1	97.1	72.1	55.1	50	10	0.311805	32.2886
R11-0067	7.89985					450.162				450.162	185.1	153.1	433.1	330.1	300.1	354.1	80	30	0.378422	46.6986
R11-0099	9.85712					792.595				792.595	774.6	661.5	435.3	322.3	548.4	209.2	30	60	0.280835	26.1585
R11-0115	22.057	Bis(2-ethylhexyl) phthalate	Other	putative	C24H38O4	391.284	391.285	3.15627	H+	391.284	149	279.2	121	71.1	57.1	167	30	10	0.13299	35.826
R11-0143	4.94475	6-Methoxyquinoline	Other	putative	C10H9NO	160.076	160.076	4.61655	H+	160.076	115.1	117.1	90	145.1	66	63	80	60	0.769296	115.82
R11-0180	6.17545					710.284				710.284	185.1	347.1	153.1	364.2	170.1	368	60	30	0.929336	70.7236
R11-0182	3.42371	2-Amino-3-phenyl-1-propanol	Other	putative	C9H13NO	152.107	152.108	4.20098	H+	152.107	121.1	93.1	103.1	91.1	65.2	53	40	10	0.453293	43.747
R11-0195	6.15759					364.159				364.159	185.1	347.1	125.1	139	170.1	110	20	30	0.522301	46.9212
R11-0266	16.048	1-oleoyl-sn-glycero-3-phosphoethanolamine	Lipid	putative	C23H46NO7P	480.308	480.309	1.07639	H+	480.308	184.1	104.1	86.1	125	60.1	65.2	20	30	0.0441173	20.0212
R11-0277	15.659					502.372				502.372	88.1	102.1	70.1	313.3	57.1	484.4	70	40	0.222291	74.5484
R11-0313	21.6074					279.232				279.232	123.1	149	95.1	81.1	67.1		30	20	0.440946	42.048
R11-0326	3.68495					394.17				394.17	179.1	137.1	197.1	147	119	85	20	20	0.185675	20.3135
R11-0389	19.1173					414.285				414.285	277.2	119.1	137.1	181.1	295.2	97.1	20	20	0.342478	55.3434
R11-0392	3.97397					424.181				424.181	227.1	167.1	209.1	177.1	149.1	211.1	50	20	0.319539	22.5638
R11-0395	15.828	(1S,4aS,5R)-5-[2-(3-Furyl)ethyl]-1,4a-dimethyl-6-methylenedecahydro-1-naphthalenecarboxylic acid	Other	putative	C20H28O3	317.211	317.212	3.0579	H+	317.211	281.2	299.2	119.1	173.1	215.1	107.1	40	20	0.588587	52.5904
R11-0409	10.4567					275.278				275.278	257.3	88.1	106.1	70.1	57.1	213.2	20	10	0.514539	40.4434
R11-0442	6.51055					217.098				217.098	127.1	115.1	77	130.1	171.1	103.1	40	50	0.94966	55.4272
R11-0476	9.65995	8-Prenylnaringenin	Flavonoid	putative	C20H20O5	341.138	341.139	3.22449	H+	341.138	311.1	137.1	251.1	175.1	291.1	279.1	70	10	0.531737	46.5479
R11-0479	7.37907					579.192				579.192	283.1	313.1	337.1	379.1	349.1	397.1	80	60	0.911614	58.9798
R11-0490	5.54354					674.249				674.249	268.1	136.1	139	145	85	333.1	30	40	0.67667	26.6342
R11-0514	6.15082					185.081				185.081	153.1	125.1	110	139	163	170.1	70	30	0.478581	41.7684
R11-0574	7.78826					586.249				586.249	209.1	149.1	106	121.1	163.1	177.1	40	20	0.596234	46.3398
R11-0624	9.96353					549.211				549.211	339.1	307.1	369.1	153.1	167.1	209.1	10	20	0.59457	59.7971
R11-0631	19.5808					597.507				597.507	579.5	299.3	263.2	245.2	81.1	69.1	30	10	0.612908	133.792
R11-0712	4.93865	2-Hydroxycinnamic acid	Ployphenol	putative	C9H6O2	147.044	147.045	1.39413	H+	147.044	91.1	103.1	95	77	75	89	80	60	0.855798	99.463
R11-0715	16.109					334.296				334.296	281.2	263.2	245.2	83.1	81.1	95.1	60	20	0.743108	35.0393
R11-0770	7.60244					432.279				432.279	147	415.1	239.1	323.1	119.1	133.1	30	40	0.855686	106.831
R11-0780	10.9962					373.128				373.128	219.1	175.1	160.1	201.1			30	10	0.852414	33.2555
R11-0830	7.8037					570.218				570.218	177.1	145	339.1	149.1	361.2	117	40	30	0.818571	43.4525
R11-0841	5.20609					688.267				688.267	185.1	347.1	145.1	311.1	85	325.1	80	30	0.572786	42.6927
R11-0855	13.9857					277.18				277.18	137.1	81.1	249.2	55	79.1	231.2	50	30	0.778529	35.9782
R11-0865	8.55063					620.272				620.272	163.1	131	567.2	389.2	537.2	183.1	40	30	0.276612	33.3572
R11-0898	10.41					828.34				828.34	355.1	793.3	339.1	341.1	357.1	167.1	10	30	0.159372	22.3297
R11-0903	8.11288					433.134				433.134	185.1	153.1	125.1	139	170.1	110	70	20	0.64174	42.1157
R11-0912	6.06443					628.189				628.189	268.1	124	181.1	430.1	466.1	394.1	70	10	0.873571	31.811
R11-0929	6.16858					348.137				348.137	154.1	186.1	126.1	139	110	313.1	40	50	0.645845	41.2219
R11-0961	3.90877	Sarracenin	Other	putative	C11H14O5	227.091	227.092	3.30263	H+	227.091	167.1	149.1	209.1	121.1	137.1	181	80	30	0.7628	20.1652
R11-0962	5.69733					424.256				424.256	209.2	227.2	167.1	121.1	191.1	389.2	80	20	0.413453	27.9506
R11-0966	9.46418					433.148				433.148	415.1	387.1	167.1	181	233.1	201.1	20	10	0.48906	35.3331
R11-1021	21.862					680.454				680.454	313.3	227.1	245.1	483.4	171.1	125.1	20	30	0.684533	33.8566
R11-1034	14.0829					239.164				239.164	221.2	175.1	119.1	105.1	151.1	91.1	70	10	0.0562306	15.6823
R11-1045	11.0027	1,3,6,8-Tetrahydroxy-2-[(1S)-1-methoxyhexyl]-9,10-anthraquinone	Other	putative	C21H22O7	387.143	387.144	3.30626	H+	387.143	191.1	151	137.1	181	167.1	357.1	60	20	0.545056	32.0333
R11-1082	18.2703					275.201				275.201	257.2	219.2	183.2	57.1	91.1	95.1	50	10	0.311818	34.6107
R11-1166	3.57094	3',5'-Dimethoxy-4'-hydroxyacetophenone	Ployphenol	putative	C10H12O4	197.081	197.081	2.96832	H+	197.081	137.1	179.1	147	156	122	119	20	10	0.546264	19.3682
R11-1203	14.762					368.254				368.254	351.2	279.2	315.2	81.1	297.2	333.2	60	10	0.394401	32.8499
R11-1225	13.6258					441.279				441.279	184.1	125	86.1	60.1			40	40	0.0933337	25.6497
R11-1235	8.29564					595.165				595.165	433.1	313.1	367.1	343.1	379.1	415.1	40	20	0.65368	39.6848
R11-1253	9.24483					824.33				824.33	209.1	417.2	191.1	627.3	263.1	181	30	30	0.39922	38.5775
R11-1282	13.0701					223.064				223.064	207	191	163	119	73	165	50	40	0.45684	56.8852
R11-1320	7.62834					534.735				534.735	337.1	355.1	325.1	114.1	305.1	201.1	40	50	0.385064	27.3921
R11-1445	10.836	Nobiletin	Flavonoid	putative	C21H22O8	403.138	403.139	2.96424	H+	403.138	167.1	219.1	301.1	115.1	127	175.1	30	20	0.866657	26.1524
R11-1538	14.7417					351.23				351.23	279.2	67.1	81.1	95.1	263.1	315.2	30	10	0.859676	30.9733
R11-1562	10.7957	Tangeritin	Flavonoid	putative	C20H20O7	373.128	373.129	1.68843	H+	373.128	137.1	201.1	355.1	343.1	325.1	219.1	60	20	0.804495	32.9936
R11-1563	5.85776					406.243				406.243	175.1	191.1	353.2	173.1	133.1	131.1	70	20	0.215358	25.7205
R11-1569	11.2948					643.236				643.236	417.2	181	191.1	167.1	263.1	225.1	30	20	0.559104	49.0298
R11-1579	9.48684	Diacetoxyscirpenol	Other	putative	C19H26O7	389.159	389.158	3.01934	Na+	389.159	167.1	371.1	179.1	191.1	359.1	181	40	20	0.802289	38.6876
R11-1613	6.61506	(3,4-Dimethoxyphenyl)acetic acid	Ployphenol	putative	C10H12O4	197.081	197.081	2.46091	H+	197.081	151	105	125.1	156	179.1	123	80	30	0.556614	35.6572
R11-1691	7.46691					696.341				696.341	175.1	119.1	307.1	133.1	481.2	145	30	30	0.693895	32.4042
R11-1783	21.6088	Ergosterol peroxide	Other	putative	C28H44O3	429.337	429.337	0.861794	H+	429.337	165.1	149.1	81.1	177.1	191.1	137.1	30	20	0.726578	23.4963
R11-1801	11.7209	(+/-)12(13)-DiHOME	Other	putative	C18H32O3	297.242	297.243	3.59975	H+	297.242	279.2	81.1	95.1	67.1	71.1	99.1	80	20	0.760722	52.2856
R11-1823	4.55562	[5-(β-D-Glucopyranosyloxy)-2-oxo-2,3-dihydro-1H-indol-3-yl]acetic acid	Other	putative	C16H19NO9	370.113	370.114	2.18581	H+	370.113	208.1	146.1	188.1	160.1	130.1	128	80	20	0.448744	29.6845
R11-1852	5.65493					565.202				565.202	188.1	205.1	146.1				80	40	0.296881	71.2095
R11-1907	5.1755	Secoxyloganin	Other	putative	C17H24O11	405.139	405.14	1.94994	H+	405.139	243.1	155.1	151	181	86.1	225.1	30	10	0.380453	35.4086
R11-1996	5.70324					640.244				640.244	177.1	339.1	145	461.2	299.1	321.1	70	40	0.47382	26.7968
R11-2006	6.84692	Syringic acid	Ployphenol	putative	C9H10O5	199.06	199.061	2.76298	H+	199.06	140	155.1	125	97	77	123	80	30	0.651617	32.1338
R11-2206	8.45882					388.161				388.161	209.2	371.2	133.1	137.1	127	173.1	20	20	0.225002	33.2209
R11-2308	1.20459					525.009				525.009	241	265	344.9	99	225		70	40	0.197605	31.8458
R11-2377	5.05655					496.203				496.203	155.1	123	145	185.1	151	163.1	50	20	0.831099	42.2043
R11-2403	10.6752					662.277				662.277	209.1	191.1	181	417.2	627.2	167.1	50	20	0.771019	65.3837
R11-2436	6.08606	Caffeoylcholine	Phenolamide	putative		266.16				266.16	163.1	145	178.1	231.1	85		60	10	0.569846	44.9264
R11-2506	9.32584					476.249				476.249	193.2	175.1	133.1	119.1			40	20	0.283589	37.0588
R11-2526	4.43032					420.148				420.148	268.1	385.1	161.1	124	193.1		10	20	0.710897	57.9209
R11-2700	7.52438					302.16				302.16	85	163.1	145.1	285.1			40	30	0.553826	22.3956
R11-3105	5.74441					653.228				653.228	207.1	177.1	369.1	175	339.1	491.2	40	30	0.872704	52.6666
S12-0138	22.0646					357.301				357.301	339.3	265.3	247.2	135.1	283.3	69.1	40	20	0.177432	27.4348
S12-0188	17.6548					515.319				515.319	269	187	105	433			40	20	0.51728	59.842
S12-0375	11.1967					431.135				431.135	177.1	413.1	251.1	237.1	163	145	70	20	0.429324	97.9304
S12-0413	6.75883	7-Hydroxycoumarine	Ployphenol	putative	C9H6O3	163.039	163.04	3.80276	H+	163.039	89	135	145	117	77		50	40	0.760575	76.375
S12-0414	17.1739					404.301				404.301	269.2	353.3	149.1	93.1	79.1	243.2	30	10	0.522045	49.9548
S12-0674	6.23595					434.166				434.166	255.1	325.1	417.1	135	117	89	50	20	0.804565	33.952
S12-0756	18.1391					314.284				314.284	67.1	81.1	55.1	79.1	95.1	69.1	30	50	0.482301	43.0453
S12-0866	17.2434					317.269				317.269	281.2	263.2	209	299.3	245.2	55.1	70	10	0.784652	35.2442
S12-0878	18.7062					237.139				237.139	77	51	120.1				10	60	0.264277	25.2489
S12-0927	17.3389	Cetrimonium	Other	putative	C19H41N	284.331	284.332	2.89802	H+	284.331	60.1	57.1	85.1	88.1	64.7	102.1	20	20	0.714608	35.9662
S12-0954	3.13809	(-)-Norepinephrine N-hexoside	Ployphenol	putative	C14H21NO8	332.134	332.135	3.1433	H+	332.134	180.1	85	145	163.1	170.1		40	30	0.364163	29.1828
S12-1094	16.6538					333.281				333.281	224.1	280.2	298.1	316.1	282.1	208	60	20	0.65972	46.1648
S12-1098	3.66822					615.232				615.232	145	85	325.1	127	97	109	50	30	0.325399	28.3786
S12-1376	20.9045	9-Nitrooleate	Lipid	putative	C18H33NO4	328.248	328.249	3.30237	H+	328.248	293.2	81.1	93.1	275.2			20	10	0.758713	88.2161
S12-2291	3.02841	Acetanilide	Other	putative	C8H9NO	136.076	136.076	2.49125	H+	136.076	93.1	119	77	66			80	30	0.424361	26.0365
S13-0006	9.86803	N', N''-DiFeruloylputrescine	Phenolamide	putative	C24H28N2O6	441.202	441.203	1.95602	H+	441.202	177.1	145	149.1	117	89	291.1	80	30	0.856417	126.419
S13-0034	19.8505					314.269				314.269	279.2	297.2	171.1	261.2	81.1	55.1	60	10	0.541912	63.8147
S13-0060	18.1769					840.572				840.572	544.3	485.3	339.3	441.2	86.1	361.3	80	30	0.77259	32.7881
S13-0116	9.68152					411.215				411.215	265.2	235.1	177.1	147	261.1	291.1	30	20	0.824807	120.148
S13-0200	16.8619					388.305				388.305	353.3	261.2	81.1	261.2	95.1		20	10	0.43784	54.4162
S13-0241	3.75666					432.207				432.207	253.1	127	145	163.1	85	97	40	10	0.827095	104.681
S13-0247	9.50226	N', N''-Di-p-Coumaroylputrescine	Phenolamide	putative	C22H24N2O4	381.181	381.181	1.39566	H+	381.181	147	235.1	218.1	91.1	261.1	72.1	40	40	0.789707	128.098
S13-0262	21.0535					299.258				299.258	281.2	263.2	245.2	55.1	81.1	69.1	50	10	0.71472	29.2153
S13-0330	15.9712					330.264				330.264	295.2	277.2	155.1	195.1	173.1	213.1	20	10	0.462496	43.0186
S13-0399	13.6886					223.049				223.049	207	191	163	73	165	133	50	20	0.280553	37.7061
S13-0415	9.60271	N-p-coumaroyltyramine	Phenolamide	putative	C17H17NO3	284.128	284.129	2.00261	H+	284.128	147	121.1	91.1	119	77	95	60	20	0.395606	47.8396
S13-0469	16.3567					966.611				966.611	518.3	459.2	104.1	313.3	147		40	30	0.69842	39.9585
S13-0533	16.735					311.221				311.221	293.2	67.1	81.1	71.1	55.1	125.1	50	30	0.414252	50.4297
S13-0534	7.10724					440.245				440.245	147	205.1	119	293.2	72.1	276.2	40	50	0.838241	158.184
S13-0647	22.5147					328.231				328.231	311.2	283.2	133.1				30	10	0.193315	45.898
S13-0670	7.96201					554.28				554.28	195.1	135.1	375.2	163.1	145	85	80	20	0.260139	33.152
S13-0691	8.09638	N', N''-Di-Caffeoylspermidine	Phenolamide	putative	C25H31N3O6	470.228	470.229	2.15214	H+	470.228	163	308.2	220.1	130.1	291.2	72.1	80	20	0.279628	21.2826
S13-0707	10.6577					779.302				779.302	177.1	441.2	265.2	145	603.3	117	70	60	0.543476	32.0818
S13-0716	3.76352					415.18				415.18	253.1	145	163.1	85	127	73.1	40	10	0.906784	102.016
S13-0775	4.94085					270.154				270.154	253.1	163.1	145	85	73.1	127	80	10	0.754807	88.5117
S13-0900	20.6046	8Z,11Z,14Z-Eicosatrienoic acid	Lipid	putative	C20H34O2	307.263	307.264	1.64354	H+	307.263	95.1	67.1	79.1	109.1	65	53	20	30	0.412963	71.0314
S13-0918	12.1023					464.156				464.156	193.1	237.1	149	341.1	385.1	429.1	50	60	0.529071	35.2163
S13-0998	13.642					440.194				440.194	177.1	145	351.1	325.1	307.1	117	80	30	0.839408	33.835
S13-1023	2.41033	3,4-Dihydroxyphenylpropionic acid	Ployphenol	putative	C9H8O3	165.055	165.055	3.4534	H+	165.055	123	95	119	147	91.1	103.1	20	10	0.231722	26.7975
S13-1112	19.3955					288.253				288.253	235.2	253.2	217.2	95.1	207.2	81.1	60	20	0.58921	56.7618
S13-1239	22.1207					614.484				614.484	415.3	133.1	89.1	263.2	281.2	312.3	50	20	0.272553	126.472
S13-1241	21.4228					245.226				245.226	91.1	79.1	161.1	95.1	133.1		30	30	0.766716	44.7184
S13-1441	4.46176					427.221				427.221	177.1	145	117	149.1	343.2		80	30	0.843114	24.488
S13-1597	8.69626					299.149				299.149	135.1	165.1	129.1	107.1	69	147.1	50	20	0.286145	54.1078
S13-2130	5.67558					502.157				502.157	162.1	370.1	208.1	190			40	40	0.890649	28.6566
S13-2238	8.55658					633.264				633.264	207.1	177.1	265.2				40	40	0.743927	28.2714
S13-2425	3.63538					370.113				370.113	162.1	190	208.1	204.1	81		70	30	0.852699	27.7656
S13-2882	16.3989					350.994				350.994	269	187					50	10	0.259051	61.8893
S14-0060	12.0681					346.331				346.331	88.1	70.1	102.1	328.3	57.1		40	30	0.325757	39.5148
S14-0066	12.5025					319.227				319.227	301.2	91.1	128.1	79.1	105.1	115.1	80	10	0.029254	23.4555
S14-0235	19.798					303.231				303.231	285.2	123.1	81.1	257.2	67.1	79.1	20	10	0.464612	39.2613
S14-0347	7.48779					439.213				439.213	147	204.1	119	293.2	91.1	276.2	60	30	0.843656	166.274
S14-0483	3.77062	5-Methoxytryptamine	Amino acid derivative	putative	C11H14N2O	191.118	191.118	2.81501	H+	191.118	160.1	115.1	148.1	117.1	132.1	77	50	30	0.739161	43.4183
S14-0504	7.02484					357.118				357.118	340.3	322.2	209.2	227.2	114.1	96.1	10	20	0.0941592	21.264
S14-0565	18.2091					624.321				624.321	542.3	483.2	461.2	104.1	564.3	147	80	20	0.26273	50.587
S14-0593	3.05408	4-Hydroxy MET	Other	putative	C13H18N2O	219.149	219.15	3.82387	H+	219.149	160.1	115.1	132.1	99	117.1	58.1	30	10	0.195758	35.9516
S14-0647	7.44746	N-Acetyltyramine	Amino acid derivative	putative	C10H13NO2	180.102	180.102	3.07603	H+	180.102	121.1	51	77	65	138.1	91.1	30	20	0.670114	34.1254
S14-0835	16.9749					297.08				297.08	281.1	265	279.2	191	207	73	80	10	0.720554	77.051
S14-1002	19.4915					279.134				279.134	205.1	99	219	67.1	81.1	159	50	10	0.316692	40.1031
S14-1081	21.4547					515.01				515.01	269	187					30	30	0.571591	68.9434
S14-1627	20.9996					304.234				304.234	81.1	123.1	286.2				30	20	0.697722	70.6961
S14-1816	21.0039					512.414				512.414	327.2	133.1	495.4	89.1	177.1		30	10	0.287008	129.042
S15-0023	9.87646					809.62				809.62	792.6	774.6	661.5	322.2	435.3	209.2	20	60	0.0457768	26.2103
S15-0051	16.6291					679.389				679.389	337.3	263.2	355.3	245.2	517.3	499.3	80	60	0.183063	24.5038
S15-0094	20.6439					558.435				558.435	88.1	102.1	70.1	540.4	212.2	203.1	60	60	0.296417	39.886
S15-0117	18.0979					542.32				542.32	337.3	359.3	95.1	81.1	69.1	67.1	40	30	0.311634	36.8125
S15-0195	1.84091	Raffinose	Sugar	putative	C18H32O16	522.203	522.203	0.984291	NH4+	522.203	325.1	343.1	127	487.2	307.1	289.1	80	10	0.831502	15.2396
S15-0246	10.5809					979.399				979.399	227.1	129.1	70.1	72.1	199.1	898.5	50	30	0.230107	34.0591
S15-0279	12.6549					290.268				290.268	70.1	88.1	102.1	272.3	57.1	184.2	60	50	0.639164	42.3057
S15-0353	10.9372					879.862				879.862	227.1	70.1	72.1	129.1	199.1	701.4	30	30	0.144045	22.201
S15-0369	9.91275					340.259				340.259	114.1	96.1	209.2	69.1	79.1	322.2	70	50	0.0647162	47.9981
S15-0395	20.7684					816.571				816.571	184.1	125	86.1				20	50	0.761378	48.944
S15-0399	4.28141					632.217				632.217	291.1	453.1	139	123	615.2	273.1	30	40	0.808425	19.7744
S15-0403	18.7828					329.268				329.268	279.2	129	81.1	95.1	121.1	157	30	10	0.816844	100.355
S15-0416	13.0337					554.345				554.345	184.1	104.1	536.3	125	86.1	520.3	50	20	0.765372	31.4662
S15-0450	15.106	3-(β-D-Galactopyranosyloxy)-2-hydroxypropyl (9Z,12Z,15Z)-9,12,15-octadecatrienoate	Other	putative	C27H46O9	515.321	515.322	2.15399	H+	515.321	353.3	261.2	497.3	243.2	335.3	443.3	60	10	0.422858	24.8685
S15-0490	11.2681					879.962				879.962	227.1	129.1	70.1	72.1	199.1	348.1	40	50	0.187417	18.9209
S15-0535	21.9348					798.564				798.564	184.1	780.6	125	86.1			10	50	0.564929	65.4614
S15-0576	6.89233					771.233				771.233	343.1	313.1	367.1	427.1	445.1	409.1	10	60	0.942857	85.35
S15-0678	21.5195					685.525				685.525	667.5	279.2	631.5	371.3	649.5	261.2	30	10	0.807045	68.1484
S15-0694	21.4976					702.551				702.551	353.3	355.1	279.2	267	341	281	20	30	0.561309	79.8923
S15-0755	18.6113					499.326				499.326	337.3	85	104.1	67.1	81.1	95.1	80	20	0.429059	40.914
S15-0785	9.95498					905.046				905.046	86.1	129.1	101.1	136.1	70.1	84.1	80	50	0.566934	18.7374
S15-0928	22.8686					649.5				649.5	631.5	613.5	335.3	353.3	279.2	369.3	20	20	0.766797	60.719
S15-0936	19.24					785.586				785.586	184.1	125	86.1	193			70	50	0.50022	41.644
S15-0964	13.6986					387.273				387.273	369.3	81.1	277.2	67.1	79.1	93.1	70	10	0.47238	32.354
S15-0979	22.8307					684.54				684.54	631.5	649.5	335.3	613.5	353.3	279.2	40	20	0.405193	62.637
S15-0998	6.70716					469.211				469.211	321.1	295.1	293.1	278.1	147.1	70.1	10	50	0.41848	19.4808
S15-1046	13.7233					494.287				494.287	476.3	335.3	458.3	353.3	95.1	81.1	70	10	0.882519	34.9217
S15-1095	5.5871					667.271				667.271	188.1	205.1	146.1	463.1	144.1	159.1	40	60	0.692994	68.3163
S15-1195	6.48744					485.224				485.224	177.1	145	323.2	306.1	467.2	117	70	50	0.88999	129.272
S15-1231	21.293					423.325				423.325	165.1	205.1	81.1	69.1	109.1	95.1	70	20	0.0839933	39.0415
S15-1299	19.517					781.183				781.183	184.1	147	598.5	722.5	86.1		60	50	0.449383	57.8992
S15-1451	9.49004					904.792				904.792	129.1	86.1	101.1	70.1			20	30	0.747142	21.0019
S15-1475	5.36685	5-Methoxytryptophan	Amino acid derivative	putative	C12H14N2O3	235.108	235.108	2.41591	H+	235.108	158.1	130.1	148.1	89	133.1	102	10	20	0.58493	99.9234
S15-1968	9.43807					746.416				746.416	269.2	369.3	351.2	229.1	575.3	729.4	60	30	0.202849	51.3047
S15-2077	6.79126					565.23				565.23	291.1	395.2	265.1	131.1	246.6		70	60	0.747068	14.8798
S15-2946	15.8456					858.469				858.469	263.2	337.3	245.2				40	40	0.728022	39.9361
S15-2949	3.92027					946.335				946.335	141.1	482.2	163.1	145			50	40	0.347449	36.0376
S16-0055	20.0018					496.367				496.367	478.3	184.1	104.1	313.3	258.1		40	40	0.745239	77.9866
S16-0068	6.68461	5'-S-Methyl-5'-thioadenosine	Nucleic acid derivative	putative	C11H15N5O3S	298.097	298.097	1.96916	H+	298.097	136.1	61	75	145	97	163	40	10	0.923492	48.5039
S16-0128	5.66752					380.187				380.187	299.2	278.1	321.1	293.1	295.1	70.1	20	20	0.682657	41.0277
S16-0149	13.5275					840.463				840.463	291.3	539.3	521.3	273.3	503.3	249.1	40	30	0.412812	62.8567
S16-0245	13.3271					842.436				842.436	293.3	559.3	249.1	275.3	523.3	541.3	20	30	0.331287	80.8686
S16-0286	2.49536					798.323				798.323	325.1	145	163.1	127	85	289.1	30	30	0.358521	33.6905
S16-0420	9.62238					888.91				888.91	86.1	129.1	70.1	136.1	110.1	235.1	40	50	0.917809	48.1785
S16-0436	4.93053					657.228				657.228	205.1	291.1	139	453.1	118.1	159.1	10	20	0.861397	66.1778
S16-0477	15.7357					746.478				746.478	119.1	415.2	135.1	281.1	432.2	129.1	50	60	0.44858	63.4673
S16-0565	19.7918					360.308				360.308	279.2	325.3	307.3	261.2	81.1	343.3	10	20	0.767174	72.6913
S16-0621	11.2331					977.283				977.283	227.1	70.1	348.1	199.1			50	40	0.267591	34.471
S16-0659	11.8729					880.057				880.057	227.1	72.1	129.1	70.1	312.2	199.1	40	30	0.475575	22.3143
S16-0669	2.23861	Dopa	Amino acid derivative	putative	C9H11NO4	198.076	198.077	2.69593	H+	198.076	152.1	181	135	139	107	77	10	20	0.475573	33.1287
S16-0677	13.6754									404.3	369.3	387.3	277.2	351.2	259.2	121.1	40	20	0.69585	42.8943
S16-0708	6.80287					416.154				416.154	127	110.1	200.1	145	398.1	85	50	40	0.681318	29.5174
S16-0771	6.60868					508.201				508.201	207.1	177.1	175	369.1	491.2	145	20	30	0.722977	77.8874
S16-0833	17.8567					344.255				344.255	309.2	277.2	291.2	327.2	295.2	227.2	30	20	0.332206	65.328
S16-0847	8.09781					420.222				420.222	195.1	223.1	241.1	177.1	137.1	81.1	80	20	0.715899	74.5406
S16-0853	15.1366					612.168				612.168	577.1	193	595.1	385.1	149	237.1	80	20	0.470167	16.7765
S16-0864	3.814					627.213				627.213	303.1	325.1	145	267.1	465.2	487.2	80	10	0.119902	17.5624
S16-0888	9.04295					551.103				551.103	303	127	159	145	69	85	70	20	0.540044	45.3354
S16-0991	18.7433					621.435				621.435	539.3	149	193	561.3	577.1	385.1	10	30	0.510561	48.112
S16-1005	1.58979	1-(2-Furylmethyl)-5-oxopyrrolidine-3-carboxylic acid	Other	putative	C10H11NO4	210.076	210.077	3.49396	H+	210.076	164.1	175	193	146.1	118.1	162.1	20	20	0.633858	21.8586
S16-1128	3.84025					596.148				596.148	127	139	287.1	179	203	275.1	60	40	0.864795	29.5325
S16-1247	14.3745					417.116				417.116	207.1	237.1	355.1	399.1	193	163	60	40	0.621093	50.8421
S16-1298	1.67897					847.313				847.313	325.1	163.1	145	289.1	343.1	488.2	40	40	0.62452	18.5241
S16-1299	19.8039					471.274				471.274	177.1	145	93.1	117			30	20	0.519846	36.97
S16-1682	1.61482	N-Acetyl-tyrosine	Amino acid derivative	putative	C11H13NO4	224.092	224.092	3.05231	H+	224.092	178.1	115.1	161.1	180.1	117.1	143	40	20	0.644577	25.4327
S16-1892	6.45465					521.188				521.188	207.1	177.1	175	369.1	131	163.1	70	20	0.937681	71.0947
S16-2152	5.64937	Isoquinoline	Other	putative	C9H7N	130.065	130.066	4.41316	H+	130.065	77	51	103.1				70	30	0.796473	110.136
S16-2189	5.65777					483.248				483.248	188.1	146.1	205.1				30	30	0.780237	51.7143
S16-2605	5.60549					557.23				557.23	188.1	146.1	205.1				40	40	0.806126	44.563
S16-2819	1.61296					180.101				180.101	145.1	163.1	137.1				60	10	0.370584	28.3705
S17-0028	15.8207					694.399				694.399	261.2	515.3	497.3	243.2	677.4	135.1	50	60	0.315147	32.7966
S17-0085	15.8164					332.279				332.279	279.2	315.3	207	67.1	81.1	297.2	30	20	0.54246	58.6113
S17-0103	17.0636					679.387				679.387	263.2	337.3	355.3	517.3	499.3	661.4	50	10	0.211159	26.612
S17-0106	13.1998					383.351				383.351	348.3	365.3	72.1	67.1	81.1	330.3	80	30	0.568361	164.376
S17-0131	2.04098	Stachydrine	Other	putative	C7H13NO2	144.102	144.102	3.84449	H+	144.102	58.1	84.1	102.1	72.1	68	70.1	30	10	0.726842	53.6601
S17-0132	18.8405					534.328				534.328	355.3	263.2	337.3	499.3	517.3	245.2	40	30	0.30863	52.091
S17-0152	12.0085					377.279				377.279	359.3	342.2	273.1	72.1	79.1	91.1	20	10	0.74463	174.421
S17-0203	13.3956					385.342				385.342	367.3	350.3	55.1	95.1	81.1		20	20	0.421011	139.744
S17-0205	18.8295	LysoPC 16:1	Lipid	putative	C24H48NO7P	494.324	494.325	2.3608	H+	494.324	184.1	104.1	86.1	125	60.1	476.3	40	40	0.421127	17.8837
S17-0257	20.5157					772.544				772.544	324.3	337.3	62.1	307.3	245.2	449.3	30	30	0.701536	47.2871
S17-0285	12.9312					399.321				399.321	381.3	363.3	70.1	72.1	67.1	81.1	20	10	0.308899	52.184
S17-0292	10.325	(R)-3-Hydroxy myristic acid	Lipid	putative	C14H28O3	262.238	262.238	2.74178	NH4+	262.238	200.2	88.1	102.1	57.1	64.8	150.1	70	40	0.15194	59.8851
S17-0320	6.19491					537.193				537.193	178.1	196.1	136	358.1	150.1	520.2	10	30	0.773017	67.5338
S17-0428	5.24273					507.183				507.183	148	166	328.1	490.2	164	325.1	80	60	0.656798	40.5368
S17-0435	21.4567	1-Linoleoyl glycerol	Lipid	putative	C21H38O4	337.273				337.273	95.1	69.1	79.1	67.1	263.2	93.1	40	20	0.285083	41.3287
S17-0444	9.45054					395.291				395.291	359.3	377.3	342.2	271.2	201.1	145.1	50	10	0.828627	176.882
S17-0445	9.88306					401.337				401.337	383.3	365.3	336.3	70.1	72.1	81.1	70	20	0.846344	136.621
S17-0615	13.5836					363.301				363.301	346.3	292.2	69.1	72.1	135.1	151.1	10	20	0.685776	144.041
S17-0639	11.76					333.263				333.263	279.2	81.1	95.1	67.1	113.1	297.2	70	20	0.529882	25.8095
S17-0654	5.92073					312.165				312.165	295.1	145	163.1	127	87.1	133.1	30	10	0.169356	26.5289
S17-0659	21.791					372.101				372.101	263.2	355.3	337.3	245.2	268	73	30	20	0.240377	46.4914
S17-0666	10.3074					413.301				413.301	377.3	359.3	289.2	72.1	70.1	133.1	50	30	0.853909	158.206
S17-0839	9.40463					875.152				875.152	86.1	129.1	70.1	84.1	235.1	136.1	50	60	0.723875	36.487
S17-0881	9.89103					415.775				415.775	379.3	257.2	361.3	240.2	255.2	343.3	50	50	0.708992	75.193
S17-0950	4.11531					512.197				512.197	171.1	139	111	85	145	127	70	20	0.822177	49.3091
S17-0977	15.8215					534.315				534.315	475.2	104.1	184.1	147	86.1	351.3	20	30	0.0574945	26.0105
S17-1053	4.22269					596.219				596.219	272.1	110.1	434.2	145	254.1	85	10	20	0.916105	30.0263
S17-1217	5.48743					576.25				576.25	379.2	397.2	127	145	307.1	259.1	40	20	0.787568	101.493
S17-1244	18.6767					299.258				299.258	69.1	97.1	263.2	81.1	95.1	83.1	60	50	0.465261	57.1899
S17-1680	7.17196					478.192				478.192	141	163.1	145	85	306.3	321.1	50	40	0.63878	36.3098
S17-1871	6.90702	Feruloyl quinic acid	Ployphenol	putative	C17H20O9	369.118	369.119	2.87171	H+	369.118	177.1	145	117	89			40	20	0.91868	45.2325
S17-2371	2.87212	Maltotriose	Sugar	putative	C18H32O16	522.203	522.203	0.984291	NH4+	522.203	163.1	325.1	145	127	289.1	343.1	60	20	0.427272	15.2384
S17-2705	5.95473					529.204				529.204	188.1	205.1	146.1				40	30	0.827096	65.0001
S17-2825	3.97399					322.211				322.211	177.1	145	234.1	117	305.2		70	40	0.3572	62.8962
S17-3149	4.41992					103.054				103.054	77	53	85	60			70	10	0.549966	30.767
S18-0043	10.4612	2-Amino-1,3,4-octadecanetriol	Lipid	putative	C18H39NO3	318.3	318.301	1.31636	H+	318.3	70.1	88.1	212.2	300.3	256.3		60	30	0.831002	74.2832
S18-0056	14.1264	2-Arachidonoyl glycerol	Ployphenol	putative	C23H38O4	401.266	401.267	1.44542	Na+	401.266	269.2	326.2	280.2	298.2	308.2	383.3	10	30	0.139264	20.8985
S18-0059	15.6299					932.527				932.527	518.3	184.1	500.3	258.1	335.3	125	20	60	0.733959	71.2078
S18-0075	5.36015					523.178				523.178	164	344.1	506.2	136	325.1	85	30	40	0.706603	42.362
S18-0098	4.34208	Picrotin	Other	putative	C15H18O7	328.139	328.14	3.13586	NH4+	328.139	310.1	264.1	120.1	166.1	130	91.1	70	10	0.687758	74.6839
S18-0159	14.914					330.263				330.263	313.2	277.2	295.2	67.1	93.1	81.1	70	10	0.571595	43.5545
S18-0270	7.41651					385.16				385.16	206.1	188.1	160.1	118.1	146.1	130.1	30	10	0.850848	68.7646
S18-0271	15.7663					512.334				512.334	184.1	494.3	125	86.1	60.1	104.1	10	50	0.058362	30.2424
S18-0380	8.32245					667.035				667.035	159.1	230.1	132.1	60	110.1	170.1	80	20	0.130847	36.3048
S18-0462	5.59898					638.524				638.524	159.1	70.1	132.1	170.1	145.1	116.1	20	60	0.646246	76.1845
S18-0481	5.32663					506.153				506.153	164	344.1	136	325.1	145	85	20	10	0.906065	47.7239
S18-0508	15.8324					629.502				629.502	315.3	279.2	297.2	261.2	171.1	95.1	50	10	0.84531	49.317
S18-0520	20.884					366.301				366.301	86.1	104.1	263.2	95.1	245.2	348.3	30	10	0.808809	76.0246
S18-0546	6.81765					488.283				488.283	309.2	163.1	145	157.1	171.1	185.1	10	20	0.408179	34.5884
S18-0617	22.4758					311.258				311.258	279.2	147.1	99.1	261.2	71.1	69.1	50	20	0.583184	65.7106
S18-0697	18.7419	Palmitoleic acid	Lipid	putative	C16H30O2	255.231	255.232	3.93759	H+	255.231	237.2	69.1	83.1	135.1			30	10	0.659362	50.9211
S18-0699	3.14826					344.134				344.134	326.1	308.1	123	136.1	148.1	280.1	10	40	0.440976	14.7502
S18-0749	3.05842	2-Hydroxyphenylalanine	Amino acid derivative	putative	C9H11NO3	182.081	182.082	2.85037	H+	182.081	91.1	119	136.1	95	65	165.1	20	10	0.372365	30.5429
S18-0760	14.8948	14,15-Dehydrocrepenynic acid	Lipid	putative	C18H28O2	277.216	277.217	3.80569	H+	277.216	259.2	107.1	93.1	135.1	81.1	149.1	20	10	0.18817	24.8994
S18-0788	14.0937	Caryophyllene oxide	Other	putative	C15H24O	221.19	221.191	3.34553	H+	221.19	203.2	81.1	119.1	163.1	95.1	107.1	60	20	0.655584	21.506
S18-0849	22.3012					593.48				593.48	279.2	95.1	81.1	67.1	137.1	123.1	30	30	0.759359	68.0567
S18-0904	13.2397					543.385				543.385	441.3	459.3	150.1	453.3	346.3	471.3	80	40	0.796438	131.12
S18-0909	5.63791					207.102				207.102	190.1	148.1	146.1	118.1	144.1	132.1	60	20	0.907285	137.266
S18-0913	13.27					365.316				365.316	72.1	91.1	347.3	70.1	330.3	67.1	20	50	0.822897	177.606
S18-0914	5.74183					414.199				414.199	379.2	397.2	145	307.1	127	259.1	20	10	0.847042	117.831
S18-0920	21.479					309.242				309.242	277.2	179.1	151.1	93.1	81.1	71.1	70	10	0.539351	106.889
S18-1016	21.4293					280.263				280.263	263.2	245.2	95.1	81.1	69.1	67.1	10	20	0.587452	46.3568
S18-1222	15.6793					729.455				729.455	119.1	279.2	135.1	415.2	281.1		20	30	0.547887	62.6766
S18-1406	21.1157					496.351				496.351	409.3	184.1	104.1	125	86.1	478.3	40	20	0.436039	54.6427
S18-1434	6.67878	N1-(2-Amino-1-{[(4,6-dimethoxypyrimidin-2-yl)amino]methyl}-2-oxoethyl)benzamide	Other	putative	C16H19N5O4	346.149	346.152	6.15337	H+	346.149	121	329.1	145	85	167.1	163.1	20	30	0.507846	40.1257
S18-1465	6.1073					430.228				430.228	251.1	145	163.1	85	325.1	127	20	10	0.594317	39.4063
S18-1716	5.01369					360.148				360.148	181.1	163.1	127	325.1	85		30	10	0.691117	43.6632
S18-1746	16.5849					355.295				355.295	81.1	67.1	95.1	55.1	79.1	93.1	50	60	0.684884	30.6867
S18-2353	7.56276					252.086				252.086	107	79.1	177.1	120.1	145	192.1	80	20	0.875634	35.783
S18-2463	1.73333	Felbamate	Other	putative	C11H14N2O4	239.102	239.103	3.69297	H+	239.102	136.1	182.1	165.1	193.1	119	123	70	40	0.812662	20.6951
S18-2691	7.42529					174.113				174.113	128.1	132.1	86.1	156			30	10	0.184652	23.3274
S18-2777	11.4289	6-Hydroxy-8-methoxy-3-methyl-3,4-dihydro-1H-isochromen-1-one	Ployphenol	putative	C11H12O4	209.081	209.081	3.75452	H+	209.081	177.1	145	89	117			40	20	0.757594	69.2715
S19-0110	4.9207					410.191				410.191	188.1	146.1	118.1	144.1	205.1	159.1	20	10	0.947596	150.279
S19-0168	18.5905					517.336				517.336	355.3	245.2	337.3	263.2	499.3	95.1	30	30	0.0834407	18.5686
S19-0188	22.5848					467.326				467.326	188.1	205.1	146.1	159.1	421.3	338.3	10	30	0.671104	112.16
S19-0219	22.9974	1-Palmitoylglycerol	Lipid	putative	C19H38O4	331.284	331.285	3.1242	H+	331.284	239.2	57.1	71.1	95.1			10	20	0.0461577	30.8837
S19-0275	5.87292					553.188				553.188	212.1	166	194	536.2	374.1	163.1	70	20	0.882246	87.7781
S19-0288	22.1628	Oleoyl ethanolamide	Lipid	putative	C20H39NO2	326.305	326.306	2.77041	H+	326.305	62.1	309.3	55.1	67.1	69.1	309.3	10	60	0.684153	35.2236
S19-0367	5.60928					817.367				817.367	205.1	188.1	409.2	613.3	146.1		30	30	0.88938	236.852
S19-0385	4.92657					817.365				817.365	205.1	409.2	188.1	613.3	146.1		70	50	0.926455	244.737
S19-0544	3.77185					806.292				806.292	325.1	145	85	127	325.1	163.1	40	30	0.211584	20.2482
S19-0624	19.1951	Linolenoyl ethanolamide	Lipid	putative	C20H35NO2	322.274	322.275	2.80506	H+	322.274	62.1	81.1	67.1	95.1	93.1	79.1	30	10	0.241976	42.5349
S19-0689	5.64915	1,5-Naphthalenediamine	Other	putative	C10H10N2	159.091	159.092	4.54453	H+	159.091	132.1	130.1	142.1	115.1	117.1	113	30	10	0.885853	147.371
S19-0999	5.59154	6-Methylquinoline	Other	putative	C10H9N	144.081	144.081	3.63683	H+	144.081	115.1	91.1	102	65	117.1	129.1	70	50	0.894896	77.264
S19-1003	8.82802					405.806				405.806	114.1	228.2	209.2	96.1	322.3		20	10	0.488762	37.4038
S19-1050	5.60922					919.412				919.412	205.1	188.1	409.2				30	40	0.813681	125.829
S19-1280	7.27055	Indole-3-lactic acid	Phytohormone derivative	putative	C11H11NO3	206.081	206.082	2.51842	H+	206.081	130.1	118.1	170.1	115.1	146.1	160.1	40	60	0.968889	70.9603
S19-1281	5.2092					626.231				626.231	307.1	145	127	163.1	289.1	469.2	40	20	0.632378	47.2613
S19-1483	5.63964					872.295				872.295	188.1	205.1	182	164	464.1	146.1	20	60	0.265196	61.0533
S19-1799	5.54631					715.319				715.319	205.1	409.2	188.1				50	20	0.878641	64.4119
S19-1802	5.61521					727.254				727.254	188.1	205.1	146.1				30	40	0.257601	58.6727
S19-2090	8.51559					321.106				321.106	130.1	275.1	159.1	188.1			60	40	0.902692	83.431
S19-2179	5.62823					547.213				547.213	188.1	146.1	205.1	118.1	159.1	170.1	70	20	0.911429	58.4239
S19-2400	8.63487	N-Acetyl-tryptophan	Amino acid derivative	putative	C13H14N2O3	247.108	247.108	2.29859	H+	247.108	159.1	188.1	146.1	130.1	115.1	91.1	20	30	0.925826	84.5933
wm0006	20.5	2,3-Dihydroxypropyl 9-octadecadienoate	Lipid	putative	C21H40O4	357.301	357.3	3.73916	H+	357.301	339.3	247.2	149.1	135.1			10	20	0.746993	37.6544
wm0007	22.4	9-octadecadienoate	Lipid	putative	C18H34O2	283.263	283.263	0.388331	H+	283.263	247.2	195.2	149.1	97.1			50	40	0.506193	32.1567
wm0009	17.6									532.35	353.3	261.2	335.3	243.2	497.3		50	30	0.258676	23.5804
wm0019	10.1	Phosphoric acid	Other	putative	H3PO4	98.9847	98.9842	5.05131	H+	98.9847	63	81					10	50	0.391919	50.5138
wm0026	7									503.118	137	255.1	199.1	227.1	64.8		50	30	0.44383	47.8096
wm0032	4.6									120.081	103.05	91	77				70	40	0.433836	42.5034
wm0033	7.7									138.055	78.03	110	96				60	20	0.746978	33.8496
wm0034	5.3	4-Indolecarbaldehyde	Phytohormone derivative	putative	C9H7NO	146.06	146.06	0.239627	H+	146.06	118.1	91.1	128	72.1	97	55.1	70	10	0.942988	108.542
wm0035	10									155.047	98.98	137	81				10	50	0.442503	63.3573
wm0037	11.5									379.296	344.3	361.3	72.1	273.2	245.2	290.2	30	10	0.368687	98.9715
wm0039	9.82851	Triethyl phosphate	Other	putative	C6H15O4P	183.078	183.079	3.94912	H+	183.078	99	127	155	117	140		30	60	0.618124	43.7141
wm0041	1.7									193.096	146.1	176.1	158.1	148.1	151		10	20	0.623979	28.132
wm0043	1.8									203.04	143	101	83				30	10	0.665182	18.8759
wm0045	15.1	Diethyl acetylsuccinate	Other	putative	C10H16O5	217.107	217.108	2.76361	H+	217.107	135.1	151	181.1	153.1	194	86.1	20	10	0.52047	39.7406
wm0047	1.6					221.042				221.042	104.1	119	60.1	179	161	58.1	40	60	0.511913	22.6158

## Sheet: S2
Table S2. Metabolic profiling in the kernels of the KN9204/J411 RIL population.
TraitName	Replication	KJ001	KJ002	KJ003	KJ004	KJ005	KJ006	KJ007	KJ008	KJ009	KJ010	KJ011	KJ013	KJ014	KJ015	KJ016	KJ018	KJ019	KJ021	KJ022	KJ024	KJ026	KJ027	KJ028	KJ029	KJ030	KJ032	KJ033	KJ034	KJ036	KJ037	KJ038	KJ039	KJ040	KJ041	KJ043	KJ044	KJ045	KJ046	KJ048	KJ049	KJ050	KJ051	KJ052	KJ053	KJ054	KJ056	KJ057	KJ058
ace-ser	r1	19.3	18.9	19.42	19.2	19.96	19.08	17.74	18.85	19.46	18.59	18.85	20.06	19.05	18.89	19.39	18.07	19.14	18.08	19.55	19	18.61	18.27	20.29	17.83	18.54	19.71	19.24	19.11	19.05	20.22	19.08	18.75	20.11	18.96	18.87	19.13	18.6	18.6	19.87	19.32	18.55	18.88	19.05	19.12	19.07	18.35	19.2	18.62
mal-tyr	r1	15.6	15.23	15.77	15.23	16.24	15.89	15.86	15.29	15.54	14.78	16.58	15.64	15.51	16.08	15.08	15.02	15.4	15.33	14.7	14.5	15.95	15.38	15.66	15.04	16.38	14.98	15.59	15.86	17.09	15.6	15.21	14.75	14.82	16.21	16.73	14.57	15.9	14.44	15.06	15.85	15.68	16.44	14.97	15.59	15.63	16.01	15.67	14.32
mr007	r1	17.84	20.77	19.89	20.17	20.3	19.95	20.7	19.55	19.17	19.65	20.08	19.94	19.5	19.78	19.73	20.42	19.69	20.06	19.51	19.81	19.82	19.81	19.45	18.53	19.9	20.05	20	19.68	19.29	19.22	20.15	20.02	19.58	18.84	19.82	20.26	18.87	20.44	20.59	19.9	18.57	20.7	19.87	20.91	20.04	21.01	19.66	21.12
mr0120	r1	14.75	14.17	15.1	15.33	15.48	15.67	14.52	15	15.65	15.91	14.51	14.3	14.37	14.64	15.12	13.9	15.24	14.58	14.16	14.55	15.24	13.54	15.03	16.32	15.48	15.71	14.94	15.62	15.24	15.9	15.14	15.34	15.31	15.99	16.13	15.48	15.75	15.78	14.95	15.64	15.69	12.72	13.31	12.58	14.02	13.68	14.05	12.96
mr0140	r1	19.07	19.65	18.2	23.4	18.84	19.79	21.53	21.21	20.41	20.36	21	19.59	20.9	20.04	20.25	21.17	20.91	21.42	18.51	20.15	20.59	20.78	19.64	21.19	19.32	20.21	20.87	20.14	19.61	21.13	20.38	20.54	21.64	21.76	21.26	21.54	21.37	21.08	21.44	20.88	20.99	17.94	19.27	20.59	18.99	18.42	19.37	20.59
mr0324	r1	16.92	16.45	16.63	16.02	16.43	16.92	16.55	16.46	16.5	16.76	16.08	16.27	15.82	16.64	16.38	16.33	16.67	16.51	16.35	16.61	16.7	16.22	16.87	17.04	16.63	16.81	16.29	16.53	16.43	16.36	16.99	16.87	16.79	16.67	16.71	16.59	16.46	16.91	16.61	16.71	17.29	15.74	16.22	16	16.09	16.01	15.99	15.81
mr042	r1	17.99	17.74	19.02	18.54	18.07	17.9	16.95	17.44	17.07	17.73	17.96	17.96	17.62	17.62	18.58	17.96	17.92	18.16	18.47	18.58	19.22	17.46	18.36	17.39	17.91	17.82	18.33	18.41	18.02	18.49	18.15	18.26	18.76	17.73	18.02	17.26	18.2	17.66	18.33	17.37	17.72	17.61	18.37	18.29	18.26	19.08	18.43	17.99
mr043	r1	23.5	23.57	22.76	22.75	22.79	22.28	22.78	22.73	22.36	22.78	22.84	22.44	22.91	23.28	22.64	22.47	22.52	22.78	23.17	23.33	23.07	22.93	22.41	23.15	22.69	23.93	23.43	23.53	23.06	22.91	23.21	22.94	22.42	23.06	23.05	23.35	23.4	23.01	23.45	23.22	22.98	22.87	22.94	22.93	22.73	22.47	22.49	22.16
mr0437	r1	20.78	20.7	21.57	20.84	20.61	20.69	20.62	20.69	20.69	20.76	20.57	20.8	20.86	20.89	20.99	20.27	20.79	20.91	20.56	20.89	21.35	20.7	20.74	20.67	20.53	21.18	20.77	20.84	21.11	21	20.77	20.98	20.88	20.83	20.98	20.74	20.89	20.9	21.02	20.85	21.14	20.47	20.82	20.81	21	20.96	20.99	20.52
mr0458	r1	19.6	18.87	20.87	20.02	19.2	19.64	19.26	19.76	20.07	19.81	19.39	19.14	19.28	19.44	20.48	19.32	20.23	19.45	19.41	19.34	20.68	19.48	19.94	20.28	20.3	19.95	19.49	19.59	19.97	19.66	20	19.75	20.26	19.59	20.29	20.2	19.85	19.81	19.66	19.37	20.36	19.34	19.51	20.04	19.82	19.65	20.11	20.2
mr0464	r1	21.54	21.17	22.14	21.23	21.4	21.68	21.29	21.48	21.4	21.59	21.21	21.42	21.26	21.54	21.71	21.17	21.47	21.56	21.2	21.34	21.99	21.31	21.58	21.44	21.3	21.51	21.54	21.44	21.71	21.58	21.33	21.61	21.58	21.33	21.62	21.33	21.57	21.39	21.59	21.37	22	21.02	21.39	21.46	21.5	21.6	21.57	21.27
mr048	r1	16.06	15.55	16.69	16	16.69	15.87	15.34	15.32	15.93	16.29	16.64	16.19	15.78	15.82	15.79	15.32	16.28	17.18	15.82	16	17	16.4	18.1	15.54	16.52	16.5	17.21	16.61	16.72	16.91	16.43	16.43	16.47	15.99	16.12	15.7	15.51	15.46	17.81	16.59	16.16	15.98	16.06	16.58	16.67	16.56	16.31	15.67
mr057	r1	21.01	20.96	21.43	21.33	21.19	21.05	20.29	20.55	21.11	21.05	21.07	20.97	20.85	20.64	21.16	20.33	21.37	20.98	21.12	20.81	20.76	20.44	21.09	20.48	20.54	21.05	21.27	21.37	21.76	21.37	20.73	20.6	21.48	21.34	21.3	21.16	21.34	20.64	21.39	20.72	20.73	20.4	21.18	21.07	20.92	20.83	20.98	20.77
mr0598	r1	9.32	11.38	11.4	8.28	11.03	9.29	9.29	9.95	9.31	10.31	8.54	9.94	9.52	5.98	10.42	5.98	5.98	10.41	10.03	10.32	9.35	9.31	11.18	9.96	13.92	10.92	5.98	9.92	10.77	9.32	9.39	10.64	10.59	8.39	9.94	10.68	9.4	8.43	9.3	10.37	14.22	19.14	14.82	13.05	16.21	12.91	12.72	19.03
mr0692	r1	17.24	16.97	17.33	17.06	17.38	17.53	16.67	17.32	17.61	17.21	17.25	17.32	16.59	17.38	17.45	16.92	18.29	17.58	17.04	17.46	17.74	16.62	17.89	17.92	17.78	16.62	17.48	17.11	17.33	17.51	17.04	17.5	17.19	17.37	17.9	17.55	17.61	16.97	17.52	17.77	17.98	16.69	17.02	16.78	17.43	16.7	17.38	16.66
mr075	r1	10.9	14.17	14.86	13.7	12.95	13.73	13.13	13.08	13.79	12.61	12.09	13.94	11.95	11.89	12.22	14.26	13.16	11.5	11.09	13.31	14.29	10.77	13.54	12.21	13.89	12.61	13.53	13.31	13.91	13.33	14.14	13.13	12.73	14.1	14.17	12.76	14.02	12.07	13.86	12.22	14.51	15.11	13.21	11.88	13.94	12.17	12.91	12.11
mr083	r1	11.68	13.57	15.23	13.63	13.14	14.42	14.81	13.89	15.81	13.64	13.21	12.35	13.34	14.19	13.94	15.08	13.07	14.35	13.47	13.64	13.54	12.83	13.75	14.04	13.71	14.59	13.53	14.14	13.53	13.5	13.78	13.28	13.87	12.73	15.96	13.34	13.27	13.78	14.21	13.76	13.09	13.94	12.55	12.71	12.79	11.89	13.47	13.22
mr0859	r1	19.29	19.39	19.06	20.46	19.51	19.69	19.38	20.23	20.11	19.61	19.59	19.68	19.82	18.72	18.99	20.09	19.76	19.5	19.09	20.01	19.5	19.23	19.57	19.99	19.68	19.25	19.29	19.47	19.31	18.81	19.65	19.92	19.39	20.56	19.4	19.7	19.5	19.64	19.48	19.51	19.85	18.02	18.81	19.72	19.22	19.02	19.15	19.46
mr0976	r1	18.06	18.01	18.82	18.87	18.53	18.1	18.28	18.08	18.23	18.22	18.12	18.21	18.36	17.69	18.42	17.78	18.22	18.31	17.86	18.01	18.31	17.92	18.25	17.65	17.88	18.1	18.28	18.38	18.76	18.78	17.67	18.58	18.22	18.44	18.13	18.06	18.38	18.16	18.65	18.31	18.62	17.69	18.31	18.18	18.4	18.13	18.33	17.93
mr1001	r1	16.9	16.42	15.59	16.83	15.99	16.74	15.96	16.62	16.37	15.47	16.02	15.98	16.37	16.18	16.21	16.37	16.27	15.35	16.24	16.53	16.38	16.47	16.74	17.02	15.56	16.34	16	16.32	15.47	16.26	15.01	16.55	16.23	17.22	16.12	16.93	15.83	16.51	17.13	16.34	16.13	15.67	16.22	16.47	16.11	15.83	16.23	15.99
mr1004	r1	15.09	14.89	14.07	15.22	15.29	15.15	14.74	15.54	15.27	15.34	15.16	15.03	15.51	15.09	15.22	14.75	15.18	15.62	15.58	15.36	14.73	14.43	14.83	14.81	14.8	15.02	15.23	15.34	15.36	14.99	15.04	14.95	14.2	14.59	14.9	14.02	14.87	14.44	15	14.81	13.87	14.56	14.81	15.02	15.09	14.61	14.87	13.98
mr1006	r1	13.34	13.33	15.94	16.26	14.74	14.68	14.29	13.58	14.9	13.37	13.47	13.54	12.77	11.48	14.64	12.49	14.02	13.52	13.56	13.08	15.97	11.37	14.29	15.76	14.53	15.54	14.23	15.26	17.47	14.96	15.73	14.85	15.24	14.28	14.36	12.98	15.89	14.06	14.81	14.61	15.77	14.07	13.01	15.34	14.15	12.99	14.93	13.19
mr1008	r1	12.65	11.36	16.47	17.05	14.62	14.8	13.87	16.25	15.39	11.88	15.27	13.21	12.62	12.26	16.32	13.2	15.52	11.4	12.74	12.83	16.4	12.13	12.5	16.3	14.79	12.5	17.02	16.73	17.74	14.84	14.73	16.7	12.28	15.67	15.32	15.24	13.15	17.18	15.79	13.4	15.73	13.35	12.21	17.01	14.5	10.73	12.53	15.52
mr1010	r1	15.7	13.36	14.29	14.48	12.27	13.17	11.96	16.1	15.46	16.85	12.12	13.35	13.97	12.09	14.67	12.8	13.8	13.26	11.82	10.94	16.05	13.2	12.65	18.55	16.43	14.63	12.17	13.51	13.9	12.26	17.65	14.65	14.1	14.42	14.59	12.48	14.38	12.82	11.8	13.69	16.56	12.07	14.5	12.76	14.92	10.23	16.02	12.04
mr1011	r1	12.55	12.44	14.87	13.67	14.48	13.9	13.38	14.17	12.58	13.48	14.89	14.26	13.19	13.5	12.46	13.46	13.2	13.19	12.66	12.81	14.09	14.02	13.79	13.65	13.09	14.37	13.31	14.16	16.17	14.21	12.68	14.26	13.58	13.7	13.49	14.12	14.76	12.16	14.78	11.79	14.73	12.7	14.12	12.05	14.02	12.44	12.87	13.53
mr1013	r1	19.74	19.92	22.07	22.29	20.02	21.67	20.97	21.7	22.06	19.7	20.62	18.94	18.51	17.32	22.3	21.04	19.94	18.24	18.34	18.85	22.97	18.63	20.53	21.99	21.71	19.44	21.03	22.63	22.1	22	22.76	22.42	20.27	22.2	21.64	21.04	19.63	21.36	20.61	19.41	22.19	21.21	19.21	21.84	21.58	20.19	21.04	21.8
mr1015	r1	19.87	19.72	23.93	23.28	20.96	23.11	22.2	22.72	23.78	19.46	22.07	19.82	19.5	18.52	24.19	22.01	22.01	17.85	18.34	18.86	23.82	19.2	20.19	22.7	23.16	20.95	22.79	24.13	23.85	22.6	23.82	23.36	19.35	23.39	23.84	22.92	19.97	23.09	22.72	20.6	22.88	22.46	19.51	23.54	23.23	19.55	21.19	23.55
mr1020	r1	19.73	18.45	21.4	21.63	18.23	17.78	18.72	17.74	19.89	17.8	17.32	18.08	18.27	17.47	17.9	16.9	18.85	16.73	17.29	17.14	21.4	16.13	17.77	21.85	17.67	21.73	18.84	19.6	22.15	18.83	18.44	21.08	19.14	18.83	22.16	17.67	21.29	19.24	17.6	20.49	19.16	19.83	18.01	17.13	19.84	17.41	21.9	19.9
mr1022	r1	20.54	18.41	23.28	23.09	17.78	17.19	19.71	17.91	20.98	18.4	16.3	19.27	18.48	17.18	18.86	16.42	18.79	16.35	15.83	16.08	23.02	15.44	15.35	23.68	17.57	23.36	19.38	18.99	23.71	20.06	18.13	22.23	19.2	19.01	23.9	17.71	23.33	20.38	16.46	20.53	20.63	20.05	17.85	15.61	20.62	16.54	23.07	20.75
mr1023	r1	22.33	21.44	23.57	23.72	20.93	20.67	20.91	20.12	22.34	20.46	19.73	20.24	20.66	19.76	20.57	18.98	21.69	19.07	19.45	19.47	24.4	18.74	20.68	24.28	20.7	24.19	21.98	21.75	24.72	21.6	21.62	23.43	22.2	21.41	24.85	20.28	23.62	21.43	20.1	23.09	21.32	22.74	20.45	19.27	22.59	20.46	25.1	22.51
mr1025	r1	17.17	17.42	17.16	17.17	17.62	18.1	17.14	16.98	16.81	17.13	17.38	16.3	16.7	17.06	17.11	16.98	17.11	17.21	17.63	17.26	17.13	17.47	18.37	17.11	17.29	17.21	17.51	17.79	17.33	17.79	18.19	17.92	18.86	16.93	17.1	18.07	17.52	17.31	17.58	16.95	16.97	16.24	17.27	16.31	16.69	18.09	17.03	17.03
mr1027	r1	15.64	15.31	16.76	15.8	15.09	15.13	15.23	15.2	15.72	15.09	15.04	15.17	14.7	16.36	15.48	15.01	14.36	15.81	15.37	15.64	15.85	14.67	15.07	16.6	16.14	16.23	15.07	15.23	15.12	15.96	15.45	15.79	15.38	15.46	16.11	15.94	15.92	16.1	15.25	15.48	16.45	14.83	15.82	15.24	14.89	15.1	16.14	15.37
mr1035	r1	16.79	15.38	18.53	16.26	15.9	16.56	16.11	16.29	16.9	16.89	16.67	16.07	15.83	16.3	16.48	15.94	16.36	15.62	16.38	15.99	16.95	15.76	15.96	15.69	15.02	16.36	15.5	17.27	15.6	15.76	16.03	16.23	16.85	17.37	17.08	16.4	16.29	16.15	15.89	15.99	17.46	15.35	17.39	14.33	16.35	15.37	15	15.59
mr1036	r1	18.18	18.08	19.72	18.62	19.06	18.19	19.42	18.77	18.88	18.13	18.71	18.64	17.91	18.68	19.19	19	19.07	18.24	18.79	18.14	18.5	18.5	20.16	18.14	18.96	18.03	18.35	18.04	18.3	19.4	18.9	18.25	19.05	18.11	18.67	19.5	18.72	18.79	18.7	18.65	18.43	18.61	19.1	18.56	19.44	19.51	19.51	19.04
mr1040	r1	19.72	21.27	20.3	21.59	20.19	20.87	20.13	18.72	20.05	18.91	20.63	19.95	19.98	19.51	20.68	20.2	19.01	19.93	19.91	20.49	20	20.05	21.36	18.8	20.89	20.75	20.44	21.46	20.86	21.87	21.12	20.63	20.89	18.71	20.95	20.51	19.59	21.56	19.62	19.91	18.42	19.88	20.8	20.22	19.55	20.74	20.19	20.3
mr1045	r1	17.57	17.32	17.14	17.46	17.11	17.46	15.58	16.79	17.04	16.6	17.08	17.68	16.92	16.78	17.15	17.1	17.43	17.43	17.28	16.7	17.56	16.42	17.28	17.39	17.14	17.54	17.46	17.04	17.79	16.87	17.24	17.34	17.85	17.36	17.73	17.79	18.14	17.99	18.04	18.23	17.67	16.85	17.09	17.81	17.48	17.4	17.47	17.88
mr1046	r1	10.58	9.9	10.44	11.57	10.36	10.84	10.8	10.62	11.05	10.63	10.92	10.55	10.36	11.19	10.08	10.84	10.59	10.6	10.74	11.95	11.26	10.92	10.57	11.07	10.56	11.2	9.75	10.36	10.77	10.02	10.31	10.92	10.59	11.33	11.14	11.02	10.31	10.57	11.67	11.66	11.29	10.25	11.09	9.94	10.85	9.88	10.05	9.88
mr1047	r1	17.61	18.05	18.14	19.02	18.75	18.29	18.9	17.61	18.17	17.36	18	18.06	18.07	18.49	18.1	18.02	18.32	17.56	18.05	17.55	18.92	17.7	17.71	18.36	17.94	18.03	17.91	17.8	19.14	18.22	18.11	18.46	18.61	18.52	18.49	17.88	17.89	18.77	17.24	18.04	18.93	18.54	17.93	18.18	17.58	18.35	18.51	18.26
mr1049	r1	18.61	18.5	19.03	18.6	18.93	18.85	18.43	18.3	18.36	18.63	18.51	19.03	18.59	18.68	19.29	18.86	18.68	19	18.51	18.68	18.79	18.9	18.82	18.17	18.5	18.45	18.79	18.71	18.37	18.45	19.14	18.44	19.35	18.63	18.84	19.04	18.57	18.46	19.17	18.8	18.58	18.44	19.25	19.08	18.62	19.04	18.93	18.36
mr1050	r1	17.93	17.59	18.74	18.8	18.17	18.57	18.55	17.87	18.21	17.01	17.6	18.78	17.63	17.93	18.31	17.92	18.03	17.89	18.11	18.02	18.02	18.08	19.18	17.8	18.53	17.79	18.57	18.59	18.4	18.78	18.74	18.83	18.54	18.35	18.92	17.95	17.74	19.17	18.1	18.24	17.88	17.74	18.92	19.19	18.65	19.05	18.87	19.44
mr1051	r1	19.06	18.13	20.44	20.19	18.72	18.47	16.62	18.54	18.57	18.74	17.75	17.47	18.18	17.66	17.1	17.86	17.64	17.6	16.13	17.51	22.04	16.59	17.26	21.61	20.68	20.79	17.7	18.09	21.84	18.7	21.59	19.47	18.49	18.12	18.93	16.56	21.12	17.88	16.73	17.39	20.05	18.21	17.64	17.22	19.86	16.95	18.51	16.77
mr1053	r1	11.64	11.6	12.37	11.11	10.89	12.1	11.77	10.92	10.63	12.83	10.78	12.34	11.34	11.62	11.79	10.64	11.61	11.43	12.22	11.66	11.86	11.56	11.12	13.02	11.66	12.17	10.92	11.77	11.48	10.91	11.36	11.09	11.3	10.93	10.48	11.11	11.32	11.08	11.87	12.14	10.85	11.28	9.61	10.17	11.53	10.74	11.38	10.96
mr1054	r1	15.82	15.32	15.63	15.15	15.8	14.63	14.94	14.87	14.35	15.31	14.22	15.05	15.26	15.16	15.24	13.53	14.8	14	15.11	15.33	16.01	14.74	15.03	14.86	14.11	13.82	14.54	15.43	15.48	15.27	15.08	16.62	14.76	14.88	15.04	14.76	14.92	14.64	13.9	14.91	14.69	14.1	14.03	14.11	14.54	15.22	14.21	14.9
mr1058	r1	14.76	16.57	16.83	15.05	17	17.39	15.52	16.31	16.48	16.41	16.33	17.39	16.92	16.59	16.7	17.5	15.42	16.43	16.35	16.51	15.52	16.21	18	16.42	15.81	16.64	16.62	16.21	16.82	17.13	17.28	15.97	17.15	15.86	15.22	15.99	15.39	14.27	16.24	14.25	15.09	15.78	15.76	14.12	14.54	16.26	15.46	14.82
mr1062	r1	21.6	21.48	20.3	20.21	19.13	18.29	21.29	19.68	19.77	19.91	19.23	18.89	20.04	21.19	19.48	21.73	19.73	19.91	20.39	20.34	19.09	20.35	19.96	21.48	21.06	20.28	19.37	19.78	19.01	19.21	20.14	20.88	18.99	18.9	19.73	20.36	20.18	19.32	19.43	20.59	20.8	21.43	20.11	20.17	19.98	19.44	19.16	20.06
mr1065	r1	15.39	16.66	16.15	16.71	16.78	17.11	17.78	16.41	15.94	16.24	16.52	17.51	16.1	17	16.54	17.68	16.44	17.18	17.12	16.73	16.51	17.17	16.75	15.87	17.53	16.28	16.45	15.79	16.17	16.62	16.89	16.54	16.78	15.8	16.59	17.16	15.81	17.07	17.33	16.73	16.11	17.36	17.03	16.67	16.8	17.61	16.46	17.34
mr1066	r1	22.73	23.13	22.44	22.33	22.44	22.45	23.49	22.82	22	22.4	22.4	23.05	22.99	23.58	22.61	23.63	22.53	22.46	23.32	23.11	22.47	23.11	23.26	22.81	23.26	23.04	22.69	22.75	22.55	22.7	23.37	23.02	22.66	22.19	23.08	22.73	22.46	23.26	22.83	23.12	22.81	22.94	22.98	22.76	22.26	22.02	23.1	23.4
mr1068	r1	17.41	17.34	17.38	17.35	16.54	16.76	17.37	16.63	16.47	16.17	17.2	17.15	17.22	17.32	16.83	17.46	17.06	16.56	17.05	16.87	17.01	16.82	17.17	16.09	16.66	16.61	16.99	16.6	16.8	17.03	16.79	16.97	16.98	16.65	16.65	16.85	16.83	16.9	16.84	16.75	17.06	16.93	17.12	17.26	16.79	17.05	16.48	16.92
mr1070	r1	18.08	17.92	18.03	18.22	17.96	17.52	17.3	17.4	17.45	17.19	18.08	18.05	17.64	17.44	17.32	17.83	17.7	17.18	17.59	18.12	17.54	17.2	17.61	17.56	17.69	17.11	16.87	17.28	17.7	17.66	17.74	17.06	17.87	17.16	17.74	17.55	17.38	17.95	18.02	17.6	17.4	17.44	17.17	17.03	16.99	17.08	18.17	17.2
mr1071	r1	12.85	13.14	12.97	13.2	12.39	12.46	11.83	12.77	13.85	12.26	12.51	11.91	11.99	13.62	12.11	12.55	13.33	12.43	12.39	12	13.67	13.35	12.4	13.88	12.73	12.38	12.17	12.95	13.08	12.29	12.94	12.22	12.1	13.69	12.66	12.26	12.33	11.89	12.02	12.48	11.75	11.99	12.74	11.29	13.47	12.38	12.68	12.24
mr1072	r1	14.63	15.06	14.44	14.57	14.45	14.41	14.41	14.26	15.2	14.85	14.47	14.83	15	14.22	14.26	13.95	13.62	14.91	14.1	14.64	14.25	14.77	14.78	15.43	13.98	15.05	15.42	14.39	15.42	14.45	15.08	14.99	14.58	14.26	14.09	13.99	15.01	14.16	14.63	14.52	14.53	14.48	14.38	14.2	14.85	14.98	14.97	15.05
mr1075	r1	11.27	11.46	13.16	12.04	11.39	12.31	13.04	11.24	11.55	12.05	12.53	11.45	14.12	12.76	11.27	12.32	12.01	12.51	13.01	11.68	12.12	13.06	13.24	11.99	13.12	12.5	12.96	12.4	13.77	12.94	13.54	12.95	12.13	12.51	13.12	13.42	12.32	11.27	12.44	13.04	12.89	12.41	12.73	11.89	11.9	12.39	12.41	13.01
mr1076	r1	17.55	17.72	17.83	17.75	18.15	17.52	16.95	16.89	17.71	16.78	17.77	17.56	17.34	16.93	18.74	17.25	17.32	17.39	17.15	17.48	17.65	17.88	17.69	17.11	16.18	16.81	17.1	17.37	17.36	17.39	17.21	17.59	17.47	16.22	16.76	16.77	17.73	17.31	16.74	17.33	17.64	16.59	17.8	17.12	17	16.66	16.82	17.05
mr1077	r1	16.2	14.8	16.62	16.06	16.53	18.24	15.08	13.84	15.82	15.15	16.31	16.41	14.38	15.25	18.05	16.8	14.72	16.44	16.4	15.74	15.15	16.65	17.59	16.13	14.96	15.84	16.62	16.96	17.54	18.44	15.2	15.65	16.85	15.49	14.89	15.79	16.62	13.25	15.41	15.14	15.67	14.54	15.26	15.07	17.85	13.52	15.34	15.83
mr1079	r1	15.54	13.99	17.4	17.84	13.48	13.14	14.79	12.38	15.18	13.2	12.14	14.12	13.27	13.47	13.56	10.45	13.87	12.17	12.09	13.02	17.56	9.98	12.41	17.81	13.44	17.95	14.2	14.67	18.23	14.25	13.24	16.71	15.29	14.34	18.23	12.57	17.7	15.38	11.93	15.74	14.61	15.6	13.67	12.09	15.81	10.83	17.93	16.44
mr1082	r1	16.04	16.86	16.83	16.95	15.95	16.18	16.03	16.12	16.2	16.2	16.03	16.19	16.84	15.66	16.78	16.41	16.34	16.75	15.39	17.46	17.43	15.8	17.05	16.63	15.71	16.14	16.6	16.34	16.65	17.32	16.45	16.89	17.64	16.18	16.65	15.68	15.97	16.18	16.64	15.84	15.09	16.18	15.89	15.99	16.41	16.91	17.51	16.7
mr1083	r1	16.54	17.72	17.09	16.47	17.32	16.13	16.55	16.5	16.45	16.47	16.67	17	17.41	16.67	16.58	16.66	16.85	16.42	16.87	17.18	17.04	16.77	17.43	16.98	16.51	16.89	16.57	16.22	17.12	17.01	17.18	17.08	16.66	15.82	16.7	16.71	16.71	16.75	16.83	16.76	16.19	16.53	17.51	16.69	16.42	16.64	17.03	16.88
mr1085	r1	13.49	13.05	14.46	12.98	12.22	13.38	12.95	13.16	13.76	11.38	12.16	13.32	11.45	12.54	11.17	13.38	13.57	12.8	12.45	12.3	13.58	12.65	13.72	11.01	13.32	13.54	13.27	12.41	13.56	13.05	13.59	13.89	12.69	13.36	13.39	12.32	13.54	11.43	12.99	10.85	13.73	14.42	12.06	12.3	12.77	11.67	12.98	12.97
mr1087	r1	20.78	20.3	20.78	20.31	20.66	20.28	20.42	20.56	20.68	20.01	20.71	21.13	20.5	20.03	20.2	20.79	20	19.71	20.7	20.45	20.32	19.77	20.96	20.18	21.15	20.6	20.08	20	20.46	20.88	20.5	20.35	20.06	19.54	21.1	20.43	20.3	20.99	20.53	20.47	20.88	20.13	20.6	20.84	19.84	19.37	20.31	20.22
mr1089	r1	15.09	15.36	14.73	15.74	15.64	14.93	14.17	14.27	14.88	14.76	15.26	15.54	15.11	14.44	15.33	15.32	14.51	14.65	15.29	15.03	14.34	15	15.6	15.13	14.55	15.2	14.81	14.54	14.32	14.84	15.25	15.02	15.47	14.66	14.6	14.73	14.1	14.75	15.18	14.71	14.75	13.57	14.72	14.24	14.69	14.38	14.73	14.99
mr1090	r1	15.07	15.51	15.76	15.78	15.83	14.63	15.78	15.01	14.99	15.53	15.51	15.03	15.35	15.17	15.29	15.53	14.39	15.25	15.91	16.42	14.98	15.93	17.1	14.66	15.56	15.11	15.41	15.93	14.84	15.8	15.77	15.45	15.68	15.29	15.2	16.45	14.46	15.26	16.1	14.47	14.94	15.63	16.22	14.73	14.64	16.09	15.71	15.29
mr1091	r1	21.16	21.68	21.37	20.89	21.16	21	21.48	21.31	21.22	20.98	20.98	21.33	21.66	21.24	20.86	21.34	21.31	21.15	21.2	21.75	21.52	21.03	21.48	21.34	21.74	21.23	21.37	21.26	21.71	21.17	21.39	21.47	20.52	20.55	21.48	21.07	20.96	21.43	21.47	21.44	21.28	21.28	21.15	21.44	21.11	20.39	21.54	21.49
mr1092	r1	20.37	20.92	20.06	20.79	21.72	20.41	19.46	19.9	20.34	19.66	21.55	21.17	20.45	20.21	20.18	21	19.73	19.57	20.01	20.28	20.84	19.72	20.85	19.52	20.92	20.47	20.19	20.48	20.48	21.09	21.27	19.6	20.87	19.86	20.99	21.36	19.54	21	21.68	19.6	19.06	19.63	19.93	20.57	19.25	20.68	21.46	19.47
mr1093	r1	16.28	17.6	15.53	14.51	16.4	14.65	14.17	14.04	14.19	15.85	16.26	15.73	16.92	16.75	15.96	15.79	13.92	16.4	16.51	16.62	14.75	16.4	17.39	15.82	15.63	16.85	15.07	14.89	14.39	15.58	15.82	15.17	16.19	14.28	15.42	15.49	14.27	16.2	15.62	16.02	14.49	14.54	16.56	14.65	14.08	15.95	17.12	16.29
mr1094	r1	16.04	16.18	16.1	15.92	16.35	15.34	15.59	16	15.79	15.78	15.14	15.95	16.75	16.28	16.2	16.57	15.56	16.61	15.69	15.58	16.58	16.1	17.1	16.07	16.2	16.52	16.52	17.01	17.19	16.49	16.78	16.65	15.96	15.23	16.03	15.44	16.06	15.8	15.7	16.28	16.05	15.6	16.41	16.67	16.16	15.76	16.67	15.79
mr1095	r1	17.23	19.12	18.2	16.89	17.36	17.9	17.83	17.12	17.22	17.65	17.95	17.45	18.6	17.9	17.28	17.61	18.12	17.8	18.18	18.73	17.39	17.52	18.21	18.72	17.62	16.86	18.64	18.23	19.14	17.99	17.79	18.63	18.87	17.56	17.77	17.32	18.11	17.69	18.77	18.13	17.83	18.12	17.54	17.29	18.47	17.17	18.19	18.85
mr1096	r1	16.34	17.14	16.66	15.76	16.71	16.88	16.46	16.35	16.54	16.13	15.9	16.72	17.47	16.95	17.06	17.23	16.27	16.99	16.58	16.79	17.01	17.18	17.22	16.89	16.49	16.72	16.99	17.27	17.55	16.82	16.89	16.66	16.19	15.89	16.26	16.72	16.42	16.17	16.63	16.9	16	16.54	16.96	17.11	17.33	16.44	17.24	16.83
mr1097	r1	21.78	21.95	21.65	22.27	22.64	22.35	21.43	21.2	22.1	21.66	21.62	22.18	22.09	21.5	22.74	22.89	21.31	21.85	22.02	22.11	22	21.52	22.53	21.24	21.71	21.66	22.07	22.13	22.12	22.53	21.86	21.85	22.35	21.1	21.85	21.6	21.73	21.24	22.16	21.34	20.95	20.85	21.44	21.53	21.63	21.1	22.01	21.35
mr1098	r1	12.34	13.82	13.84	5.98	11.96	10.55	13.23	12.66	13.45	12.78	12.21	13.88	13.63	12.11	12.08	13.34	11.55	12.86	13.83	13.07	12.67	11.18	13.4	13.57	13.54	12.94	13.14	12.79	13.35	13.14	13.32	12.29	12.73	13.64	13.17	11.93	13.18	12.54	13.16	12.79	13.34	12.33	13.97	12.56	12.2	11.38	12.94	14.78
mr1099	r1	18.23	17.79	18.72	18.31	18.94	19.15	17.94	17.68	18.98	18.45	18.07	18.46	18.02	17.91	19.41	19.3	18.13	18.45	18.51	18.3	18.37	18.8	18.99	18.13	18.17	18.11	18.41	18.53	18.76	18.63	18.08	18.46	19.43	17.52	17.78	18.02	18.38	18	18.23	18.46	18.23	18.09	18.9	18.12	19.06	17.96	17.53	18.32
mr1102	r1	21.06	22.83	21.25	20.8	22.13	21.31	21.13	21.46	21.57	21.2	20.94	22.09	22.13	21.17	21.45	22.15	21.18	21.14	21.16	21.77	21.78	21.16	22.6	21.19	21.96	21.49	21.94	21.75	21.85	22.27	22.19	21.77	21.29	20.68	21.95	21.61	21.13	21.31	21.91	21.28	20.96	21.44	21.27	21.39	20.9	20.85	22.13	20.99
mr1103	r1	19.48	19.67	19.67	18.97	19.85	19.16	19.32	19.49	19.72	19.32	19.04	19.66	19.72	19.4	19.38	19.72	19.6	19.28	19.23	19.9	20.24	19.69	20	19.73	19.65	19.34	19.56	19.46	19.9	19.34	19.71	19.95	18.86	18.78	19.54	19.3	19.31	19.68	19.58	19.69	19.29	19.74	19.95	19.6	19.46	18.92	19.66	19.45
mr1104	r1	11.52	11.86	11.81	12.94	12.65	9.36	10.9	11.31	11.59	12.39	12.51	13.41	12.48	10.83	11.58	12.81	12.55	11.51	10.91	12.76	12.29	12.5	12.67	11.24	12.48	11.21	12.6	12.06	11.56	11.75	12.26	12.44	11.31	9.04	11.5	9.24	10.73	9.37	13.17	12.6	12.07	13.02	10.3	12.27	11.34	12.8	12.47	12.46
mr1105	r1	11.53	9.85	12.43	11.37	11.89	12.53	11.39	12.24	11.46	12.46	11.7	12.55	12.05	11.08	12.09	11.95	11.44	12.17	12.4	11.53	12.4	12.47	11.67	10.79	12.13	12.06	11.89	12.13	13.01	11.73	11.6	11.87	12.93	12.66	11.18	11.83	12.54	12.14	12.94	12.3	12.54	12.67	10.86	11.46	10.46	10.84	9.96	12
mr1107	r1	10.51	9.67	10.64	10.95	12.18	11.18	12.07	11.05	9.81	10.01	11.88	11.31	10.59	10.88	11.05	11.07	10.99	11.25	10.31	11.61	10.06	11.18	11.72	9.65	11.47	10.21	11.47	10.9	11.81	10.6	11.65	10.6	11.85	8.8	10.76	10.34	9.42	10.68	12.06	9.16	11.3	10.18	10.98	10.86	11.91	10.97	10.09	11.23
mr1112	r1	22.16	22.43	22.63	23.34	22.97	23.01	22.31	23.24	22.9	22.9	22.1	22.6	22.17	22.49	23.17	22.32	22.5	22.74	22.52	22.63	23.01	22.27	22.62	22.4	22.67	21.91	22.25	22.16	22.52	22.71	23.01	22.87	22.6	22.61	21.95	22.64	22.66	22.5	22.3	22.56	22.53	22.63	22.46	22.5	23.01	22.7	22.66	22.15
mr1114	r1	17.42	17.51	17.66	17	16.87	16.95	17.25	17.18	17.51	16.96	17.13	17.76	17.69	17.5	17.34	17.07	17.22	16.85	17.6	17.86	17.18	16.78	17.19	17.32	18	17.7	17.11	17.23	17.38	16.79	17.56	17.15	17.24	16.51	17.45	17.16	17.12	17.87	17.29	17.49	17.43	16.5	17.54	17.96	17.02	16.83	17.76	16.99
mr1117	r1	14.21	14.45	14.62	15.16	13.9	14.86	14.66	15.07	14.18	14.61	14.27	13.74	14.39	14.88	14.63	14.59	14.53	14.12	14.77	14.58	15.46	15.13	15.18	15.01	15.26	15.66	14.34	15.17	15.33	15.23	14.61	15.07	14.7	14.89	15.17	15.33	15.24	15.53	14.39	14.71	14.67	14.59	14.88	14.42	15.43	14.9	16.42	14.85
mr1120	r1	20.38	20.85	20.43	19.36	19.46	19.99	20.51	20.1	20.18	19.92	19.77	20.4	20.86	20.35	19.73	20.51	20.41	19.75	20.1	20.77	20.37	20.26	20.12	20.51	20.74	20.5	20.44	20.56	20.6	19.64	20.61	20.47	19.15	18.87	20.63	20.24	20.02	20.58	20.63	20.67	20.3	20.19	20.29	20.73	19.51	19.19	20.91	20.36
mr1121	r1	14.76	15.34	14.69	14.95	15.12	15.79	15.33	15.2	14.84	14.61	14.65	14.69	14.64	14.91	15.01	14.83	14.89	15.2	15.27	15.24	15.23	13.97	15.1	15.15	15.13	15.22	14.17	14.84	14.84	15.33	14.85	15.21	15.5	14.77	14.78	14.69	15.04	15.08	15.14	15.25	14.44	14.82	15.03	15.21	14.53	14.83	15.36	14.67
mr1123	r1	15.43	15.35	14.74	15.13	15.14	15.18	14.68	15.11	15.21	14.61	15.25	15.04	14.72	14.91	15.2	15.06	14.35	14.94	14.99	14.64	15.2	14.92	14.49	15.13	14.91	13.97	14.56	14.29	14.87	15.23	15.76	14.92	14.87	14.67	14.52	14.86	14.55	15.11	14.71	15.19	15.24	15.17	14.61	14.76	14.93	14.87	14.7	14.89
mr1125	r1	20.6	21.04	21.83	20.9	20.4	21.25	20.85	21.32	21.27	20.36	20.89	21.45	21.52	20.83	20.79	21.13	21.91	21.27	21.14	21.05	21.13	21.28	20.68	20.49	20.74	20.76	20.7	21.39	21.17	21.37	21.26	21.6	21.31	20.91	21.08	20.76	20.97	20.86	20.86	21.13	21.49	21.16	21.02	21.3	21.29	21	20.91	21.25
mr1126	r1	17.86	17.83	18.36	18.07	17.97	18.08	18.88	17.77	18.11	18.18	17.36	17.54	17.91	17.52	18.1	18.45	18.82	17.98	18.26	17.45	18.45	18.02	18.18	18.28	17.74	18.29	18.77	17.81	17.59	18.01	18.27	18.1	18.49	18.39	19.19	19.3	18.16	18.37	18.37	17.69	17.33	18.27	17.8	17.84	18.27	17.68	18.16	17.91
mr1129	r1	10.52	12.41	10.46	10	11.58	11.03	9.72	11.25	11.23	11.02	10.73	11.45	10.36	10.39	11.74	11.48	10.4	10.37	10.77	11.17	11.42	10.62	10.1	11.54	10.08	12.31	10.78	10.45	10.58	11.26	10.87	11.54	11.96	10.56	10.49	10.62	10.35	11.13	10.7	10.36	10.94	11.32	11.61	9.28	11.59	8.57	10.32	11.56
mr1137	r1	13.98	15.96	20.06	16.17	17.79	19.11	13.45	16.44	19.87	17.65	12.12	13.97	18.16	20.09	16.32	19.17	16.21	20.34	13.63	18.47	18.45	16.86	15.59	19.65	13.93	16.25	20.03	18.92	19.03	17.97	19.36	14.7	18.88	18.39	19.67	19.09	17.93	18.33	18.62	18.63	14.21	19.72	13.33	16.11	16.09	16.05	18.59	16.4
mr1145	r1	15.76	15.49	15.54	15.67	15.22	15.51	15.55	15.59	16.03	14.96	15.88	15.58	15.26	15.25	15.52	15.63	15.05	15.75	15.6	15.28	15.54	15.48	15.32	14.9	15.52	15.8	15.63	15.69	16.53	15.83	15.55	14.98	16	15.14	15.49	15.59	15.94	15.22	15.7	14.97	15.37	14.78	15.72	15.46	15.62	15.55	15.35	15.25
mr1146	r1	15.85	16.14	16.59	16.8	16.88	17.21	15.62	15.46	16.14	15.58	15.65	16.28	16.63	15.61	17.01	16.51	15.12	15.97	16.18	16.22	16.24	15.6	16.69	15.44	15.78	16.2	16.18	16.68	16.62	16.5	15.73	16.43	16.46	15.14	15.82	15.48	16.28	15.88	16.02	15.89	15.4	15.55	15.55	15.52	16.01	15.1	16.03	15.83
mr1147	r1	15.2	15.07	16.44	15.03	17.07	17.76	16.15	17.73	16.74	16.74	15.99	17.13	16.38	16.3	17.73	17.72	15.72	16.48	17.14	16.47	16.38	16.96	17.28	16.34	16.25	16.55	16.66	16.31	16.09	16.84	15.93	16.05	15.52	15.27	14.57	14.96	14.81	14.42	15.53	14.3	14.66	14.65	15.2	14.11	15.12	15.48	15.39	15.34
mr1149	r1	14.08	15.41	14.49	14.08	13.8	14.08	13.89	14.12	13.75	14.02	13.88	14.16	14.92	13.98	14.16	14.49	14.65	14.17	14.18	14.65	14.26	14.01	14.57	13.67	13.67	13.96	13.9	14.32	14.73	14.39	14.12	14.12	14.57	14.32	14.14	13.97	14.23	13.95	14.34	14.51	13.92	14.28	14.14	14.19	15.07	14.12	14.21	13.58
mr1150	r1	17.94	18.91	18.68	17.43	18.68	18.89	18.38	18.24	18.52	18.31	17.6	18.71	19.37	18.95	18.69	19.12	18.42	18.62	18.35	18.61	19.31	19.03	19.19	18.17	18.47	18.87	19.17	19.13	19.63	18.87	18.94	18.93	17.97	17.52	17.74	18.42	18.01	17.93	18.22	18.82	18.09	18.33	18.85	18.79	19.11	18.33	19.17	18.55
mr1158	r1	21.78	21.76	21.88	22.02	21.89	21.51	21.92	21.63	21.6	20.78	21.43	21.2	21.22	21.43	21.68	22.47	21.7	21.2	21.62	21.12	22.35	21.36	21.76	20.99	22.06	21.74	21.55	21.94	21.51	22.11	21.85	20.72	21.54	20.95	22.01	22.45	21.44	22.09	21.76	21.93	21.26	21.8	22.23	21.6	21.66	22.09	22.83	21.5
mr1159	r1	16.33	15.72	16.07	15.78	15.98	15.62	15.93	15.61	16.02	15.98	14.96	15.8	15	16.52	16.75	15.99	16.96	15.61	16.59	15.29	15.89	16.11	16.77	16.56	17.18	16.47	15.71	16.29	16.39	16.22	16.29	16.58	15.46	16.47	16.03	16.54	15.94	15.85	15.88	15.7	15.82	15.59	16.41	16.84	15.95	16.6	16.79	15.8
mr1160	r1	16.85	16.88	16.68	17.26	17.22	16.56	16.44	17.37	16.87	16.6	17.39	17.15	17.14	17.09	16.95	16.98	16.92	16.98	16.8	17.09	16.75	17.18	16.75	16.52	17.39	16.86	17.36	17.27	16.62	16.88	16.96	17.25	16.89	17.26	16.59	16.4	16.48	16.08	17.23	17.23	16.38	16.69	16.66	16.66	16.49	17.14	17.11	16.67
mr1161	r1	13.37	13.78	13.86	12.81	13.48	13.67	14.43	13.96	14.45	13.38	13.8	14.12	13.94	14.26	13.72	14.06	14	13.72	12.92	14.51	14.22	13.84	14.2	14.81	13.63	14.45	13.75	14.22	14.36	14.42	13.03	14.11	13.06	13.5	14.07	14.18	13.81	14	14.04	12.51	13.87	14.32	13.51	13.47	14.41	14.25	13.97	13.99
mr1164	r1	18.83	18.81	19.44	18.87	18.97	18.63	18.46	19.23	19.18	18.67	19.14	19.41	18.98	18.39	19.47	18.17	19.63	18.76	18.96	18.99	19.05	18.48	19.03	19.17	19.1	19.34	19.34	19.11	19.3	19.09	18.28	19.36	18.87	18.75	19.09	18.83	19.05	19.35	19.4	18.96	18.82	18.67	18.88	19.03	19.24	18.69	18.83	19.2
mr1168	r1	18.67	18.89	18.53	18.65	18.62	18.75	18.44	18.76	18.49	18.51	18.48	18.26	18.44	18.32	18.22	18.99	18.52	18.71	18.82	18.81	18.62	18.54	18.64	18.93	18.97	18.63	18.8	18.32	18.99	18.13	18.8	18.82	19.21	18.96	18.69	18.76	18.75	18.75	18.77	18.66	18.51	17.81	18.56	17.93	17.98	18.33	18.56	18.45
mr1169	r1	21.19	21.03	22.27	21.73	21.72	21.16	21.57	21.25	21.51	20.98	20.95	21.45	21.39	21.49	21.99	21.49	21.71	21.05	21.48	21.29	21.02	21.72	22.66	19.93	21.37	20.96	21.24	21.64	21.16	22.03	21.44	21.05	21.48	21.04	21.59	21.8	21.76	22	21.58	21.68	21.14	21.99	21.56	21.63	21.82	22.23	22.34	21.92
mr1170	r1	14.86	14.86	17.09	16.57	15.38	16.64	16.09	15.85	16.84	14.65	15.95	14.72	13.99	14.85	17.21	15.94	15.43	14.68	14.25	14.58	17.25	15.51	15.44	16.43	16.37	15.35	15.94	17.78	17.28	16.34	17.51	16.87	14.68	16.66	17.23	16.42	14.95	16.9	16.76	14.75	16.41	15.77	14.97	16.75	16.78	14.76	15.05	17.05
mr1183	r1	15.66	15.9	16.32	16.8	15.63	14.97	15.64	15.54	15.35	15.44	15.37	15.7	15.39	15.84	16.05	15.73	15.48	16	15.52	14.89	17.22	15	15.6	17.3	15.53	16.93	15.49	15.9	16.14	14.83	14.96	15.37	15.68	16.17	16.17	15.33	16.41	16.21	15.57	15.4	15.94	15.16	15.66	15.78	16.18	15.93	16.64	15.9
mr1184	r1	12.43	14.02	15.98	16.02	15.87	15.59	15.92	14.93	15.43	15.26	15.61	15.3	14.53	14.44	15.42	14.91	15.81	14.95	15.1	14.4	17.24	15.58	16.52	15.46	16.34	15.72	15.7	15.35	16.17	16.95	16.01	15.43	16.72	15.98	16.38	15.95	16.13	16.07	16.27	15.74	15.64	14.71	15.8	12.92	15.23	15.11	16.99	14.92
mr1186	r1	24.44	24.4	24.56	24.49	24.44	24.56	24.34	24.19	24.46	24.38	24.41	24.46	24.22	24.42	24.58	24.38	24.57	24.46	24.45	24.44	24.6	24.35	24.68	24.34	24.24	24.44	24.53	24.4	24.49	24.52	24.37	24.63	24.51	24.5	24.6	24.6	24.58	24.42	24.65	24.65	24.63	24.31	24.37	24.57	24.34	24.21	24.32	24.22
mr1188	r1	23.22	23.42	23.82	23.74	23.82	23.55	23.46	23.49	24.03	23.12	23.82	23.95	23.58	23.43	24.08	23.33	23.62	23.42	23.58	23.42	23.8	22.86	23.18	23.03	23.28	23.75	23.71	23.58	23.68	24.01	23.48	23.73	23.8	23.5	23.95	23.31	23.3	23.62	23.59	23.78	23.87	23.67	23.45	24.19	23.46	23.58	23.52	23.88
mr1191	r1	14.02	14.21	17.84	17.07	14.75	15.45	14.77	15.15	16.24	16.2	14.02	15.65	14.99	13.97	14.38	14.39	14.07	14.14	14.16	13.82	18.9	13.85	14.52	18.81	16.59	16.14	13.95	14.24	19.72	15.63	17.39	16.48	14.37	14.21	16.81	13.91	19.07	14.3	13.67	15.24	17.14	15	15.25	13.7	16.16	14.33	16.42	14.38
mr1192	r1	15.11	15.53	15.47	15.85	15.91	16.01	15.84	15.77	16.72	15.47	15.67	15.91	16.07	15.55	15.78	15.63	16.05	15.85	15.7	15.15	16.17	15.65	15.22	15.83	15.07	15.97	15.32	15.52	15.39	15.68	15.19	15.14	15.56	15.63	15.29	15.18	15.63	15.61	15.75	15.89	15.85	14.81	15.48	15.48	15.74	15.7	14.92	15.65
mr1193	r1	20.96	22.15	22.55	22.76	21.21	21.75	22.91	21.8	21.27	21.64	21.36	21.07	21.79	22.42	22.18	21.19	21.4	21.57	21.69	21.49	23.12	21.47	22.32	22.06	22.47	22.59	20.7	21.47	23.04	22.52	20.99	22.39	23.43	21.86	23.15	22.06	22.56	22.64	20.51	22.04	23.51	21.76	22.05	21.58	21.57	22.44	21.8	22.25
mr1194	r1	14.16	15.02	15.44	14.89	15.17	15.38	14.85	14.65	15.36	14.65	14.02	14.79	14.9	14.97	15.65	14.63	14.86	14.8	14.74	15.65	15.13	15.33	15.52	15.02	14.87	14.25	15.32	14.81	15.79	15.21	14.84	14.82	15.68	15.05	15.04	15.5	15.12	14.67	14.13	15.2	15.34	14.49	14.89	14.32	14.76	15.12	14.92	14.61
mr1201	r1	17.41	16.41	19.36	17.95	18.25	17.52	16.82	16.61	17.39	17.02	18.82	18.02	17.71	17.14	17.99	17.18	17.53	19.12	18.14	17.8	18.72	18.39	19.24	17.55	18.49	18.25	17.87	18.92	18.21	18.95	17.91	18.24	17.94	17.79	17.37	17.01	17.1	17.21	19.14	18.49	17.84	18.02	17.45	18.19	18.4	18.1	18.16	17.24
mr1203	r1	18.31	17.07	18.89	18.44	18.98	20.9	17.44	15.93	17.41	17.4	18.65	19.02	16.56	17.48	20.61	19.29	17.04	18.63	18.65	17.96	17.82	18.83	20.16	18.78	17	17.87	19.1	19.52	20.33	20.97	17.31	18.16	19.85	18.06	17.17	17.51	18.98	16.24	18.14	17.27	18.09	16.34	17.28	17.22	20.35	15.33	17.49	18.59
mr1204	r1	18.49	18.23	18.57	18.5	18.96	18.43	17.64	17.77	18.41	18.19	18.38	18.25	18.12	17.94	19.29	18.38	17.99	18.02	18.24	18.41	18.25	18.4	18.44	18.05	17.82	17.77	18.16	18.25	18.32	18.69	18.03	18.46	18.42	17.36	17.84	17.85	18.35	17.93	17.95	18.41	18.27	17.62	18.33	17.77	18.19	17.78	18.04	17.94
mr1205	r1	11.45	11.15	13.02	10.94	13.01	14.88	11.52	12.38	12.59	12.63	12.33	10.68	11.53	12.18	14.57	13.09	12.05	12.73	12.27	12.06	11.69	12.5	11.97	13.48	12.43	12.14	11.95	12.57	13.1	13.28	13.19	12.41	15.18	11.98	12.15	12.44	12.94	12.22	11.91	11.91	13.51	12.94	13.64	11.96	12.53	14.13	12.79	11.36
mr1206	r1	13.25	13.06	12.5	13.14	12.26	13	13.05	12.75	12.94	12.4	13.25	13.97	13.81	13.06	13.11	13.78	13.18	12.08	13.99	13.6	13.51	13.31	13.18	13.06	12.81	13.34	12.15	12.75	13.34	13.3	13.28	13.71	13.73	13.58	13.08	13.26	13.38	13.69	13.04	13.67	13.63	12.72	13.98	13.66	13.05	12.31	13.65	13.53
mr1207	r1	18.12	18.27	18.73	18.56	17.77	18.53	16.93	17.6	17.6	18.43	17.55	17.27	17.16	17.56	17.29	17.53	17.71	17.89	17.48	17.32	18.64	17.86	18.91	19.19	17.96	19.26	17.87	17.69	18.48	17.78	18.66	18.33	19.3	18.05	17.13	17.59	18.81	17.56	17.34	17.9	18.6	17.61	18.06	16.73	18.43	18.01	18.35	17.09
mr1209	r1	14.72	16.58	15.58	14.6	16.15	17.08	15.37	15.01	14.74	15.76	15.36	16.09	15.48	15.86	16.45	16.27	15.1	15.9	16.15	15.89	14.86	15.56	17.46	16.04	16.24	15.04	14.77	15.65	16.41	16.16	16.49	16.32	17.45	15.32	15.96	16.45	16.18	14.02	15.63	14.62	15.52	16.37	16.69	14.45	15.29	17.37	15.24	14.07
mr1215	r1	23.69	24.13	23.91	23.42	23.6	23.5	23.96	23.84	23.69	23.59	23.44	23.81	24.27	23.7	23.44	23.87	23.9	23.58	23.69	24.29	24.01	23.62	23.93	23.91	24.38	23.62	23.86	23.75	24.23	23.68	23.82	23.99	23.06	22.99	24.11	23.73	23.52	24.03	24	23.92	23.8	23.8	23.81	24.12	23.72	23.15	24.05	24.04
mr1217	r1	12.39	12.65	11.12	10.4	12.79	12.31	11.96	11.71	12.3	12.27	12.12	12.68	11.96	12.12	14.94	12.72	10.57	11.61	12.59	11	10.97	11.87	12.96	12.07	13.05	13.68	12.11	12.1	11.78	11.62	12.82	12.43	13.45	12.88	11.89	12.44	12.12	11.98	12.15	10.6	11.91	16.33	13.27	12.11	11.28	12.34	12.93	10.89
mr1219	r1	12.54	12.65	13.04	13.31	13.36	12.64	12.33	12.14	13.58	11.89	13.04	12.92	13.07	12.89	13.18	13.42	12.74	12.81	13.1	13.42	12.58	12.84	13.72	12.21	13.82	12.2	13.03	12.68	12.94	11.72	12.39	13.24	13.26	13.17	12.83	13.75	13.31	13.24	12.51	13.53	12.5	12.59	13.49	13.88	11.95	13.47	13.34	13.19
mr1220	r1	13.4	15.69	15.35	14.52	15.92	14.77	15.18	15.32	15.44	15.01	14.18	13.73	15.76	14.37	14.48	14.77	15.04	14.26	14	15.46	14.77	13.88	14.76	14.92	14.97	14.3	16.02	14.96	16.17	13.85	13.94	15.75	14.2	13.53	14.93	13.84	14.47	15.63	13.33	15.73	13.67	14.46	14.72	15.7	13.88	14.35	16.16	15.39
mr1222	r1	16.71	15.67	16.2	17.28	17.17	17.71	16.35	15.83	15.78	16.17	15.89	16.63	16.1	16.5	18.11	16.87	16.22	16.65	16.96	16.48	16.13	16.92	17.17	16.02	16.3	16.25	16.49	16.12	17.06	17.22	15.38	16.44	18.13	16.46	15.95	15.89	16.98	15.81	16.83	16.59	16.39	15.73	15.66	16.2	17.13	15.91	16.42	16.19
mr1227	r1	19.36	19.47	19.59	18.77	19.7	19.36	19.15	19.53	19.57	19.11	18.9	19.64	19.63	19.32	19.38	19.62	19.47	19.18	19.38	19.98	20.21	19.51	19.96	19.6	19.69	19.33	19.36	19.53	19.72	19.03	19.74	19.8	18.86	18.52	19.45	19.26	19.2	19.46	19.57	19.67	19.16	19.68	19.89	19.55	19.45	18.92	19.62	19.18
mr1228	r1	20.08	20.22	20.15	19.57	20.4	20.05	19.77	20.17	20.24	19.81	19.5	20.27	20.33	19.97	19.98	20.36	20.13	19.95	20.03	20.59	20.95	20.3	20.58	20.36	20.31	19.9	20.23	20.13	20.55	19.75	20.39	20.65	19.57	19.36	20.13	20.1	19.82	20.24	20.31	20.37	19.99	20.46	20.55	20.31	20.25	19.51	20.25	20.08
mr1229	r1	5.98	10.93	10.79	10.87	10.84	10.71	9.97	12.27	11.11	8.97	11.46	10.06	9.81	10.56	10.91	10.01	10.72	10.29	10.85	9.59	9.16	10.07	11.18	11.14	11.39	9.99	8.74	10.58	11.36	11.14	9.98	11.28	9.04	10.72	10.98	10.46	10.62	10.96	11.5	10.84	11.28	10.95	11.07	9.9	10.77	8.93	10.18	11.07
mr1230	r1	13.21	13.96	14.8	13.32	14.16	14.14	13.76	14.23	14.2	14.54	14.47	14.34	14.07	13.73	14.63	13.99	14.44	13.43	14.24	14.5	14.35	14.98	14.09	14.47	14.05	14.31	14.41	14.4	14.43	14.16	14.28	14.4	14.56	14.25	14.06	14.29	14.03	14.11	14.52	13.87	14.07	15.02	14.66	14.1	14.17	14.05	13.7	14.09
mr1232	r1	11.77	14.58	14.63	13.26	14.05	13.58	12.54	13.12	12.35	13.71	13.77	14.58	13.63	12.84	14.51	14.28	13.52	14.39	13.84	14.12	12.66	13.93	16.07	14.16	13.89	12.85	13.8	13.18	14.39	13.83	13.17	13.81	13.86	13.91	13.67	13.87	13.22	11.14	13.97	12.04	13.35	12.92	13.2	12.01	12.83	12.86	13.85	12.44
mr1233	r1	14.85	16.4	16.3	14.93	15.88	15.72	14.67	14.94	14.37	15.8	15.69	15.26	15.55	15.52	15.48	15.69	15.46	15.08	15.08	15.58	14.86	15.97	17.63	15.54	15.31	15.58	15.4	15.19	14.92	16.02	15.29	15.07	15.53	14.85	15.7	14.93	15.05	14.14	15.25	14.25	14.72	16.11	16.04	14.44	14.44	15.12	15.87	13.98
mr1240	r1	13.55	13.11	14.58	13.54	13.96	13.75	13.9	12.8	14.64	13.08	13.08	14.23	14.19	14.38	13.07	12.86	13.55	14.18	12.85	14.49	12.65	13.75	14.84	13.5	13.85	16	13.54	14.23	14.34	13.42	14.09	16.04	14.63	13.21	15.04	14.5	14.46	12.98	13.7	13.41	14.07	13.6	14.48	15.08	14.55	14.45	15.55	14.47
mr1242	r1	16.41	16.89	16.6	15.73	16.03	16.54	16.44	16.29	16.33	16.16	16	16.5	16.92	16.71	15.92	16.76	16.16	15.66	16.74	16.76	16.19	16.35	16.15	16.39	16.56	16.39	16.52	16.67	16.74	15.99	16.62	16.79	15.49	15	16.85	16.28	15.84	16.81	16.78	16.66	16.39	16.67	16.39	16.98	16.23	15.25	16.9	16.43
mr1244	r1	12.2	11.73	11.3	12.3	12.09	12.94	11.84	12.77	13.96	11.37	11.39	11.96	11.64	11.19	13.2	11.65	13.5	11.33	11.4	12.49	12.99	12.59	14.24	12.65	11.61	12.51	12.39	12.48	15.47	12.25	12.7	11.64	11.41	13.8	11.93	11.7	12.19	12.07	13.43	11.23	11.95	12.9	9.38	13.55	11.66	13.05	14.43	12.78
mr1245	r1	21.55	22.5	23.54	24.42	21.94	22.35	23.04	22.3	21.13	22.92	22.13	22.49	22.52	22.35	23.03	21.61	22.54	21.66	22.5	22.48	23.73	21.57	22.72	21.9	22.4	22.59	21.51	22.25	24.41	22.92	21	23.1	23.87	22.77	23.96	22.65	23.54	23.65	21.06	22.54	23.27	21.41	22.41	22.26	22.75	23.2	23.08	23.17
mr1263	r1	12.62	12.71	13.34	13.06	12.6	13.06	12.12	11.92	12.93	12.55	12.63	12.15	11.11	12.14	11.45	12.78	12.2	12.5	12.75	12.17	12.94	12.52	11.8	12.54	12.13	12.33	12.91	12.4	11.8	12.87	13.13	12.87	12.61	12.65	12.89	11.18	12.44	12.35	12.51	12.69	12.84	11.64	11.74	12.81	12.55	12.08	11.47	11.98
mr1264	r1	15.82	15.8	15.77	15.95	15.98	16.29	15.87	15.52	16.88	16.03	16.07	15.89	16.17	15.66	16.07	15.52	15.55	15.62	15.59	16.25	15.83	15.5	15.67	15.56	15.47	15.92	15.43	15.31	16.19	15.96	15.69	16	16.29	15.28	16.05	15.4	16.12	16.13	15.69	15.93	15.59	15.24	15.63	15.8	15.82	15.74	15.75	15.78
mr1265	r1	20.19	20.05	20.33	20.25	19.22	20.31	19.9	19.61	20.04	19.45	20.08	19.52	19.71	20.07	20.46	19.2	19.09	19.42	19.15	19.17	20.28	19.94	20.36	19.78	20.17	19.99	19.42	20.22	19.92	20.32	20.05	20.15	20.03	19.37	20.02	19.72	19.41	20.14	19.75	19.99	20.36	20	20.53	20.45	20.1	20.77	20.66	20.84
mr1267	r1	18.92	18.83	18.94	19.89	19.71	19.88	19.85	19.82	19.71	20.11	19.62	19.62	19.81	19.85	19.7	18.92	19.57	20.03	19.89	20	19.84	19.15	20.12	19.63	18.91	20.29	20.17	20.19	20.37	19.71	18.82	20.57	19.77	20.16	20.24	18.98	19.6	19.59	20.23	18.82	19.91	18.91	19.36	19.3	18.78	18.25	19	18.36
mr1270	r1	23.39	23.5	23.27	22.73	22.91	22.85	23.49	23.25	22.8	23.07	22.63	23.5	23.56	22.98	23.22	23.19	22.92	22.7	23.47	23.7	22.8	23.42	23.51	22.44	23.61	23.29	22.73	22.95	22.89	22.77	22.75	23.46	23.04	22.47	23.14	22.92	22.45	23.2	23.28	23.79	23.3	23.09	23.29	23.88	22.44	22.85	23.16	23.22
mr1272	r1	19.49	19.58	20.56	20.74	19.85	20.17	20.47	20.35	19.59	19.43	19.63	20.07	19.9	20.01	20.09	20.44	19.8	19.74	19.78	20.3	19.83	19.98	21.62	18.33	19.94	20.66	21.01	20.34	20.47	20.87	20.87	20.88	20.52	19.93	20.4	20.59	19.97	20.39	20.6	19.93	19.67	19.96	20.09	19.72	19.58	20.4	20.66	21.1
mr1275	r1	16.88	18.3	17.47	17.19	17.48	16.92	16.74	16.97	16.71	16.91	16.91	17.5	17.67	17.21	16.83	17.28	16.87	17.01	17.14	17.56	17.26	16.85	17.75	17.03	17.16	17.15	17.34	16.97	17.1	17.59	17.36	17	16.71	16.13	16.67	16.64	16.22	17.01	17.29	17.03	16.63	17.23	17.55	16.89	16.67	16.75	17.16	17.06
mr1278	r1	14.55	15.04	16.49	14.85	15.79	16.17	15.48	14.59	15.31	15.81	14.44	15.18	14.96	15.19	15.02	14.97	15.68	15.82	14.68	15.06	16.03	14.81	17.06	16.49	16.3	15.01	14.94	14.09	15.3	15.9	15.99	15.55	16.28	16	15.93	15.46	15.71	14.98	15.6	16.06	15.71	15.07	15.06	15.17	15.54	14.43	15.71	14.91
mr128	r1	17.9	17.74	18.27	17.85	17.91	18.06	17.68	17.86	18.06	18.19	17.75	17.87	17.75	17.99	18.34	17.89	18.15	17.7	17.84	17.78	18.34	17.74	17.92	18.07	17.94	17.62	17.69	17.32	17.74	17.79	17.72	17.93	17.83	17.99	17.94	18.04	17.96	17.79	17.65	17.8	17.89	17.54	17.5	17.57	17.69	17.57	17.63	17.55
mr1288	r1	14.05	13.51	15.05	13.6	14.51	14.35	14.51	13.86	13.78	13.31	14.04	14.8	13.98	14.85	14.17	14.77	14.92	15.02	15.05	14.5	14.78	14.21	15.37	13.53	14.62	14.46	13.79	13.4	13.86	14.89	14.62	13.88	14.9	13.85	14.65	14.85	13.8	15.07	14.52	14.68	13.97	14.22	12.96	14.68	13.03	14.42	15.42	14.68
mr1295	r1	12.23	13	12.6	12.25	11.67	12.66	12.88	12.13	11.91	12.98	13.2	11.94	12.34	12.37	10.54	10.5	13.48	12.09	11.91	10.55	12.77	13.18	13.56	12.28	12.36	11.85	12.45	13.13	12.42	12.88	13.05	10.61	12.62	12.17	14.18	13.05	12.27	11.53	10.72	10.49	13.29	12.42	12.52	11.32	12.74	12.5	12.73	12.61
mr1302	r1	18.34	17.64	20.76	17.32	17.06	17.79	17.84	18.14	18.25	18.7	17.43	17.35	16.79	17.5	18.36	17.22	18.5	17.09	17.06	16.99	18.08	17.58	17.5	18.46	17.91	18.24	17.03	16.96	17.38	17.46	20.16	17.77	17.41	18.15	17.98	17.19	18.38	18.5	16.95	18.14	18.25	17.55	17.08	17.86	17.96	17.4	18.6	17.76
mr1303	r1	15.22	16.29	16.41	16.98	14.9	15.69	15.36	14.89	16	14.46	14.12	15.69	16.15	15.31	16.5	15.62	15.04	15.67	15.28	15.53	15.75	14.89	16.41	14.81	16.66	16.85	16.34	16.88	17.04	16.99	16.65	16.34	15.96	14.57	17.31	16.04	15.67	17.08	15.15	14.95	14.67	14.99	16.3	15.9	15.68	16.06	16.61	15.6
mr1306	r1	19.64	20.71	19.15	19.01	20.12	20.46	19.26	19.67	19.03	19.8	19.59	19.18	19.19	19.38	19.41	19.29	19.56	19.53	20.06	19.52	19.79	19.48	20.5	19.76	19.46	19.4	20.13	19.79	19.16	19.19	20.41	20.02	21.16	19.64	18.89	20.46	19.61	19.42	19.94	19.62	19.27	18.92	20.13	18.92	19.43	20.75	20.38	19.14
mr1308	r1	20.98	21.59	21.85	22.95	20.92	19.93	20.65	18.29	20.25	16.98	21.59	18.89	21.07	20.32	21.64	19.14	18.9	19.12	18.59	19.56	21.86	19.14	18.66	17.6	20.14	22.32	21.06	21.71	21.09	22.8	20.51	19.45	19.01	19.38	21.95	19.33	22.14	22.86	19.55	20.4	18.12	19.81	20.18	21.1	20.37	20.9	22.05	21.32
mr1313	r1	13.53	13.25	14.99	13.43	13.94	14.53	13.43	13.87	14.14	14	14.07	13.71	13.65	13.78	13.77	14.15	13.22	13.44	13.89	14.14	14.81	12.75	14.02	14.47	14.17	12.85	14.07	13.45	13.85	14.62	13.56	14.18	14.64	14.52	14.87	14.27	13.68	14.48	14.22	13.7	14.27	13.75	14.09	13.52	14.07	13.79	14.08	12.57
mr1314	r1	12.94	13.09	13.58	12.63	12.56	13.05	12.7	13.12	12.78	13.33	13.2	12.39	12.43	13.24	13.11	13.71	13.38	13.08	12.71	13.41	13.02	13.07	13.05	13.43	12.58	12.65	12.62	13.99	12.22	12.95	12.52	13.38	12.74	12.22	11.64	12.4	13.43	13.93	12.59	13.18	12.49	13.37	13.02	12.48	13.72	11.82	12.45	13.54
mr1319	r1	20.08	20.15	20.52	20.79	20.3	20.15	19.93	20.49	20.32	20.06	20.26	20.25	20.26	19.9	20.13	19.44	20.17	20.14	20	20.31	21.09	20.01	20.74	20.52	20.08	20.73	20.67	20.63	20.58	20.84	19.95	20.27	20.67	19.95	20.8	19.95	20.39	20.38	20.47	20.2	20.26	20.11	19.4	20.36	20.19	19.54	19.98	19.88
mr1320	r1	22.41	22.58	22.97	23.03	22.96	22.8	22.52	22.61	22.68	22.77	22.77	22.64	22.59	22.7	22.84	22.42	22.77	22.85	22.61	22.67	23.18	22.61	23.05	23.05	22.78	22.68	22.84	22.66	22.64	23.14	22.38	22.92	23.06	22.71	22.79	22.5	22.86	23.09	22.84	22.68	22.83	22.61	22.52	23.05	22.67	22.45	22.67	22.7
mr1321	r1	19.8	20.15	21.64	22.32	20.8	20.82	19.69	20.37	20.95	21.15	20.7	21.09	20.36	20.34	20.45	19.56	20.74	20.55	20.41	20.73	21.96	20.28	22.06	21.54	20.07	21.62	21.85	20.69	22.29	21.07	19.94	21.16	21.44	20.54	22.29	20.74	21.42	20.85	22.29	20.32	20.44	21.19	21.1	20.57	20.86	20.15	20.19	20.09
mr1322	r1	20.98	21.3	21.65	22.38	21.55	21.28	21.54	21.11	21.47	21.34	21.17	21.41	21.3	21.35	21.58	21.58	21.3	21.37	21.31	21.38	22.5	21.09	22.46	21.65	21.85	21.85	21.62	21.49	21.52	22.48	20.98	21.49	22.27	21.3	22.37	21.35	21.91	22.17	21.44	21.24	21.74	21.39	21.8	22.03	21.6	21.52	21.92	21.84
mr1323	r1	20.23	20.34	20.74	20.88	20.66	20.58	20.33	20.64	20.71	20.66	20.62	20.76	20.34	20.63	20.82	20.07	20.61	20.74	20.54	20.66	21.01	20.37	20.97	20.91	20.12	20.8	20.77	20.64	20.9	20.85	19.68	20.96	21.12	20.67	20.83	20.03	20.69	20.96	20.74	20.38	20.83	20.37	20.06	20.9	20.24	19.86	20.17	20.4
mr1325	r1	19.59	19.65	20.29	20.93	20.32	20.28	20.28	20.05	20	20.2	20.29	20.35	20.29	20.12	20.38	20.13	20.18	20.77	20.21	20.32	21.11	20.09	21.16	20.21	20.4	20.74	20.55	20.59	20.72	21.18	19.61	20.58	20.8	20.41	20.8	20.12	20.39	20.7	20.66	19.84	20.28	19.96	20.24	20.48	20.05	20.21	20.37	20.32
mr1326	r1	19.51	20.01	20.35	20.84	20.29	20.3	20.21	20.16	20.16	20.19	20.21	20.39	20.4	20.12	20.31	20.07	20.35	20.69	20.36	20.44	20.99	20.12	20.97	20.29	20.26	20.78	20.83	20.58	20.68	21.02	19.71	20.79	20.63	20.27	20.66	19.89	20.37	20.57	20.62	19.85	20.21	19.83	20.2	20.41	20	20.04	20.28	20.34
mr1327	r1	22.11	22.31	21.79	22.18	21.77	21.87	22.61	21.7	22.05	21.82	21.81	21.88	21.5	22.28	21.93	22.34	21.22	21.75	22.04	22.13	22.1	21.51	21.39	21.96	21.36	22.39	22.19	22.17	21.55	22.32	21.76	22.01	22.22	22.46	22.87	22.4	22.31	22.35	21.73	21.95	22.53	22	21.06	22.03	21.54	21.69	21.52	21.43
mr1330	r1	22.02	22.3	22.9	24.4	23.19	22.76	22.01	22.49	22.89	22.66	22.56	23.45	22.67	22.35	22.7	21.79	22.97	23.09	22.36	22.91	24.53	22.66	25.27	24.14	23.54	22.76	23.54	22.88	23.43	24.89	21.42	23.11	23.65	22.67	24.11	22.08	23.88	23.13	23.27	22.27	22.88	22.82	23.2	23.72	23.05	22.33	23.23	22.75
mr1331	r1	21.48	21.6	21.36	22.29	21.47	21.28	21.3	20.85	21.36	21.53	21.46	21.49	21.37	21.5	21.28	20.76	20.35	21.12	20.76	21.09	22.32	21.3	21.77	21.86	21.34	21.81	21.74	21.7	21.27	22.25	21.09	21.33	21.49	21.65	22.42	21.72	21.83	21.9	21.35	21.6	21.59	21.39	21.1	21.86	21.28	21.16	21.64	21.49
mr1332	r1	22.77	23.01	23.83	24.76	24.64	22.43	22.9	22.82	22.91	22.91	22.5	23.19	22.67	22.87	22.77	22.3	23.12	22.8	23.23	23.1	24.6	23.03	23.44	24.27	22.75	23.28	22.94	23.15	23.29	24.69	22.17	23.27	23.62	23.23	23.79	22.87	24.07	23.47	23.2	22.73	23.47	23.36	23.39	24.56	23.26	22.7	23.37	23.22
mr1333	r1	21.6	21.9	22.15	23.25	22.28	22.33	21.62	21.89	22.17	22.35	22.14	22.15	21.98	21.92	22.18	21.72	22.31	22.32	21.79	22.3	23.03	21.99	23.59	23.21	21.75	22.32	22.55	22.2	22.51	23.4	21.39	22.6	22.69	22.51	22.79	21.81	22.78	22.49	22.4	21.94	22.69	22.31	22.12	22.73	22.47	21.7	22.14	22.18
mr1335	r1	22.32	22.04	22.31	22.56	21.91	22	22.45	22.25	22.4	22.3	21.89	22.06	22.14	22.42	22.3	22.37	22.1	22.23	22.05	22.14	22.84	22.05	22.61	22.33	22.69	22.61	21.96	22.21	22.21	22.36	22.38	22.44	22.96	22.06	22.76	22.33	22.51	22.45	21.94	22.31	22.8	22.17	22.41	22.6	22.25	22.2	22.16	22.3
mr1336	r1	23.56	24.18	24.51	24.75	24.61	24.8	23.11	23.53	24.8	23.45	24.55	24.76	24.39	23.73	24.71	23.11	25.06	24.96	24.12	24.98	24.38	24.17	25.76	24.12	22.05	23.3	25.01	24.35	25.06	24.6	22.66	24.36	24.35	23.68	24.24	23.9	24.2	23.91	25.1	23.8	23.62	24.73	24.08	25.07	24.12	23.97	24.15	24.09
mr1338	r1	18.91	18.85	18.52	18.88	18.8	19.3	19.09	19.42	18.98	19.73	19.17	19.02	19.23	19.26	18.99	18.59	18.65	19.35	18.84	18.99	19.21	18.76	19.39	19.23	18.46	19.91	19.37	19.4	19.62	19.21	18.56	19.82	19.51	19.58	19.76	18.75	19.12	19.23	19.04	18.89	19.5	18.72	18.8	19.04	18.86	18.57	18.78	18.54
mr134	r1	18.51	18.99	18.54	19.59	18.99	18.41	18.17	18.3	19.25	19.01	19.23	19.05	18.89	18.42	18.73	18.24	19.12	18.92	19.3	19.47	19.11	19.3	20.62	18.86	18.24	18.29	18.14	18.4	18.66	20.16	18.41	18.72	19.32	18.87	18.99	19.51	18.81	19.19	18.88	18.68	18.66	18.51	18.1	18.84	18.84	18.21	18.33	18.24
mr1346	r1	21.69	20.19	19.09	19.19	18.66	19.45	21.65	18.83	18.97	19.42	18.62	18.76	18.09	21.45	19.45	22.72	19.89	18.96	19.54	18.88	19.31	18.57	19.58	21.73	20.86	19.19	18.51	19.06	19.05	19.35	19.63	21.12	20.12	18.84	19.59	18.75	20.42	18.86	18.28	21.08	21.72	20.86	18.72	19.02	18.78	18.92	18.87	19.65
mr1347	r1	13.27	13.53	14.46	14.43	13.53	14.86	13.66	14.73	13.63	14.43	13.97	13.67	13.69	13.52	13.38	13.82	14.14	14.07	14.72	14.05	12.77	14.77	15.21	12.51	15.16	12.53	13.86	14.24	13.29	14.89	13.07	14.16	14.59	12.81	14.66	14.04	12.73	14.5	13.33	14.1	13.5	12.79	13.79	14.53	14.52	14.27	13.48	12.45
mr1348	r1	17.94	17.49	18.21	17.97	16.72	17.73	17.37	17.56	17.9	17.98	17.69	17.97	17.93	17.66	16.37	17.57	17.73	17.77	17.48	17.66	18.36	16.93	18.23	17.59	18.33	17.9	17.72	17.85	18.08	17.54	17.87	17.8	18.12	17.73	18.01	17.74	17.07	18.06	18.09	17.67	17.95	17.43	17.96	17.8	17.77	18.21	17.98	17.93
mr1351	r1	20.71	20.33	19.97	19.92	20.31	20.43	19.97	20.53	19.88	20.17	20.09	19.99	20.2	19.79	19.85	20.05	19.97	20.01	19.8	19.9	20.03	19.84	20.16	20.05	20.1	20.12	20.18	20.12	20.13	20.24	19.94	20.16	20.13	19.94	20.15	20.04	20.11	19.96	20.23	20.1	20.17	19.73	19.8	19.84	19.73	19.65	19.85	19.7
mr1352	r1	23.65	23.6	23.77	23.55	23.72	23.69	24.05	23.74	23.69	23.97	23.29	23.55	23.36	23.67	23.64	24	23.88	23.65	23.82	23.47	23.89	23.98	23.84	23.4	23.88	23.16	23.39	23.26	23.29	23.63	24.25	23.37	23.34	23.31	23.7	24.16	23.68	23.67	23.35	23.7	23.84	23.76	23.86	23.52	23.78	24.45	23.94	23.61
mr1353	r1	15.01	15.32	15.1	15.56	15.42	15.74	15.46	15.93	15.89	15.95	14.73	14.76	13.75	14.61	14.77	14.41	15.19	15.31	15.04	14.5	14.55	13.46	15.08	16.04	15.11	14.88	13.73	14.44	14.24	14.26	15.3	15.27	15.67	15.57	15.66	15.08	16.26	14.53	15.39	15.36	15.73	15.14	14.79	14.17	14.56	14.12	14.97	15.25
mr1356	r1	18.2	18.09	18.98	18.22	18.58	18.25	18.6	18.18	18.01	18.08	17.81	18.23	18.25	18.3	18.64	18.13	18.21	17.86	18.23	18.57	18.56	18.42	18.18	18.65	18.4	17.66	17.67	18.3	18.26	17.66	18.13	18.3	18.1	17.84	18.39	18.07	18.06	17.86	17.65	18.18	17.91	17.63	17.88	18.39	17.88	17.27	17.7	18.11
mr1357	r1	19.21	18.16	17.96	17.67	18.3	19.11	18.11	18.6	17.79	18.51	18.11	18.66	18.13	17.72	17.61	18.31	18.14	18.18	17.73	18.21	18.26	17.69	18.3	18.31	18.15	17.93	17.88	17.87	18.14	18.14	17.75	18.03	17.57	17.83	17.92	17.99	18.17	17.84	18.15	18.16	18.11	18.14	17.83	17.86	18.18	17.3	17.96	17.98
mr136	r1	19.85	20.21	21.71	22.7	21.06	21.15	20.12	20.85	21.44	21.36	20.89	21.24	20.62	20.73	20.71	19.16	20.85	20.99	20.76	21.14	22.34	20.53	22.69	21.63	20.26	21.98	22.3	20.99	22.64	21.37	20.29	21.41	21.81	20.91	22.52	21.45	21.61	20.97	22.87	20.5	20.62	21.68	21.26	20.87	21.36	19.97	20.72	20.46
mr1363	r1	19.91	19.3	19.24	19.47	19	19.06	18.83	19.42	19.36	18.88	18.88	19.22	19.26	18.95	19.33	18.83	18.76	18.99	18.8	18.85	19.32	18.77	18.44	19.3	19.43	20.08	19.48	19.19	19.66	19.72	19.2	19.64	19.58	19.09	19.41	19.22	19.4	19.92	19.15	19.16	19.4	18.93	18.14	19.06	18.98	18.92	18.78	18.96
mr1364	r1	20.85	20.87	21.16	21.2	21.19	21.35	20.74	21.47	21.62	21.42	21.06	21.42	20.86	20.91	21.5	20.28	21.43	21.33	20.89	21.39	21.79	20.61	20.95	21.22	20.43	21.17	21.81	20.99	21.83	21.75	20.55	21.64	21.77	21.62	21.59	20.55	21.58	21.33	21.46	20.93	21.94	21.13	20.39	21.35	21.11	20.95	21.25	21.11
mr1370	r1	19.55	19.83	19.01	18.73	18.74	19.42	18.59	18.88	19.63	19.38	19.17	19.77	18.55	18.73	19.46	19	19.39	19.45	19.02	19.06	18.85	19.14	19.12	19.39	19.28	19.29	19.29	19.16	19.6	19.15	18.78	18.8	19.84	19.36	19.78	19.65	19.61	19.69	19.93	20.32	19.66	19.55	19.7	19.87	19.77	19.54	19.86	19.89
mr1372	r1	18.68	17.63	18.28	17.9	18.19	17.76	18.21	18.07	17.46	18.62	17.46	17.82	17.92	18.06	18.26	17.2	17.8	17.78	18.36	18.37	18.08	18.04	17.25	17.58	18.11	16.85	16.73	18.51	16.8	17.14	17.55	19.57	17.25	17.09	17.53	17.69	17.42	17.36	16.54	17.51	17.43	17.32	17.6	18.05	17.5	17.73	18.02	17.65
mr1373	r1	13.31	13.26	13.19	12.65	13.75	13.55	13.06	13.02	13.18	12.87	12.56	13.32	12.84	13.57	12.4	13.3	12.62	12.56	12.41	12.87	13.55	13.12	11.54	13.15	13.4	13.51	13.42	13.66	13.76	12.86	13.53	13.36	13.41	12.86	12.4	12.9	13.44	13.01	15.71	12.77	13.13	12.69	12.53	13.42	11.6	12.37	12.53	13.08
mr138	r1	16.31	16.54	16.52	16.41	16.48	16.41	16.55	16.74	17.07	16.82	16.75	15.83	16.05	16.67	15.83	16.73	15.91	16.2	16.34	16.61	17.06	15.96	16.76	16.03	16.32	16.85	15.74	15.92	16.6	16.44	16.16	16.45	16.69	16.82	16.83	16.88	16.44	16.48	15.6	15.85	16.21	16.51	16.03	16.49	15.81	17.02	16.58	16.7
mr1387	r1	25.03	22.83	23.54	22.55	23.74	24.12	21.81	23.65	21.6	23.42	23.66	22.65	22.74	22.01	22.08	23.05	22.61	22.13	21.86	22.42	23.25	21.74	22.7	22.23	22.34	23.17	22.68	22.36	23.01	23.32	21.94	22.13	21.72	22.16	22.19	22.68	22.08	21.65	22.49	21.98	21.87	21.84	22.46	22.02	21.47	21.7	22.58	22.67
mr1391	r1	18.08	18.34	17.23	17.85	17.84	17.84	17.32	17.17	17.58	17.27	17.39	17.78	17.85	17.34	17.6	17.63	18.18	17.86	17.98	17.6	17.73	17.58	17.15	17.69	17.15	17.89	18.11	17.89	18.04	17.73	17.63	18.15	18.26	18.14	18.52	18.47	18.53	18.58	18.16	18.75	18.29	17.88	18.37	18.79	18.02	17.66	18.05	18.41
mr1396	r1	17.63	17.49	19.49	16.81	16.79	17.54	18.04	19.1	16.97	17.33	17.68	17.06	17.92	18.96	19.12	18.77	16.69	16.7	16.5	16.81	19.3	18.28	18.34	16.77	18.57	17.27	17	19.5	17.41	17.74	17.06	17.44	17.63	18.99	17.06	16.79	16.76	17.15	16.97	17.46	16.84	16.49	16.04	17.6	17.41	16.34	16.6	16.56
mr1397	r1	19.61	20.35	21.39	20.66	20.35	21.23	19.54	20.81	21.49	22.28	20.9	20.54	19.47	20.01	20.63	19.33	21.77	20.07	20.21	20.67	21.87	19.89	20.9	20.79	20.25	19.97	20.51	20.09	21.84	20.84	20	20.48	21.96	20.1	21.3	20.95	21.91	19.74	20.72	19.59	20.8	21.14	22.21	20.11	20.59	20.61	20.46	19.58
mr1399	r1	18	15.52	17.35	16.46	16.39	16.03	15.37	15.87	16.02	16.05	16.31	16.21	16.1	16.19	15.97	15.54	16.32	16.62	15.6	16.27	16.52	15.83	16.76	16.83	16.06	16.53	16.29	16.34	16.46	16.06	16.13	16.15	16.83	16.04	15.97	16.28	16.09	16.14	16.59	16.54	16.04	15.82	16.72	16.36	16.12	16.47	16.93	16.35
mr1417	r1	23.4	23.46	23.25	23.57	23.18	22.96	23.21	23.3	23.26	23.47	23.22	23.13	23.22	23.14	23.24	23.4	23.28	23.45	23.28	23.42	23.2	23.6	23.25	23.13	23.37	23.07	22.98	23.26	23.11	23.05	23.25	23.18	23.34	23.38	23.25	23.51	23.49	23.35	23.43	23.41	23.34	23.21	22.89	23.39	23.36	23.28	23.23	23.4
mr1418	r1	22.57	21.68	22.87	23.91	23.08	23.3	23.83	23.11	23.01	24.38	23.07	23.03	23.5	24.12	23.53	23.51	24.45	23.79	24.52	23.41	23.83	24.9	23.51	22.28	23.39	24.16	24.36	24.5	21.97	24.79	24.6	24.43	24.69	24.79	23.35	24.2	23.14	24.44	23.52	24.58	24.42	24.53	23.25	23.47	23.41	24.25	24.55	24.42
mr142	r1	18.13	18.97	18.38	19.2	18	18	19.24	18.77	18.48	17.86	18.48	18.17	19.08	17.84	18.65	18.36	19.08	18.13	18.11	18.7	19	17.99	18.99	17.95	18.27	18.89	18.54	18.94	18.51	17.67	18.82	18.31	19.42	19.62	19.18	18.92	18.98	18.8	18.38	18.64	18.88	19.09	18.07	18.67	18.08	18.4	18.08	18.99
mr1420	r1	18.49	20.11	18.88	21.79	18.61	5.98	21.04	17.97	19.8	5.98	17.68	5.98	19.28	5.98	18.93	19.51	18.73	19.11	19.49	18.96	17.08	20.43	19.44	19.65	19.69	20.36	19.1	19.3	19.01	20.18	19.7	19.28	20.43	5.98	19.26	18.57	19.5	20.59	19.47	19.45	19.63	20	17.33	18.75	19.34	19.69	18.05	19.84
mr1425	r1	20.47	19.6	19.82	20.23	20.04	19.75	22.35	18.18	18.4	18.36	19.38	19.77	18.72	21.19	19.65	20	19.47	17.8	18.6	17.98	20.17	18.23	17.5	19.69	17.77	18	18.64	18.83	20.73	18.72	19.09	19.87	20.52	20.44	19.5	18.02	18.83	20.66	16.77	18.37	21.42	19.7	17.57	19.04	18.13	19.46	18.19	18.49
mr1428	r1	20.98	19.57	19.79	19.5	19.01	19.43	20.92	19.72	19.08	19.23	19.24	19.63	18.84	20.49	19.38	22.17	19.75	19.09	19.25	19.18	19.77	19.42	20.15	21.05	20.75	19.34	18.92	19.98	19.42	19.63	19.73	20.42	19.97	18.94	19.68	19.36	19.55	19.31	19.41	20.8	21.17	20.16	20.04	19.25	19.27	19.59	19.58	19.37
mr1433	r1	17.82	18.11	18.01	17.7	17.94	17.76	17.57	17.45	17.73	17.66	17.65	17.87	17.56	17.36	17.64	17.21	17.44	17.73	17.4	17.82	17.36	17.39	17.51	17.43	22.22	18.05	17.83	18.01	17.79	17.63	17.87	17.78	17.71	18.23	17.6	17.75	17.83	17.76	17.6	17.75	22.12	25.18	22.73	21.67	23.67	21.84	21.79	25.03
mr1435	r1	13.21	13.71	14.3	14.23	13.59	13.76	13.88	12.52	13.51	12.19	13.16	13.73	13.85	12.41	13.21	14.15	12.89	12.95	14.11	13.89	12.61	13.57	14.32	13.01	13.69	13.12	13.21	12.4	12.85	12.92	13.98	14	14.24	12.89	13.52	13.83	13.33	14.07	14.01	13.65	13.75	11.81	13.38	12.57	13.69	13.68	13.53	13.83
mr1437	r1	18.2	18.17	18.26	17.85	18.1	17.55	17.39	17.5	17.53	17.34	18.01	17.98	17.5	17.43	17.54	17.37	17.98	17.17	17.79	18	17.81	17.32	17.27	17.59	17.94	17.26	17.4	17.69	17.82	17.83	17.81	17.43	17.77	17.36	17.85	17.8	17.74	17.94	18.18	17.67	17.28	17.82	17.16	17.62	17.06	17.36	18.21	17.1
mr1438	r1	18.12	18.65	18.77	19.64	19.25	19.08	18.44	18.96	19.24	19.03	18.98	19.53	18.75	18.78	19.37	18.69	19.18	19.64	18.86	19.43	19.3	18.48	19.03	19.33	17.12	19.02	20.28	19.03	19.82	19.73	17.95	19.96	19.12	19.81	19.46	18.54	19.18	19.47	19.9	18.86	19.56	18.98	18.16	19.42	18.43	18.24	18.87	18.66
mr1441	r1	17.05	18.89	17.91	16.46	16.65	17.21	17.27	17.41	15.85	17.52	17.46	17.63	18.6	17.78	17.14	17.51	17.86	16.77	17.19	18.68	17.55	17.08	17.98	18.38	18.06	16.79	18.3	17.86	19.01	18.45	17.2	17.73	16.88	16.88	17.62	16.92	17.49	17.73	18.43	17.54	17.24	17.43	17.15	17.47	18.27	17.37	17.64	17.36
mr1442	r1	22.44	22.17	23.17	24.17	21.92	21.16	21.58	22.32	22.52	21.21	21.83	21.7	21.9	21.34	22.63	21.89	21.42	22.24	22.9	22.63	24.03	22.39	21.69	22.85	22.23	22.56	21.95	22.72	22.08	24.32	22.1	21.95	22.69	22.1	22.17	22.45	22.85	23.42	21.94	21.99	22.49	22.76	23.13	23.89	22.21	22.56	23.22	23.15
mr1445	r1	21.24	21.23	22.31	22.61	21.58	20.8	21.24	20.82	20.86	20.5	20.9	20.85	20.78	21.01	20.9	20.88	21.01	20.78	21.11	21.13	22.37	21.06	20.9	21.64	22.58	21.63	21.11	21.35	22.7	21.42	21.09	20.67	22.04	21.2	21.43	21.11	22.09	21.45	21.17	21.25	21.46	21.16	21.21	21.01	21.18	21.12	21.43	20.69
mr1446	r1	16.05	16.08	16.85	16.37	16.52	16.6	16.67	16.59	16.68	16.52	16.92	16.37	16.37	16.46	16.52	16.45	17.1	16.67	16.03	16.62	16.58	16.18	16.89	16.72	16.56	17.06	17.42	16.62	16.94	16.51	16.49	16.85	16.9	16.75	16.69	16.06	16.82	16.46	17.22	16.22	16.58	16.25	16.56	16.29	16.56	16.07	16.5	16.3
mr1448	r1	17.97	18.11	17.82	17.79	18.66	18.48	18.26	17.71	18.35	18.49	18.08	17.68	18.2	18.19	17.74	18.62	17.68	18.63	17.82	17.85	17.9	18.35	17.65	18	18.71	17.97	17.9	17.79	17.87	18.52	18.57	17.59	17.8	17.94	17.52	18.25	17.93	17.27	17.71	17.85	18.23	18.08	17.84	18.42	18.31	18.9	17.87	17.61
mr1449	r1	17.99	17.91	18.98	18.73	18.37	18.43	17.76	18.33	18.26	18.52	18.22	18.81	17.94	17.84	18.14	17.62	18.5	18.6	18.29	18.4	18.83	18.22	18.48	18.35	17.86	19.06	19.11	18.44	19.31	18.94	18.04	18.66	18.7	18.5	18.65	18.27	18.73	18.7	18.65	18.44	18.43	18.02	18.55	18.79	18.21	18.26	18.83	18.42
mr1453	r1	22.52	22.85	23.26	23.82	22.6	22.82	23.05	22.67	22.69	22.8	22.82	22.4	22.58	22.87	23.1	22.42	22.71	22.8	22.65	22.67	23.63	22.62	22.79	22.81	22.9	22.59	22.27	22.88	23.31	23.18	22.45	22.72	23.31	22.84	23.07	22.72	23.12	22.95	22.41	22.8	23.33	22.82	22.84	23.12	22.82	22.84	22.9	22.97
mr1454	r1	20.88	20.78	21.58	22.01	21.56	20.76	20.07	21.1	21.33	20.7	21.02	21.72	20.95	20.55	21.2	19.75	20.64	21.2	20.64	21.04	22.15	20.96	21.69	21.28	19.92	21.09	21.63	21.17	21.49	22.31	19.97	21.29	21.37	21.04	21.82	20.67	21.42	21.63	21.49	20.85	21.25	20.98	20.6	22.27	21.03	21.21	21.49	21.24
mr1459	r1	12.57	12.51	13.21	12.25	12.55	12.48	13.03	12.21	12.67	12.81	12.02	11.85	12.91	11.52	12.46	12.77	13.54	12.1	12.71	11.83	12.08	11.21	12.17	11.51	12.71	13.08	11.87	13.55	12.66	12.14	12.66	13.29	12.91	12.64	11.95	12.47	12.82	13.28	13.56	13.96	12.08	12.18	13.38	11.95	13.52	11.74	11.62	12.83
mr1460	r1	22.71	21.91	22.06	22.03	21.94	22.2	22.71	22.26	22.58	22.33	22.29	22.25	22.3	22.47	22.74	21.72	22.63	22.89	22.24	22.61	22.87	22.03	21.95	22.49	21.74	22.19	22.24	22.33	22.78	22.69	21.95	22.72	22.79	22.08	21.98	21.67	22.77	22.45	22.12	21.95	22.91	21.98	22.06	22.19	21.86	22.47	22	22.53
mr1462	r1	16.36	16.9	17.06	16.88	17.02	16.99	16.57	16.58	16.9	16.63	17.11	16.73	16.99	16.86	16.41	16.23	16.37	16.69	16.6	16.77	16.69	16.89	17.29	16.94	16.38	16.49	16.48	16.79	16.5	16.61	16.43	16.79	16.7	16.54	16.63	16.29	16.78	16.71	16.98	16.51	16.85	16.75	16.57	16.77	17.4	16.32	16.9	17.08
mr1466	r1	19.69	19.13	20.13	19.47	19.38	19.94	19.88	20.03	19.27	20.13	19.51	19.76	19.59	19.67	19.31	19.78	19.91	19.44	19.7	19.44	19.92	19.17	19.78	19.09	19.84	20.03	19.36	19.71	19.88	19.68	19.76	20.06	20.39	19.77	20.01	19.85	19.67	20.01	19.14	19.73	20.13	19.24	20	18.88	19.85	20.11	20.06	19.86
mr1475	r1	19.72	19.51	18.96	19.2	18.89	19.08	18.62	18.94	18.89	18.81	18.84	19.12	18.8	18.61	18.92	19.09	19.16	18.8	19.03	18.96	18.84	19.02	19.04	19.09	18.65	18.96	19.08	18.99	19.22	19.09	18.68	19.29	18.97	18.91	19.26	19.14	19.3	19.01	19.15	19.06	19.06	18.83	19.08	19.49	18.81	18.46	18.95	18.95
mr1478	r1	17.37	15.64	16.49	15.99	15.68	16.71	15.4	17.59	20.36	17.2	15.15	14.26	14.33	14.28	16.73	14.96	15.41	14.47	15.38	14.76	18.24	14.81	15.34	19.49	18.34	15.92	15.52	16	17.17	16.07	19.61	16.05	15.54	15.41	16.88	15.29	17.29	15.73	15.36	16.74	18.23	17.88	15.49	14.69	16.7	15.3	20.1	15.3
mr1482	r1	20.53	20.3	20.36	20.7	20.3	20.05	20.56	19.89	19.79	19.74	19.98	20.5	20.29	20.12	20.13	20.1	20.67	20.23	20.53	20.1	19.69	19.74	20.19	19.96	20.19	20.58	20.27	20.49	20.32	20.89	20.95	20.6	20.8	20.01	20.56	19.94	20.5	20.65	20.33	20.4	19.83	19.73	20.3	19.88	19.97	19.95	19.91	20.45
mr1489	r1	12.63	12.72	15.81	16.75	12.58	11.37	10.67	11.52	13.3	12.04	12.24	12.51	11.62	12.58	11.79	11.74	11.94	11.42	11.09	12.95	13.68	10.12	13.37	17.14	12.85	18.34	14.04	11.95	18.18	13.98	11.98	14.65	12.05	11.82	16.22	12.72	16.09	14.41	12.62	13.02	11.46	12.33	12.96	10.8	13.21	11.31	17.59	13.89
mr1511	r1	20.79	20.82	20.56	20.28	20.38	20.39	20.74	20.31	20.94	20.42	20.83	20.9	20.17	20.39	20.15	20.29	20.41	21.02	20.71	20.67	20.09	20.29	21.6	20.42	20.47	20.28	20.53	20.24	20.29	20.15	20.84	21.03	20.32	20.44	20.25	20.78	20.3	20.13	20.69	20.54	20.55	20.27	20.41	20.49	20.03	20.3	19.97	20.43
mr1512	r1	16.79	16.79	16.43	16.46	16.52	16.65	16.89	16.7	16.18	16.68	16.57	16.86	16.32	16.28	16.73	16.74	17	16.3	16.41	16.34	16.59	16.65	16.51	16.91	16.75	16.83	16.86	16.37	15.79	16.82	16.65	16.87	16.42	16.01	16.68	16.8	16.12	16.18	16.02	16.42	16.6	16.37	16.38	15.96	16.16	16.24	16.18	16.47
mr1517	r1	18.81	18.66	19.17	19.04	18.85	18.79	19.22	18.72	18.61	19.11	18.55	18.9	18.28	18.72	18.78	19.1	18.81	18.72	18.66	18.52	18.89	18.59	19.02	18.97	18.84	18.87	18.95	18.73	18.62	18.83	18.84	18.91	19.6	19.07	19.39	19.09	19.14	18.54	18.68	18.94	19.07	18.47	19.21	18.34	18.97	18.61	18.99	18.83
mr1519	r1	18.07	17.53	18.8	18.22	18.82	18.25	17.98	18.13	18.35	18.68	18	18.05	17.55	18.66	18.55	18.1	18.61	19.07	18.63	18.21	18.24	18.23	19.1	18.25	17.87	18.34	18.06	19.04	18.45	18.45	17.9	18.22	19.09	18.95	18.6	18.38	19	17.57	18.74	17.89	18.73	18.05	18.72	18.23	18.44	18.73	17.92	18.14
mr1538	r1	19.1	19	19.27	19.7	19.03	19.28	19.35	19.32	19.33	19.25	18.88	19.09	18.93	19.34	19.19	19.1	18.96	18.92	19.17	19.69	19.94	18.97	19.04	19.95	19.22	19	18.96	19.27	19.36	19.62	19.21	19.56	20.15	19.47	19.42	19.36	19.67	19.84	18.7	19.18	19.73	18.66	18.94	18.76	18.84	18.94	18.8	19.19
mr1539	r1	18.56	18.07	19.08	18.16	17.79	18.32	18.35	18.54	18.5	18	17.72	18.59	18.43	18.54	18.2	18.31	18.13	18.3	18.08	18.08	17.81	18.36	18.62	18.05	18.98	17.62	17.74	17.92	17.78	17.8	18.52	18.33	18.13	17.37	17.96	18.47	18.03	18.57	18.47	18.85	18.02	18.28	18.31	18.04	18.36	18.05	18.18	17.77
mr1541	r1	15.54	14.71	15.05	15.32	16	15.14	15.55	15.33	15.58	15.4	14.36	14.77	16.56	15.31	15.75	15.4	15.32	14.51	15.19	15.06	15.5	14.93	15.54	15.3	15.08	15.21	15.01	15.07	15.02	16.13	14.5	15.06	15.55	15.41	14.99	15.06	16.66	15.16	15.3	15.35	15.62	14.95	14.59	14.69	15.61	14.9	15.48	15.33
mr1548	r1	18.76	17.78	20.54	20.73	18.26	18.08	17.99	17.74	19.03	17.79	17.81	17.94	17.85	17.47	18.44	17.37	18.46	17.21	17.29	17.57	20.4	17.69	17.87	20.7	17.37	20.47	18.28	18.34	21.19	18.55	17.64	19.95	18.74	17.96	21.11	18.05	20.39	18.4	17.81	19.14	18.27	19.01	18.56	17.71	19.19	18.13	20.79	19.14
mr1566	r1	18.28	17.44	18.48	18.54	16.99	18	16.93	17.59	18.32	18.22	17.46	17.04	17.03	17.35	17.39	16.28	17.32	17.19	17.51	17.11	18.28	17.09	18.68	19.1	18.42	19.2	17.05	16.66	18.15	17.75	19.28	18.03	17.75	17.92	17.05	17.11	18.44	16.66	16.52	18.32	18.44	17.87	17.91	16.87	18.54	17.98	18.35	17
mr1577	r1	17.97	17.43	16.82	17.42	16.46	17.26	18.48	15.88	16.54	16.89	16.39	16.37	16.03	18.27	16.99	18.69	17.14	16.76	17.07	16.62	16.81	16.66	17.6	17.95	18.37	17.2	16.21	16.3	16.28	16.86	16.72	18.01	17.66	15.89	17.15	16.06	17.3	16.49	16.33	18.51	18.54	18.15	17.26	16.54	16.92	16.96	16.43	17.28
mr1579	r1	20.06	20.75	19.85	20.85	20.66	20.91	20.12	20.02	21.34	19.81	20.48	20.8	21.2	20.12	21.21	19.86	21.21	20.93	20.62	20.94	20.63	20.91	21.74	20.17	19.32	19.59	20.71	20.46	20.96	20.78	20.09	20.13	20.49	19.51	20.36	21.14	20.13	20.01	20.64	20.43	19.77	21.33	21.05	21.21	20.46	21.3	21.22	20.26
mr1600	r1	16.5	15.91	15.87	16.04	15.36	15.03	15.53	14.88	15.77	15.69	15.45	15.21	15.39	16.39	15.95	14.97	15.09	15.71	16.06	15.93	16.35	16.71	15.03	16.24	16.16	16.1	15.54	15.65	15.36	15.89	15.69	15.27	15.06	14.71	15.84	15.85	16.05	16.1	15.37	15.09	15.63	15.3	15.54	16.09	15.78	15.94	16.4	15.4
mr1617	r1	16.14	18.86	20.96	16.94	19.43	20.74	15.94	16.89	20.99	19.77	14.68	15.05	19.29	21.03	16.76	20.71	17.46	21.46	14.81	19.76	20.33	18.23	17.31	20.67	15.31	17.12	21.3	19.95	20.17	19.46	20.52	15.83	21.16	19.67	20.83	19.23	19	19.47	18.6	19.92	15.77	21.32	15.59	16.95	16.97	17.04	18.78	17.16
mr1622	r1	17.36	16.99	17.84	17.58	16.35	16.32	16.63	16.97	16.92	17.38	16.07	16.16	16.63	16.53	16.34	17.42	16.57	17.26	16.23	16.68	18.79	16.06	16.29	19.14	17.85	17.27	17.33	16.93	19.19	16.77	18.62	16.95	17.16	16.48	17.42	17.19	18.98	16.63	16.96	17.16	18.22	17.68	17.25	16.04	17.35	17.15	18.24	16.61
mr1641	r1	14.9	14.91	16.07	15.17	15.7	15.52	15.87	15.71	14.55	14.69	14.4	15.01	15.15	15.33	15.65	15.22	14.86	14.6	14.88	15.33	16.43	15.84	15.6	15.5	15.2	14.31	14.54	15.72	15.14	15.3	15.04	14.93	15.59	15.68	16.12	14.61	14.78	14.76	13.81	15.51	14.57	13.15	14.45	15.18	14.03	13.22	14.48	15.02
mr1643	r1	14.08	14.65	13.65	14.12	13.64	14.27	13.9	13.59	13.82	13.99	13.76	13.77	13.6	12.97	14.06	14.14	14.24	14.01	13.98	13.57	13.54	13.85	13.95	14.49	14.22	13.14	13.9	13.64	13.46	14.7	13.96	14.59	13.38	13.52	14.03	14.33	14.25	13.9	13.69	14.38	14.09	14.16	13.18	14.18	13.62	13.34	13.36	14.13
mr1687	r1	14.69	15.12	15.55	15.43	15.47	15.66	16.18	15.31	14.53	15.34	14.9	15.45	14.8	15.33	15.09	16.61	15.45	15.39	15.93	15.53	15.69	15.41	16.23	14.59	15.24	15.03	15.37	15.45	15.53	16.27	16.26	16.02	16.47	15.86	16.26	16.14	15.73	16.05	16.19	15.66	15.57	14.45	15.22	15.46	15.23	15.17	15.87	15.21
mr169	r1	20.52	20.74	20.57	20.39	20.66	20.37	20.83	20.34	20.58	20.26	20.37	20.46	20.55	20.81	20.46	20.87	20.87	20.5	20.63	20.43	20.4	20.72	20.51	20.71	20.57	20.48	20.38	20.52	20.64	20.27	20.68	20.62	20.63	20.46	20.64	20.71	20.51	20.48	20.34	20.68	20.56	20.44	20.89	20.36	20.53	20.54	20.43	20.55
mr1695	r1	18.95	18.86	18.65	18.53	18.71	18.83	19.07	18.25	18.49	18.82	18.36	18.53	18.75	18.66	18.92	18.9	19.17	18.87	18.5	18.67	18.03	18.67	18.79	18.71	18.9	18.57	18.66	18.66	18.61	18.61	19.9	18.79	18.62	18.55	19.44	19.72	18.7	18.58	19.16	18.92	18.54	19.18	19.41	18.88	18.52	18.95	19.35	18.84
mr1700	r1	18.57	18	18.05	17.51	17.81	17.86	17.82	17.65	17.69	17.88	17.81	17.43	17.09	17.53	17.66	18.04	17.48	17	17.59	17.31	17.79	17.54	18.18	17.7	18.36	17.6	17.54	17.59	17.13	17.84	18.68	17.11	17.52	17.58	17.97	19.05	17.9	17.51	17.62	17.47	17.35	17.3	18.06	17.68	17.96	18.05	18.51	18.3
mr171	r1	18.79	18.83	19.87	19.56	19.09	19.44	18.89	18.99	19.4	19.5	19.16	18.53	18.69	18.62	19.16	18.56	19.48	18.73	18.51	18.41	19.62	18.69	19.19	19.15	19.08	19.37	19.18	19.17	19.7	19.36	19.12	18.93	19.27	19.25	19.61	18.96	19.49	19.21	19.73	18.73	19.74	18.85	19.18	18.99	19.19	19.07	19.15	19.2
mr172	r1	21.72	22.04	24.25	23.05	22.68	23.54	22.45	22.74	22.93	22.64	23.94	23.94	22.33	22.16	23.46	22.14	24.09	22.34	23.53	23.43	23.27	22.99	23.43	22.46	22.36	22.1	24.43	22.92	23.28	22.96	23.26	23.8	22.33	23.05	22.99	23.87	22.34	22.76	24.31	22.31	22.84	23.8	24.72	23.37	22.71	22.61	22.14	22.96
mr1738	r1	17.78	17.99	19.13	19.17	18.73	18.89	18.42	18.49	18.72	18.99	18.5	19.13	18.16	18.63	18.91	18.59	19.16	18.86	18.38	18.13	19.17	18.18	19.22	18.41	19.69	18.38	19.05	18.4	18.92	19	18.14	18.98	19.33	18.77	19.45	18.49	18.92	18.59	19	18.58	19.21	18.69	18.63	18.66	19.01	19.07	18.54	18.85
mr175	r1	21.68	21.82	22.64	22.46	22.66	22.63	21.64	22.39	22.62	22.77	22.7	22.85	21.89	22.04	22.56	21.7	22.86	22.66	22.57	22.39	22.62	22.06	22.79	22.42	21.46	22.02	23.47	22.16	23.21	22.48	21.23	23.12	22.4	22.68	22.37	22.37	22.47	22.33	23.18	21.91	22.5	22.64	22.9	22.54	22.01	21.69	22.03	22.22
mr1755	r1	19.02	19.1	19.03	20.02	19.38	19.69	19.1	19.18	19.54	19.47	19.16	19.71	19.5	19.11	19.44	19.04	19.52	19.64	19.49	19.76	19.89	19.44	19.52	19.59	19.42	19.59	19.7	19.55	19.56	20.04	18.9	19.7	19.84	19.33	19.78	19.18	19.5	19.8	19.33	18.87	19.12	19.07	19.85	19.37	19.23	19.28	19.28	19.27
mr1770	r1	19.16	19.58	20.5	22.59	20.92	19.52	19.14	19.73	20.16	20.12	19.73	21.32	20.62	19.52	20.27	18.73	19.73	20.57	19.47	20.09	22.71	19.71	23.92	22.29	21.89	20.25	21.4	20.42	20.77	23.14	18.38	20.49	21.92	20.43	22.59	19.44	22.19	21.23	20.82	19.47	20.89	20.92	21.05	21.84	20.9	19.87	21.69	20.65
mr1787	r1	12.24	13.48	14.66	12.34	12.78	13.61	12.87	12.91	11.69	14.29	13.33	13.63	13.06	14.5	14.23	14.28	13.51	13.2	12.91	13.18	13.01	14.79	13.51	14.63	11.99	13.59	12.94	12.64	14.19	13.32	12.9	14.09	15.11	14.29	14.32	14.3	14.13	12.6	11.73	12.4	14.94	14.46	14.07	12.37	12.97	13.45	12.47	11.27
mr179	r1	18.5	18.98	19.41	19.26	19.28	19.07	18.31	19.32	19.53	19.49	18.91	19.39	18.45	19.28	19.34	18.53	19.39	18.73	19.14	18.13	18.62	18.99	19.51	18.49	19.18	19.36	19.43	18.96	19.62	19.03	19.49	19	19.73	19	19.57	18.84	19.75	18.98	19.12	19.23	19.69	18.28	18.99	18.12	18.05	19	18.98	18.52
mr1792	r1	17.64	16.65	16.13	16.75	15.68	16.1	18.02	15.88	16.84	15.9	15.74	16.93	16.22	17.54	16.48	18.83	16.64	16.34	17.45	15.76	16.22	15.61	16.9	17.3	18.03	16.18	15.3	15.76	15.84	16.29	16.59	17.32	17.13	15.45	16.76	16.15	16.67	16.39	15.6	17.17	16.98	17.43	16.82	16.58	16.48	17.4	16.18	17.24
mr1803	r1	16.13	15.36	15.21	14.91	15	15.17	16.18	14.88	15.12	15.19	14.13	14.7	14.91	16.11	15.31	16.9	15.86	15.4	15.14	15.07	15.34	14.19	15.14	16.2	16.4	15.05	14.46	14.88	14.72	14.62	15.33	16.01	15.87	14.98	15	15.28	15.85	15	14.44	15.75	16.2	15.99	14.67	14.83	15.19	15.28	14.81	15.29
mr183	r1	19.8	19.39	20.34	20.75	20.19	20.39	19.62	19.53	19.96	19.72	20.15	20.09	19.44	19.25	20.3	19.05	20.25	19.94	19.86	20.41	20	19.42	21.12	20.46	19.19	19.82	20.79	20.45	20.2	21.21	19.1	20.66	20.75	20.45	20.39	18.61	20.5	20.29	20.51	19.5	19.89	19.92	19.46	20.14	20.12	18.72	19.26	19.54
mr1835	r1	18.39	20	18.67	20.27	18.93	19.54	18.91	17.73	18.88	17.39	19.43	18.71	18.73	18.18	19.43	18.75	17.45	18.33	19.04	19.12	18.9	18.79	20.12	17.42	19.67	19.4	19.04	19.99	19.51	20.76	19.31	19.11	19.32	17.32	19.48	19.22	18.37	20.23	18.42	18.92	16.64	18.46	19.7	18.85	18.38	19.54	19.04	19.25
mr1836	r1	15.2	16.77	15.13	16.42	15.19	15.55	15.12	14.26	15.16	13.99	15.31	15.49	15.68	15.14	15.65	14.92	14.43	15.21	15.38	15.74	15.1	15.53	16.1	14.73	16.02	15.34	15.65	16.11	16.01	16.86	15.79	15.62	15.58	12.71	15.47	15.1	14.85	16.23	13.89	14.46	14.19	15.54	15.84	15.72	15.21	15.94	16.07	15.73
mr1850	r1	17.97	18.05	18.04	17.79	18.27	17.71	17.59	17.97	18.14	18.03	16.89	18.17	18.99	18.57	17.99	18.84	17.49	18.2	17.74	17.97	18.87	18.37	19.2	18.17	18.34	18.6	18.48	18.99	19.06	18.71	18.42	18.77	17.78	16.54	17.66	17.76	18.01	17.88	17.84	18.17	17.93	17.63	18.58	18.98	18.2	17.91	18.78	18.06
mr1852	r1	19.08	19.75	19.45	20.17	18.64	18.17	19.18	17.62	19.04	16.93	19.31	17.99	19.75	18.88	18.95	18.49	17.68	18.28	18.47	19.03	19	19.01	19.12	16.87	18.69	20.26	19.2	20.01	19.83	20.38	19.15	18.71	19.54	16.92	19.57	18.06	18.09	20.35	18.99	19.29	16.86	18.47	18.77	19.87	18.02	18.79	20.08	19.04
mr186	r1	17.53	17.75	17.65	17.96	18.03	17.35	17.5	17.66	17.73	17.82	17.35	17.51	17.54	17.5	17.26	17.11	17.38	18.12	17.61	17.31	17.87	17.6	17.32	17.23	18.07	18.49	17.69	17.82	17.27	18.18	17.31	17.53	17.71	17.5	17.75	18.14	17.82	18.1	17.39	17.5	17.15	16.97	17.13	17.49	17.65	17.85	18.28	18.05
mr1866	r1	15.39	15.11	15.59	16.62	15.38	15.87	16.64	14.25	15.07	12.49	15.6	14.5	15.44	15.64	16.43	15.49	15.1	15.33	14.79	15.48	15.29	14.84	14.76	12.72	14.68	16.3	16.27	15.09	15.48	17.21	16.22	16.17	15.87	14.65	16.02	14.24	16.28	16.45	14.08	15.03	13.19	15.26	15.57	15.41	14.89	14.77	17.01	16.39
mr187	r1	20.74	20.92	20.77	20.64	20.64	20.65	19.79	20.74	21.32	21.29	20.88	19.37	19.91	19.77	20.58	19.79	20.72	20.18	18.99	18.78	21.33	19.67	20.67	20.98	21.64	20.13	20.81	20.37	20.24	20.38	20.96	19.63	20.61	21.03	21.23	20.34	21.74	20.41	19.09	20.16	20.69	19.67	19.78	19.96	20.7	20.52	20.92	20.75
mr1896	r1	13.11	13.37	13.59	12.73	13.1	13.14	12.31	13.37	12.65	11.9	13.13	12.87	13.75	13.06	13.38	13.26	13.67	13.11	12.87	12.76	13.35	13.04	14.77	13.1	13.53	12.98	13	13.37	12.88	15.03	14.08	12.89	12.99	11.9	12.81	13.51	12.7	12.6	13.73	12.57	12.46	11.39	13.41	11.69	13.39	13.78	13.62	12.71
mr1904	r1	15.74	16.22	16.21	17.21	16.56	17.11	15.98	15.54	16.34	15.88	17.14	16.44	15.56	16.22	16.49	15.93	15.84	16.33	16.2	16	16.45	16.37	16.68	16.18	16.84	16.9	16.25	16.89	16.6	17.05	16.86	16.3	17.3	15.92	16.67	17.01	16.01	16.84	16.26	16.28	15.35	15.7	16.58	15.84	15.98	16.64	16.22	16.17
mr195	r1	17	16.58	16.7	16.67	16.4	17.15	15.84	16.31	16.44	16.56	16.32	16.54	16.62	15.59	16.75	16.34	16.35	16.61	16.73	16.79	16.34	16.47	15.97	16.61	16.24	17.13	17.34	17.23	17.11	16.5	16.86	17.07	16.76	16.92	16.55	16.78	17.1	17.04	17.13	16.69	16.59	16.27	15.82	16.23	16.25	15.96	16	16.58
mr196	r1	15.11	15.34	14.77	15.23	14.25	14.23	14.36	14.81	14.32	13.89	14.11	14.75	14.65	14.71	13.69	14.09	14.65	13.93	14.66	14.99	14.55	14.44	14.76	14.96	15.67	14.47	14.64	14.36	15.14	15.02	15.32	15.04	14.85	14.97	15.06	15.43	15.62	15.4	15.19	15.62	15.86	14.32	15.45	15.31	15.14	14.54	14.06	15.19
mr1968	r1	16.51	16.81	17.8	17.32	16.32	16.89	16.55	17.43	17.44	17.2	16.66	17.13	16.74	16.87	16.81	16.73	17.12	16.56	16.87	17.17	16.65	17.59	18.1	16.83	17.25	17.59	17.67	17.24	17.53	17.46	17.28	17.62	17.4	16.65	17.16	17.04	16.6	17.51	17.78	17.13	16.61	16.86	17.2	16.84	16.38	17.02	17.1	16.71
mr197	r1	20.41	20.16	20.03	20.12	19.95	20.22	19.74	19.57	19.7	19.73	20.5	19.8	19.58	19.55	19.78	19.73	19.46	20.16	19.76	19.98	19.83	19.76	19.33	19.92	19.52	20.24	20.67	21.02	20.54	20.19	20.12	20.66	20.41	20.32	19.91	19.8	20.15	20.28	20.44	19.8	20.13	19.48	18.79	19.18	19.32	19.27	18.74	19.53
mr1974	r1	18.14	17.26	16.2	16.38	15.7	16.26	18.08	15.27	15.84	16.22	14.81	15.6	14.81	17.98	16.28	20.25	16.71	15.16	16.82	15.43	15.73	15.39	16.86	18.52	18	16.11	14.28	14.27	15.12	16.33	16.57	17.04	15.89	15.12	16.83	15.3	16.27	15.34	15.46	17.77	18.54	18.26	15.84	15.53	16.12	16.16	15.94	15.83
mr1992	r1	19.85	19.88	19.1	20.73	19.9	20.15	20.34	20.31	19.86	20	19.94	20.16	20.19	19.87	20.26	20.37	20.79	20.05	20.13	20.22	19.63	20.08	20.16	20.39	20.02	20.19	19.54	19.8	19.91	20.02	19.3	20.16	19.85	20.45	19.48	20.22	19.81	19.59	20.11	20.3	20.21	19.76	19.95	20.21	19.77	19.9	19.8	20.17
mr1994	r1	18.72	19.23	18.88	20.35	19.67	19.18	18.93	19.17	19.68	19.31	18.97	19.69	19.02	19.18	19.59	19.16	19.46	19.78	19.11	19.62	20.21	19.07	19.95	19.56	18.45	19.24	20.44	19.26	20.05	20.29	18.66	20.07	19.62	19.93	20.02	19.19	19.57	19.51	19.91	19.04	19.77	19.51	19.3	20.17	19.33	19.37	19.83	19.34
mr200	r1	15.46	14.76	16.63	16.32	14.61	15.76	15.16	15.48	16.88	17.09	15.56	15.73	15.09	14.36	16.14	14.25	16.8	15.97	14.78	15.16	15.22	14.9	16.13	16.19	14.23	15.26	15.87	14.37	17.24	15.87	14.4	16.16	15.57	16.89	16.02	15.13	16.84	16.22	15.38	15	16.45	15.17	14.89	14.92	15.49	14.59	14.72	15.68
mr2001	r1	19.6	19.85	19.7	19.35	19.02	19.35	19.91	19.25	19.13	19.38	19.34	19.32	19.55	19.08	19.37	19.3	19.23	19.56	19.32	19.74	20.24	19.32	19.59	19.82	19.18	19.64	19.69	19.54	20.08	19.33	19.08	20.23	20.58	19.43	19.4	19.45	19.39	19.91	19.44	19.45	19.79	19.75	18.9	19.94	19.09	19.56	19.32	19.66
mr2004	r1	23.37	23.48	23.52	23.76	23.71	23.61	23.47	23.31	23.71	23.46	23.56	23.55	23.44	23.53	23.63	23.36	23.67	23.65	23.57	23.53	23.95	23.58	23.8	23.54	23.35	23.41	23.33	23.36	23.52	23.13	23.14	23.59	23.53	23.45	23.65	23.51	23.55	23.59	23.57	23.68	23.51	23.73	23.65	24.04	23.68	23.51	23.67	23.6
mr2014	r1	16.62	16.8	16.97	16.66	17.02	16.97	16.53	17.05	17.01	17.21	16.68	16.94	16.06	16.88	17.14	16.05	16.96	16.81	16.7	16.57	16.98	16.93	16.66	16.48	16.92	17.06	16.82	16.9	16.88	16.97	17.34	17.21	16.79	16.77	16.8	16.71	16.38	16.63	16.84	16.92	16.26	16.51	16.64	16.74	16.85	16.87	16.63	17.05
mr2028	r1	15.11	14.94	15.25	15.07	15.53	15.41	15.72	15.92	15.39	15.35	15.9	15.04	15.39	15.03	15.22	15.06	15.44	14.96	15.47	15.38	15.34	14.87	14.97	15.51	15.31	15.79	15.99	15.97	15.78	15.35	15.78	15.56	16.08	15.48	15.56	15.77	15.51	15.58	15.07	15.06	15.07	14.9	15.75	15.11	14.94	14.76	15.51	15.13
mr2036	r1	16.16	16.28	16.31	17.18	16.11	16.57	16.61	16.84	16.37	16.38	16.58	16.28	16.32	17.04	16.86	16.42	16.41	17.05	16.5	16.02	16.12	16.9	17.25	16.45	16.59	16.44	16.92	16.73	16.49	16.94	17.17	16.45	16.78	15.98	16.61	16.63	16.97	17.09	16.38	15.95	16.35	15.7	16.4	16.34	16.4	16.3	16.77	16.52
mr204	r1	22.47	23.09	22.82	23.99	22.36	21.83	23.4	22.53	22.43	22.95	22.3	22.21	22.94	22.89	22.17	22.96	22.18	22.44	22.92	22.72	23.71	22.96	23.48	23.1	24.24	23.42	21.73	22.96	22.36	23.61	22.46	23.26	23.3	22.16	23.26	22.37	22.68	23.61	21.73	22.76	23.11	22.34	22.89	23.23	23.11	23.85	23.62	23.6
mr2042	r1	17.42	16.95	17.43	16.95	16.84	17.35	17.21	16.51	17.25	17.2	16.91	16.63	16.69	17.24	16.48	16.77	16.91	16.72	16.77	17.18	17.37	17.2	17.73	17.74	17.2	16.88	16.96	16.8	16.85	16.89	17.07	17.01	17.46	16.99	16.83	17	16.98	17.05	16.73	16.8	16.67	17.57	17.01	17.49	17.35	17.1	17.14	17.4
mr2043	r1	13.8	13.28	13.65	12.75	13.92	14.31	14.17	13.77	12.44	13.73	12.97	13.15	13.75	13.63	13.55	13.41	13.26	12.96	14.09	13.94	13.76	12.82	14.13	12.75	13.73	13.84	13.89	12.74	13.96	13.78	13.23	14.38	13.48	14.02	13.43	14.21	13.84	13.6	13.57	14.65	13.34	12.47	12.25	12.77	13.84	13.98	13.74	13.07
mr2045	r1	16.6	16.12	16.32	16.52	16.42	16.27	16.58	16.1	16.74	16.92	15.87	16.38	16.32	16.52	16.25	17.01	16.55	16.17	16.31	16.43	15.96	16.73	16.88	16.62	16.03	16.57	15.82	16.5	16.26	16.56	16.89	15.95	16.76	16.39	16.38	16.12	16.67	16.33	16.68	16.09	16.18	16.42	17.18	16.44	16.88	16.36	16.95	16.32
mr2047	r1	11.49	11.21	10.68	11.83	13.11	12.15	12.23	11.2	12.51	13.33	12	12.84	12.37	12.65	11.36	12.53	10.83	11.99	11.89	12.03	11.74	11.91	11.79	11.88	11.71	12.36	12.95	12.24	12.05	11.09	12.45	12.6	11.22	12.47	12.3	10.85	10.88	12.03	12.17	11.46	13.05	11.65	12.75	10.28	10.91	10.84	11.18	12.1
mr2048	r1	19.73	19.37	19.02	19.37	19.01	18.65	19.03	18.6	19.21	19.07	18.92	18.82	18.74	19.13	19.16	18.89	18.6	19.06	18.29	18.61	19.35	18.67	18.77	18.78	19.36	19.22	19.09	19.16	19.26	19.63	19.61	18.89	19.39	18.59	19.2	19.28	18.72	19.55	18.66	19	18.1	18.72	19.07	19.42	18.97	19.47	19.34	19.72
mr2050	r1	16.52	16.07	15.68	15.73	16.14	16.15	15.91	15.96	15.28	15.63	15.68	15.98	15.49	14.85	15.36	15.74	16.07	16.22	16.02	15.37	15.29	15.41	15.44	15.53	15.64	15.91	15.9	15.66	18.82	15.87	15.8	16.16	18.88	19.11	19.13	19.19	19.26	19.22	19.25	19.37	19.07	18.38	18.78	19.28	18.48	18.59	18.69	18.89
mr2051	r1	17.78	16.06	15.24	14.77	14.93	15.19	17.66	14.47	14.46	15.27	15.38	14.94	15	17.64	15.34	18.7	15.8	14.36	15.48	15.17	15.17	14.61	15.52	17.71	16.65	14.78	13.91	15.03	14.8	14.76	15.11	16.93	15.89	14.66	15.4	15.13	15.65	14.66	14.36	17.07	17.64	17.21	14.97	14.73	13.14	15.17	14.91	15.59
mr2056	r1	19.33	19.38	17.55	19.42	20.38	19.82	19.24	17.11	18.74	18.42	18.39	18.7	18.36	17.77	19.16	19.21	18.84	17.68	18.92	18.21	18.72	19.31	16.93	17.28	20.03	18.72	18.57	19.08	18.44	18.31	18.59	18.48	17.23	18.47	16.7	18.99	17.5	18.82	16.86	18.23	16.83	18.59	17.28	18.44	17.43	17.28	19	19.61
mr2059	r1	15.09	14.75	15.28	15.73	15.15	15.26	15.13	14.99	15.21	15.66	14.2	15.4	15.38	15	15.81	15.54	14.88	15.36	15.04	15.01	15.43	14.7	15.94	14.44	15.25	14.25	14.29	15.29	14.36	15.13	15.42	15.13	15.03	14.78	15.14	14.83	15.47	15.2	15.18	14.68	14.72	14.3	15.09	15.1	15.27	14.97	15.49	15.37
mr2063	r1	17.18	17.15	16.34	17.26	16.62	16.75	17.24	16.7	17.83	17.69	17.4	17.19	17.04	17.72	17.7	18.55	18.02	16.63	17.21	17.3	17.98	15.83	17.64	17.9	17.93	18.17	16.4	16.41	16.37	17.38	15.82	16.83	18.39	16.56	16.88	17.08	17.15	16.23	15.61	17.34	18.21	17.97	17.19	17.02	16.93	16.01	17.02	16.42
mr2065	r1	17.39	19.18	18.74	18.3	18.98	18.68	17.66	18.44	18.58	18.19	18.32	17.41	18.16	17.71	17.83	18.32	17.98	22.92	17.73	18.15	18.56	17.63	18.76	20.87	18.53	18.78	17.91	18.32	17.77	17.32	18.15	18.01	18.85	18.36	17.9	17.82	18.45	18.1	18.15	18.79	18.18	18.11	18.13	17.7	18.46	17.91	24.58	19.37
mr2069	r1	21.89	21.19	21.26	20.83	21.29	21.02	21.97	21.34	21.44	21.19	20.89	21.36	20.87	21.86	21.33	22.69	21.78	21.17	21.45	21.09	20.85	20.8	21.63	22.07	21.94	20.82	20.35	20.93	20.93	20.82	21.03	21.56	21.55	20.9	21.83	20.75	21.32	20.53	20.97	21.69	22.24	21.49	21.1	20.88	21.09	20.83	20.51	20.96
mr2070	r1	18.95	18.29	18.08	18.1	17.65	17.99	19.01	17.86	17.78	17.66	17.93	17.86	17.8	19	18.21	19.72	18.36	17.78	17.98	17.7	18.17	17.36	18.78	19.32	18.52	18.16	17.63	17.28	17.89	18.55	17.83	18.72	18.54	17.52	18.34	16.85	18.19	17.73	17.79	18.54	19.43	18.85	17.48	17.73	17.5	17.21	18.08	17.83
mr2076	r1	18.42	18.28	19.27	17.74	17.96	19.16	17.34	17.47	17.93	18.23	19.07	18.37	17.88	18.37	18.42	17.32	18.31	16.83	17.89	17.84	17.42	18.41	18.18	18.19	17.32	18.13	19.28	18.25	18.88	18.59	17.7	19.01	18.88	18.25	17.63	17.41	17.63	18.53	16.2	17.39	18.99	18.34	17.28	17.28	17.05	17.12	17.68	17.76
mr2078	r1	15.59	15.56	15.38	15.21	15.59	15.78	15.63	15.68	15.5	15.47	15.34	15.39	15.88	15.07	15.11	15.6	15.54	15.42	15.31	15.66	16	15.58	15.47	15.53	15.57	15.36	15.52	15.53	15.31	15.63	15.79	15.54	14.95	15.85	15.3	15.72	15.76	15.14	15.12	15.29	15.41	15.46	14.97	15.17	15.32	15.08	15.09	14.45
mr208	r1	19.27	19.44	19.99	19.46	20	19.13	18.97	19.52	19.38	19.29	19.26	19.63	19.38	18.53	18.81	18.77	18.8	18.64	18.95	18.68	20.01	19.62	19.9	19.56	19.67	19.64	19.32	19.11	18.99	19.61	19.17	19.34	19.48	19.63	20.23	19.21	19.62	19.64	19.79	18.97	19.07	18.76	19.02	19.15	19.6	19.12	19.07	19.4
mr2081	r1	12.59	14.52	14.43	14.88	15.79	14.26	14.49	15.16	15.04	14.6	15.09	14.49	15.7	16.35	14.44	14.76	15.14	16.46	14.51	15.51	14.5	15.5	16.55	13.98	15.39	16.1	16.51	15.07	5.98	15.29	15.35	15.09	15.75	14.56	16.35	15.35	15.28	15.22	16.49	14.03	16.02	16.37	15.04	15.27	15.35	15.64	16.08	15.16
mr2084	r1	18.61	19.19	19.37	19.31	19.16	18.47	18.52	18.61	18.79	18.93	19.18	18.84	19.51	19.4	19.52	18.74	18.71	19.27	18.73	19.22	19.39	19.02	19.48	18.49	18.93	18.96	18.29	18.78	18.91	19.29	18.52	18.1	18.85	18.24	18.72	19.23	18.83	18.73	19.37	18.55	18.84	18.84	19.11	19.28	19.2	19.85	19.13	19.38
mr2090	r1	13.96	14	14.43	14.17	14.03	13.95	13.84	14.02	14.15	14.42	13.65	14.21	13.87	14.09	13.9	14.37	14.14	14.62	14.18	13.85	14.31	13.81	14.48	14.25	14	14.01	14.09	14.19	14.19	14.13	13.89	14.39	14.19	14.44	14.25	14.11	13.88	14.36	13.7	14.14	14.19	13.65	14.12	13.67	13.77	13.41	14.5	13.87
mr2095	r1	15.99	15.61	16.23	16.11	15.63	15.96	15.7	15.86	16.03	15.89	15.69	15.83	15.63	15.62	15.79	15.29	15.98	15.91	15.87	15.9	16.5	15.84	15.95	16.2	16.15	16	16.32	15.93	15.94	16.55	16.22	16.02	16.07	16.11	16.46	15.91	16.18	16.11	16.2	16.06	15.98	15.22	15.74	15.6	16.14	15.91	15.91	15.4
mr2098	r1	16.3	15.46	15.72	16.59	15.65	16.07	16.85	15.73	15.66	15.81	15.34	15.51	15.79	16.13	15.72	17.11	15.7	16.14	15.82	15.65	16.58	15.67	15.8	16.2	15.92	15.34	15.95	15.48	15.37	16.21	15.58	16.15	15.9	16.04	15.82	15.38	16.1	15.84	15.69	16.28	16.8	16.13	14.98	15.54	15.82	14.99	15.53	15.56
mr2105	r1	10.77	12.52	14	12.91	12.18	12.95	13.38	12.01	12.75	12.83	11.66	13.06	12.77	12.39	12.16	13.81	13.57	12.91	13.65	12.39	13.82	12.18	13.27	12.23	15.11	12.25	12.18	12.69	13.42	13.45	13.21	11.57	13.62	13.42	13.96	13.19	13.84	13.18	13.23	13.34	12.78	13.53	13.7	12.4	12.73	13.35	13.44	13.3
mr2117	r1	17.57	16.75	17.42	18.3	16.74	16.98	17.07	17.29	15.44	16.86	16.38	15.28	16.06	17.27	16.45	15.96	15.37	16.82	15.89	16.67	19.02	16.94	16.3	18.33	17.92	17.73	16.75	17.95	17.74	17.14	17.21	17.05	16.47	17.54	16.82	16.88	17.15	17.25	15.72	16.86	17.82	17.34	16	17.66	17.74	16.05	17.16	17.56
mr2120	r1	13.2	13.18	14.67	14.95	14.84	13.63	12.33	13.61	14.09	14.82	14.23	14.36	13.25	13.4	15.45	13.59	15.31	15.04	14.69	14.64	14.77	11.85	14.39	14.86	13.93	12.18	14.99	13.29	14.96	15.06	13.78	14.68	15.28	15.01	15.42	14.21	14.94	13.34	14.95	14.81	15.46	13.07	13.64	13.79	12.68	14.32	13.83	12.17
mr2126	r1	19.05	18.61	18.69	18.77	18.3	18.43	18.65	18.48	18.62	18.15	18.46	18.41	18.39	18.79	18.71	18.54	18.37	18.27	18.39	18.48	18.8	18.56	18.76	18.33	18.89	18.48	18.67	18.77	18.43	18.4	18.98	18.42	18.46	18.24	18.99	18.93	18.18	18.69	18.42	18.6	18.75	18.79	19.15	19.05	18.94	19.42	19.45	19.18
mr2134	r1	23.4	23.18	23.81	23.07	23.77	24.12	23.84	23.2	23.8	24.52	22.95	23.77	23.59	23.55	23.63	24.22	24.26	24.15	23.86	23.63	23.25	23.93	24.08	23.25	23.94	22.55	23.92	23.36	23.28	23.46	23.94	23.46	22.97	24.07	23.47	24.13	23.59	22.9	24.51	23.98	23.7	24.19	24.04	23.59	24.15	24.25	24.15	23.06
mr2135	r1	21.36	21.04	21.02	19.86	20.87	20.72	21.31	21.19	21.1	20.8	20.74	21.25	20.68	21.57	21.08	21.73	21.61	20.56	21.22	20.98	20.56	21.17	20.98	21.17	21.1	21.04	20.03	20.3	20.83	20.4	20.69	21.24	20.93	20.62	21.15	20.46	20.87	20.82	20.51	21.16	22.01	21.37	20.73	20.86	20.47	19.75	20.17	20.55
mr2136	r1	17.86	19.21	19.31	20.43	19.68	18.45	19.01	18.17	19.5	18.88	19.68	19.44	19.91	18.97	19.15	18.96	19.29	20.26	20.46	19.75	19.63	20.13	19.93	19.86	18.29	18.69	20.62	19.57	19.6	19.91	18.66	19.91	19.95	19.59	20.12	19.4	19.99	18.79	19.9	19.4	19.45	19.86	19.62	19.82	19.83	19.6	20.44	19.44
mr2142	r1	17.33	17.37	17.45	16.96	17.6	18.17	17.43	17.02	17.76	17.63	17.54	18.11	17.33	17.44	17.53	18.09	18.09	18.23	17.93	17.84	16.98	17.61	18.09	17.61	17.72	16.56	17.84	16.52	16.99	16.96	17.93	17.15	17.05	17.17	17.39	17.78	17.55	16.86	17.32	17.3	17.44	17.66	17.9	17.65	17.8	18.02	18.35	16.64
mr2144	r1	20.03	19.85	20.98	20.51	20.68	20.93	20.49	20.61	20.81	20.87	20.67	20.66	20	20.4	20.45	20.62	20.87	20.49	20.28	20.19	20.79	20.29	20.8	20.51	21.06	20.15	20.6	20.4	20.47	20.56	20.46	20.78	21.24	20.84	20.83	20.28	20.82	20.53	20.58	20.26	21.2	20.49	20.58	20.28	20.82	20.73	20.64	20.93
mr2155	r1	19.77	20.11	19.85	20	20.06	19.97	19.89	19.2	20.28	19.91	20.04	19.65	19.71	20.04	20.16	20.26	19.72	19.92	20.15	20.08	19.87	20.32	20.36	19.89	20.12	19.6	19.41	19.74	19.47	19.99	20.22	19.32	19.71	19.95	20.19	20.26	19.99	19.74	20.28	19.84	19.94	19.87	20.61	20.34	20.45	20.19	20.05	19.92
mr2156	r1	9.06	11.41	17.74	12.37	18.11	18.58	12.52	11.66	10.97	12.04	9.95	10.44	13.86	9.67	11.83	19.92	11.96	12.33	19.99	13.21	11.99	9.95	18.77	20.33	17.93	19.21	19.01	11.37	11.69	10.63	7.08	10.88	9.77	12.1	11.87	18.54	19.2	18.49	12.52	11.5	10.04	12.36	12.56	12.39	12.45	18.69	19.64	12.81
mr216	r1	23.22	23.15	23.18	23.01	23.1	23.1	22.81	22.86	22.92	22.93	22.84	23.1	22.87	22.89	23.11	22.7	22.84	22.94	22.73	22.89	22.93	22.86	22.78	22.67	22.71	22.78	22.71	22.86	22.85	22.79	22.55	23.01	22.55	23	22.43	22.7	22.64	22.94	23.03	23.28	22.83	23.01	22.92	23.12	23.08	22.74	22.88	23.04
mr2161	r1	19.57	19.5	19.82	19.26	19.51	19.37	19.03	19.47	19.22	19.01	19.03	19.43	19.12	19.21	19.34	19.04	19.09	19.02	18.82	18.91	18.86	18.65	19.16	18.91	19.48	19.07	19.49	20.45	19.14	19.32	19.37	19.42	19.38	19.02	19.12	19.27	18.93	18.84	19.26	19.42	18.83	18.94	19.08	19.15	19.08	19.15	18.43	19.16
mr2163	r1	16.71	16.7	17.57	16.51	16.94	17.06	16.73	16.98	17.21	17.1	16.33	16.44	16.52	16.78	17.08	16.75	16.87	16.67	16.69	16.28	17.04	17.09	16.68	17.18	16.82	17.31	16.61	17.02	17.03	17.17	16.83	17.09	16.47	17.13	16.79	16.27	17.2	17.01	16.64	16.68	16.81	16.43	16.14	16.74	16.73	16.48	16.29	16.67
mr2164	r1	22.83	22.59	22.7	22.55	22.41	22.66	22.9	22.3	21.84	22.75	22.55	22.52	22.65	22.57	22.32	22.64	22.31	22.47	22.52	22.61	22.41	22.67	21.58	22.48	22.88	23.09	22.74	22.94	22.53	22.88	23.01	21.74	22.63	22.86	22.91	22.54	22.76	22.72	21.93	22.6	22.49	22.39	22.76	22.07	22.21	22.68	22.61	22.69
mr2166	r1	15.83	18.54	18.93	16.71	18.54	18.08	17.29	16.5	17.46	16.75	17.65	16.79	17.68	18.04	17.54	18.62	17.05	17.55	17.86	17.83	18.79	17.09	18.08	17.2	19.13	17.3	17.8	5.98	17.96	17.24	17.65	17.74	17.04	16.75	16.14	18.52	15.82	17.72	17.64	16.39	16.52	17.97	19.23	17.26	16.77	18.59	18.39	18.26
mr2171	r1	20.85	19.73	20.6	19.43	19.68	19.81	20.86	19.88	19.59	19.85	20.04	19.95	19.59	20.51	19.83	21.41	20.34	19.32	19.97	19.84	19.53	19.99	20.5	20.29	20.57	19.98	19.84	20.08	19.94	19.55	20.28	20.56	20.42	19.61	20.2	19.95	19.89	19.74	19.84	20.66	20.58	19.85	19.83	19.16	19.16	19.39	19.55	19.85
mr2172	r1	20.91	19.89	20.67	19.33	19.96	19.99	21.1	19.93	19.58	19.75	20.06	19.91	19.77	20.54	19.95	21.48	20.4	19.39	19.89	19.85	19.58	19.98	20.68	20.3	20.68	19.97	19.91	20	20.05	19.64	20.18	20.67	20.6	19.75	20.19	19.93	20	19.76	19.94	20.69	20.57	20.05	20.03	19.29	19.34	19.78	19.64	19.9
mr2177	r1	15.31	15.31	14.92	14.78	14.54	14.29	16.17	15.32	14.64	14.88	14.56	14.69	14.75	15.27	13.59	17.3	14.53	14.8	13.73	14.62	14.56	14.85	14.82	14.71	16.44	14.77	12.96	15.4	13.49	13	14.87	14.19	13.44	14.2	13.33	15.33	14.44	14.13	14.54	16.09	14.49	14.17	15.5	13.07	14.29	14.6	15.03	15.17
mr2178	r1	18	18.47	19.26	18.5	18.58	19.04	18.28	18.29	18.71	18.38	18.48	19.07	18.12	18.82	18.72	18.51	18.48	18.71	18.47	19.12	18.39	18.58	19.75	18.76	18.67	18.75	19.14	18.94	19.16	18.51	19.08	19.3	19.05	18.46	18.32	18.61	18.73	18.74	18.54	18.71	19	18.3	18.67	18.17	18.59	18.73	18.19	18.21
mr2179	r1	18.68	18	19.08	17.42	18.11	18.28	18.02	18.48	18.81	19.18	18.35	17.32	17.56	17.76	17.98	17.96	18.33	17.72	17.37	16.93	17.96	17.51	16.97	19.54	19.2	18.32	17.43	17.9	18.63	17.31	19.29	17.59	18.51	18.59	18.24	18.33	19.05	17.13	17.44	18.4	18.99	17.94	18.26	16.8	18.51	17.96	17.7	17.35
mr2180	r1	19.79	19.97	20.61	19.28	19.59	19.88	19.83	19.7	19.59	19.8	19.65	19.68	19.73	20.1	19.8	19.75	20.04	19.69	20.05	20.52	19.67	19.73	20.43	19.61	20.03	19.8	20.27	20.03	19.98	19.59	20.37	20.15	20.04	19.86	19.68	19.91	19.8	19.5	19.86	19.95	20.45	20.17	19.95	19.85	19.71	19.88	19.9	19.55
mr2187	r1	20.95	20.81	21.8	20.84	21.52	21.04	21.39	21.38	21.37	21.39	21.33	20.97	20.9	21.1	21.09	21.47	21.37	21.07	21.12	20.9	21.91	20.64	20.87	22.26	22.22	21.71	21.13	21.35	21.52	21.2	21.61	20.79	21.47	20.86	21.66	21.5	21.21	20.76	21.16	21.19	21.53	21.15	21.83	20.62	21.1	21.22	21.4	20.6
mr2190	r1	19.52	19.33	20.71	19.75	19.65	19.77	19.28	20.13	19.78	20.27	19.75	19.72	19.44	19.45	19.48	19.65	20.44	19.53	19.76	19.67	20.14	19.58	20.3	19.91	20.87	19.66	19.78	19.42	19.77	19.49	19.41	19.57	19.79	19.59	20.16	19.54	19.65	19.66	19.82	19.65	19.59	19.79	20.02	19.31	19.37	19.13	19.71	19.6
mr2193	r1	17.94	17.29	17.6	17.13	17.4	18.04	17.33	17.57	16.93	16.96	18.03	16.18	16.09	17.44	16.52	17.89	17.33	17.25	17.58	16.45	18.3	18.45	16.38	17.65	16.98	16.95	16.81	17.38	16.67	18.5	17.89	17.82	17.85	17.87	17.1	18.27	17.87	16.78	16.03	17.9	17.1	17.57	17.35	16.94	17.89	17.37	17.98	17.07
mr2194	r1	14.47	14.94	14.47	14.76	14.71	14.85	14.6	14.82	15.23	14.95	14.75	14.99	15.32	14.79	14.85	14.79	14.76	14.71	14.97	15.17	15.06	14.85	14.74	14.5	14.8	15.07	15.08	15.46	14.94	15.06	15.46	14.59	14.84	15.21	15.23	15.08	15.02	14.85	14.52	14.98	15.15	14.9	14.89	14.39	14.85	14.56	14.84	14.72
mr2196	r1	13.34	11.15	13.12	12.44	11.57	12.51	11.97	12.47	13.01	11.25	12.08	12.15	13.58	12.98	11.75	14.33	11.68	13.26	12.82	12.85	14.18	13.79	15.22	12.26	15.51	12.2	12.75	10.71	11.39	11.4	12.04	12.92	12.86	11.68	11.88	12.33	12.65	13.85	12.49	12.41	12.22	15.15	14.19	15.28	15.43	16.04	15.37	17.03
mr2204	r1	16.25	16.45	16.91	16.73	15.56	15.54	15.62	15.78	15.08	15.29	15.69	14.85	15.66	15.43	15.66	15.88	16.17	15.58	16.12	16.19	16.75	16.14	16.57	16.06	16.4	15.72	15.95	16.29	16.16	16.76	16.46	16.61	16.3	16.68	16.48	16.59	16.49	16.66	16.37	16	16.59	15.52	15.9	16.44	16.41	15.96	16.6	16.51
mr2214	r1	15.75	15.55	15.71	15.93	15.39	15.17	15.47	15.11	14.98	15.43	15.54	14.6	14.9	14.82	14.87	15.12	14.09	15	15.38	15.01	16.92	14.95	15.54	15.23	14.96	16.54	15.86	16.1	14.54	16.42	14.2	15	15.78	15.65	15.22	15.49	15.46	15.12	14.97	14.59	15.47	15.14	14.71	14.74	15.1	15.63	16.47	15.06
mr2216	r1	15.54	15.6	16.39	15.78	16.27	15.4	14.84	15.78	16.36	15.27	15.12	15.61	14.84	15.7	15.72	14.84	15.65	16.06	15.58	15.53	16.25	15.46	16.22	15.76	16.11	15.5	16.24	16.06	15.96	16.24	15.97	16.16	15.79	16.3	16.67	16.27	16.41	15.5	16.25	16.02	15.91	15.41	15.77	15.66	15.42	14.82	15.56	15.07
mr2229	r1	15.73	15.04	17.08	16.23	15.42	15.57	15.27	15.52	14.96	14.45	15.62	14.75	14.74	15.34	15.19	14.79	14.11	15.01	15.15	15.11	17.67	14.9	15.02	15.38	16.76	16.95	15.53	16.26	15.67	16.96	15.57	16.39	16.37	16.15	15.38	16.33	16.44	16.59	15.91	15.38	15.8	14.52	14.72	14.02	15.66	15.52	15.4	15.95
mr2238	r1	15.23	14.75	16.13	16.02	15.87	15.42	14.64	15.55	13.79	15.23	14.95	15.34	14.78	14.26	15.35	14.4	15.1	15.1	15.4	15.42	16.35	14.41	15.25	15.8	15.59	15.19	16.12	14.67	15.3	15.72	14.52	15.84	15.11	15.68	14.99	15.32	15.71	16.51	15.31	15.13	16.32	14.14	14.77	14.73	14.84	14.75	15.77	15.58
mr2243	r1	20.98	21	21.07	20.65	20.92	21.09	21.03	21.13	20.83	20.79	20.94	20.81	20.97	20.78	20.82	20.78	20.78	20.76	20.84	20.82	20.63	21.04	20.79	20.86	20.94	21.09	20.84	21.06	20.96	20.73	21.06	21.06	20.93	20.93	20.64	20.97	20.88	21.04	21	20.86	20.96	20.95	20.62	20.68	20.94	20.78	20.78	21.1
mr2244	r1	17.59	18.13	19.45	18.37	18.87	18.96	17.67	18.6	18.97	17.63	18.38	18.55	17.42	17.81	18.92	17.35	19.19	18.19	18.12	18.22	17.82	18	19.54	18.42	18.19	18.61	18.74	18.71	19.92	18.38	17.65	18.42	20.27	18.53	19.56	18.2	18.69	16.78	19.27	17.64	18.08	19.73	18.38	18.86	18.86	18.23	19.63	18.49
mr2245	r1	17.96	17.86	19.26	18.25	18.62	18.76	17.71	18.69	18.94	17.93	18.35	18.49	16.98	17.78	19	17.64	19.33	18.09	18.09	18.12	17.97	18.02	19.32	18.18	18.19	18.16	18.89	18.65	19.73	18.21	17.53	18.4	20.17	18.48	19.53	17.89	18.53	17.54	19.03	17.78	18.01	19.51	17.95	18.49	18.67	18.08	19.4	18.61
mr2247	r1	17.92	17.75	17.87	17.46	17.96	17.75	17.64	17.62	18.13	18.06	17.97	17.62	17.61	17.7	17.68	17.54	17.94	17.94	17.47	17.7	17.31	18.13	17.96	17.73	17.72	17.62	17.96	17.65	18.16	17.76	17.89	18.13	18.17	17.99	17.06	17.58	17.86	17.51	17.93	17.62	17.92	17.4	17.24	18.05	17.45	17.36	17.38	17.5
mr225	r1	20.27	20.65	21.67	20.98	20.99	20.83	20.84	21.13	20.84	21.06	20.7	20.86	20.49	20.69	21.22	20.6	20.71	20.78	20.68	20.71	20.78	20.59	21.13	20.25	20.86	20.63	20.58	20.68	21.11	21.02	20.53	21.19	21.29	20.92	20.58	20.54	20.86	20.92	20.9	20.82	21.44	20.34	20.78	20.72	20.45	20.95	20.75	20.61
mr2257	r1	14.67	14.88	16.1	15.58	15.46	15.82	15.98	15.41	14.97	15.49	15.15	15.89	14.27	15.47	15.47	16.6	15.38	15.65	15.8	15.51	15.62	15.21	16.51	14.23	15.88	15.31	15.8	15.31	15.55	16.33	16.57	15.85	16.44	15.53	16.03	16.41	15.21	15.75	16.11	15.55	15.3	15.18	15.44	15.26	15	15.64	15.73	15.11
mr2262	r1	14.6	15.35	16.02	15.08	15.32	16.77	14.59	14.63	15.12	13.85	14.48	15.91	14.48	15.61	14.62	15.27	15.36	15.21	15.51	15.45	14.99	14.47	15.48	15.26	14.96	14.47	15.88	15.65	15.36	15.16	15.69	15.79	16.47	14.98	15.54	16.94	15	16.34	14.59	14.58	14.33	14.46	15.39	13.59	14.44	15.05	14.82	13.67
mr2272	r1	17.68	18.3	19.29	18.77	17.59	18.24	18.45	18.38	17.67	17	17.44	17.18	17.39	18.01	19.1	18.21	17.79	17.97	17.65	18.16	19.84	17.3	19.42	19.43	18.55	18.36	19.01	19.38	18.85	18.72	18.79	18.92	18.4	18.62	19.16	18.92	18.61	19.65	18.6	18.12	18.94	18.36	18.13	17.92	18.11	17.96	19.22	18.42
mr2279	r1	19.06	19.33	19.81	19.25	19.09	18.33	19.22	18.19	18.19	17.74	18.4	18.29	18.8	18.79	18.81	18.67	18.38	18.17	19.12	18.3	18.97	18.6	18.2	18.04	19.02	19.09	18.71	18.91	18.01	19.27	18.76	18.64	18.85	18.2	19.22	18.91	19.09	19.3	18.84	18.42	18.58	18.98	19	19.09	18.76	19.22	20.08	18.54
mr2290	r1	22.58	22.59	22.74	22.73	22.82	22.68	22.53	22.64	22.23	22.6	22.46	22.59	22.44	22.37	22.49	22.41	22.58	22.72	22.4	22.29	22.45	22.72	22.67	22.15	22.5	22.54	22.76	22.58	22.59	22.78	22.49	22.88	22.25	22.85	22.08	22.44	22.4	22.56	23.06	22.7	22.66	22.47	22.11	22.69	22.65	22.25	22.3	22.49
mr2318	r1	19.14	19.17	19.05	15.32	16.73	17.36	17.19	15.17	15.08	16.65	15.08	17.27	18.65	17.23	15.93	17.1	18.17	16.59	18.85	18	18.83	17.51	17.43	16.45	16.62	17.51	17.43	17.74	17.15	17.08	16.7	18.31	16.75	15.06	18.35	18.52	18.83	19.57	17.54	17.32	16.89	18.95	17.75	19.5	16.46	17.62	20.48	16.4
mr232	r1	17.52	17.45	18.37	18.13	17.65	17.65	17.05	17.06	17.59	17.41	17.31	17.34	17.26	16.9	18.37	17.7	16.91	17.55	17.36	17.21	17.93	17.5	17.88	17.08	17.45	17.49	17.49	17.55	17.6	18.03	16.92	17.47	17.98	16.82	17.55	17	17.63	16.92	17.51	16.67	17.04	16.86	17.12	17.14	17.6	17.22	17.33	17.58
mr2326	r1	17.79	18.39	19.84	19.41	18.15	17.35	18.11	16.93	18.38	18.02	17.3	17.7	18.12	17.86	17.75	18.58	17.56	15.49	17.45	16.39	18.38	17.26	18.16	19.51	19	22.13	17.59	18.2	20.76	18.81	18.33	18.77	17.93	17.26	19.6	18.72	19.12	17.98	17.79	18.43	18.25	17.93	18.3	17.78	18.25	19.04	19.32	18.41
mr2365	r1	20.83	20.89	21.59	20.8	20.54	20.42	21.19	21.28	20.65	20.73	20.43	20.64	20.61	20.95	20.9	20.5	20.59	20.78	20.48	20.59	21.89	20.95	20.06	21.17	21.24	21.66	20.92	21.4	21.19	21.51	21.3	20.32	21.12	20.66	21.27	21.01	21.06	21.32	20.49	20.42	21.7	20.74	21.19	20.87	21.19	21.65	21.24	21.18
mr2405	r1	17.09	17.46	18.6	19.78	16.82	17.31	18.5	16.7	16.08	16.38	16.25	17	17.61	17.08	17.51	19.02	16.23	16.66	16.79	16.8	19.58	17.19	17.48	16.6	19.42	18.49	17.24	18.67	16.72	19.48	18.5	15.75	16.86	16.17	18.6	18.36	18.21	18.69	17.32	17.13	16.8	16.74	17.93	18.36	18.32	19.98	20.56	18.62
mr2420	r1	21.46	20.89	21.67	21.23	21.39	21.39	21.51	21.96	21.56	21.46	21.23	21.47	21.27	21.45	21.39	21.27	21.35	21.37	21.37	21.19	21.47	21.47	21.59	21.65	21.25	21.25	21.3	21.31	21.38	21.46	21.48	21.65	21.58	21.37	21.29	21.27	21.43	21.54	21.24	21.18	21.8	21.36	21.29	21.34	21.67	21.75	21.55	21.25
mr2463	r1	16.39	16.32	16.71	15.79	15.97	15.88	15.12	16.67	15.88	16.04	15.15	16.02	15.66	16.44	15.82	15.64	15.68	16.12	15.84	16.1	16.59	15.75	16.45	16.31	15.72	15.78	16.1	16.55	15.9	16.5	16.25	16.38	16.64	16.53	15.4	15.67	16.31	16.2	15.78	15.71	15.56	16.14	15.63	16.41	16.66	15.77	16.26	15.12
mr2489	r1	16.96	17.03	17.21	16.83	16.92	16.9	16.95	17.09	16.74	16.65	16.83	16.61	16.74	17	16.82	16.79	16.74	16.5	16.81	16.53	16.63	16.76	16.92	16.33	16.87	17.04	17.14	17.75	17.11	17.03	17.11	16.99	17.35	16.92	16.99	16.96	17.05	17.02	16.97	17.15	16.63	16.57	16.25	16.36	16.78	16.43	16.56	16.36
mr2535	r1	18.04	18.91	20.06	21.9	19.73	18.11	18.31	18.48	18.51	18.37	17.96	19.64	19.33	18.09	18.61	17.91	18.74	19.18	18.15	18.88	22.05	18.94	22.51	21.26	22.53	19.11	19.76	19.61	19.38	22.61	17.7	18.97	20.8	18.9	21.38	18.49	20.9	19.73	19.81	18.3	19.61	19.5	20.73	20.34	20.17	19.15	20.77	19.34
mr254	r1	20	20.54	19.84	20.94	21.1	21.17	20.94	21	20.96	20.69	20.63	21.11	20.64	21.18	20.78	19.95	21.19	21.07	20.94	20.92	20.33	20.23	21.28	20.47	19.5	21.45	21.28	21.16	21.25	20.95	20.18	20.92	20.74	21.16	21.03	20.43	20.47	20.35	21.36	20.27	20.97	20.2	20.72	20.96	20.02	19.87	19.86	19.64
mr2611	r1	17.77	17.6	18.25	18.51	18.25	18.17	18.05	18.09	18.4	17.9	17.84	18.41	18.15	17.82	18.37	18.11	17.98	18.12	18.12	18.36	17.46	17.7	18.13	17.44	17.6	18.12	17.85	17.8	18.15	18.33	17.59	18.38	18.33	17.92	17.69	17.39	17.8	17.69	18.3	18.16	17.89	18.01	17.89	18.26	17.7	17.82	17.89	17.86
mr2696	r1	14.38	13.93	14.74	13.46	13.74	13.7	13.77	13.74	14.04	13.61	13.46	13.78	13.51	14.32	13.38	13.94	13.49	13.93	14.5	13.48	13.69	13.66	14.06	13.83	14.53	13.96	13.82	13.96	13.27	13.58	14.29	13.85	13.47	13.86	14.52	13.98	14.26	13.97	13.89	14.71	14.77	13.2	14.05	14.14	13.5	12.08	13.88	14.41
mr2709	r1	15.33	15.81	15.96	14.7	14.69	13.77	14.35	15.7	13.82	15.73	15.15	15.12	15.62	15.42	14.98	15.87	15.82	13.31	14.01	15.73	14.97	14.8	15.76	14.92	15.83	14.93	15.57	13.41	16.51	14.7	14.77	16.32	13.77	12.04	15.98	13.61	15.6	15.73	14.83	15.01	15.52	14.82	15.03	15.19	14.53	14.33	15.7	14.11
mr2718	r1	18.27	20.59	20.3	21.01	20.67	20.58	21.05	20.34	19.62	19.86	20.56	20.54	19.97	19.84	19.98	20.57	19.35	20.25	20.16	20.24	20.28	20.01	19.87	18.87	20.08	20.32	20.67	20.36	19.39	19.84	20.59	20.46	20.6	18.88	20.05	20.65	19.39	20.71	21.29	19.7	19.04	21.01	20.01	20.97	20.41	21.23	20.23	21.27
mr272	r1	15.05	15.14	14.28	14.49	15.05	15.16	14.36	13.96	13.33	13.47	15.02	14.33	14.52	13.71	14.03	14.36	14.89	14.58	14.62	15.68	14.21	14.31	14.13	14.76	14.52	13.79	14.37	13.97	17.01	14.71	14.68	15.19	17.16	17.48	17.21	17.56	17.38	17.52	17.43	17.66	17.75	16.88	17.4	17.96	17.61	17.33	17.31	17.74
mr2753	r1	15.07	15.25	15.86	16.62	17.15	17.28	15.59	16.27	16.34	17.65	15.4	15.25	14.9	15.05	17.1	15.42	14.17	16.99	14.88	15.36	16.92	15.46	15.02	15.11	15.76	15.32	15.21	15.37	15.31	15.96	15.39	15.04	16.83	16.43	15.09	15.98	16.65	15.29	15.4	14.98	15.75	14.91	15.38	16.07	16.61	17.02	14.82	15.74
mr2755	r1	18.24	18.27	17.76	17.94	17.57	18.11	17.57	17.46	17.47	17.57	17.84	18.05	17.76	17.47	17.71	17.61	17.93	17.38	18.06	17.63	17.9	17.84	17.64	17.77	17.25	17.9	18.3	18.17	18.8	18.17	18.07	18.37	18.28	18.64	18.98	18.55	18.96	18.97	18.63	18.99	18.71	18.78	19.14	18.96	18.93	18.55	18.94	19.27
mr2786	r1	14.8	15.51	19.59	16.02	17.27	18.57	13.91	16.44	19.43	17	12.86	12.25	17.4	19.29	15.22	18.63	15.25	19.62	12.51	17.36	17.98	16.25	15.12	18.71	12.84	16.3	19.15	18.54	18.67	17.48	19.21	13.81	18.26	17.93	18.95	18.35	17.46	17.56	17.95	17.93	13.52	19.16	12.05	15.1	15.98	14.52	17.44	15.58
mr2801	r1	15.14	12.65	17.02	18.26	13.39	12.58	12.79	14.33	15.67	11.41	12.07	12.98	13.19	13.07	12.31	11.97	14.48	11.35	12.37	12.15	16.17	12.98	13.08	18.29	13.2	17.91	14.85	12.42	18.7	14.7	14.72	17.49	13.55	13.73	18.07	12.42	17.62	13.55	12.41	14.9	13.93	15.06	12.51	13.44	15.35	11.59	16.69	13.16
mr2817	r1	22.1	22.08	22.42	21.92	21.83	22.07	22.49	21.79	21.95	22.05	21.96	21.8	22	22.16	21.98	22	21.83	21.89	21.99	21.76	21.75	22.05	22.09	21.82	22.03	22.07	21.63	21.93	21.73	21.93	22.12	21.7	22.17	21.9	22.13	22.1	21.97	22.04	21.9	22.09	22.23	21.98	22.17	21.91	21.89	22.25	22.18	22.02
mr2822	r1	20.35	20.9	20.79	20.98	20.43	20.65	21.28	20.27	20.4	20.52	20.59	20.49	20.62	20.63	20.44	20.49	19.67	20.18	20.85	20.85	20.55	20.26	20.43	20.82	20.34	20.67	20.77	20.71	20.17	20.75	20.48	20.25	20.91	20.81	21.32	21.13	20.63	20.42	20.45	20.51	21.17	21.12	20.26	20.85	20.45	20.76	20.84	20.16
mr2833	r1	17.59	17.08	18.28	17.59	17.37	17.38	17.68	17.57	17.22	17.53	17.11	17.99	17.52	17.36	17.59	17.92	17.65	17.49	17.57	17.59	17.58	17.7	17.55	17.48	17.1	17.45	17.07	17.01	17.7	17.53	17.49	17.79	18.2	17.48	17.52	17.53	17.43	17.54	17.39	17.74	17.95	17.65	17.75	17.32	17.48	17.48	17.72	17.67
mr2837	r1	16.72	16.79	18.18	17.94	17.98	17.34	17.7	17.53	18.55	16.56	17.95	17.88	16.65	17.73	18.73	16.76	17.36	16.55	18.41	17.97	17.57	18.31	17.83	17.91	18.58	19.25	17.53	18.07	18.14	17.5	17.99	16.99	19.23	18.63	18.75	18.1	18.03	18.7	16.86	18.52	18.03	17.15	17.49	18.19	18.09	17.9	18.11	17.05
mr285	r1	17.96	18.25	17.23	17.34	16.87	17.15	17.66	17.74	17.44	16.96	17.68	18.2	18.19	17.13	17.38	17.51	17.43	16.5	17.1	16.82	17.53	16.4	17.07	17.6	17.15	17.1	16.92	17.19	16.71	17.06	17.39	16.82	16.33	16.31	17.93	15.83	16.12	16.7	16.62	18.09	17.76	16.95	16.93	16.91	16.01	17.05	16.81	16.57
mr2879	r1	22.13	22.38	23.88	22.88	22.49	22.4	22.64	22.56	22.01	22.35	22.29	22.22	22.61	22.26	22.44	22.52	22.36	22.29	22.79	22.5	22.93	22.54	23.07	21.91	23.31	22.86	22.27	22.99	21.85	22.7	22.76	21.44	22.4	21.54	22.59	23.21	21.99	22.14	22.85	22.5	21.85	22.68	22.86	22.99	22.65	23.04	23.58	22.86
mr2883	r1	15.52	15.57	17.01	16.61	16.88	14.44	15.94	15.99	17.07	15.14	16.74	16.65	15.01	16.43	17.4	15.89	15.89	15.11	17.35	16.7	16.49	17.32	16.81	17.22	17.24	18.12	15.99	16.96	17.25	16.61	17.1	16.05	18.22	17.85	18.04	17.03	17.12	17.68	15.56	16.98	16.74	15.12	15.62	16.51	16.26	15.8	16.46	14.09
mr2887	r1	17.29	17.19	19.08	16.9	17.21	16.87	17.45	17.05	17.16	17.34	16.72	16.57	16.8	17.13	17.12	16.91	16.7	16.66	16.87	16.84	17.33	17.29	17.05	17.3	17.12	17.55	16.82	17.15	16.78	16.97	18.43	17.15	16.77	17.43	17.2	17.33	17.52	17.24	16.96	17.3	17.28	16.76	16.81	17.03	17.32	16.71	16.94	16.97
mr2908	r1	17.86	18.64	20.23	19.49	18.55	18.05	19.19	18.33	18.05	18.3	18.62	18.11	18.94	18.51	18.58	18.86	18.2	18.03	18.8	18.65	19.18	19.24	18.67	17.73	19.4	18.71	18.3	18.74	17.56	19.05	18.68	17.59	18.75	17.69	19.25	18.82	18.24	18.23	18.71	18.55	18.11	18.66	19.67	19.28	18.92	19.37	20.09	18.94
mr2915	r1	20.63	20.73	22.18	21.06	21.22	21.09	21.28	21.37	20.89	21.13	21	20.82	20.82	20.87	20.73	21.09	21.15	21.04	21.35	21.13	21.91	20.94	21.18	22.07	22.4	21.46	20.87	21.47	20.62	21	21.45	20.02	21.3	20.44	21.27	21.7	21.08	20.3	21.41	21.04	20.72	21.56	21.54	21.15	21.48	21.56	22.12	21
mr2928	r1	16.96	17.22	18.13	17.79	18.21	16.5	17.39	17.31	18.74	16.88	18.27	17.7	16.79	17.96	18.71	17.15	17.47	16.52	18.45	18.05	17.72	18.59	17.69	18.24	18.64	19.64	16.47	18.3	18.03	17.77	17.93	16.85	19.37	18.66	19.1	18.21	18.26	18.82	17.09	18.54	18.12	17.61	18.07	18.5	17.99	18.04	18.56	17.48
mr293	r1	18.55	18.46	18.42	18.71	18.43	18.82	18.71	18.75	18.3	18.61	18.26	18.3	18.41	18.22	18.31	18.86	18.45	18.07	18.41	18.38	18.36	18.58	18.44	18.52	18.88	18.53	18.35	18.67	18.74	18.43	19.03	18.83	18.91	18.51	18.69	18.59	18.51	18.34	18.47	18.5	18.67	17.89	17.88	18.15	18.28	18.09	18.56	17.92
mr2957	r1	18.15	17.61	18.93	18.31	18.71	18.32	17.56	18.68	18.49	18.78	18.53	18.4	18.24	17.79	18.67	17.32	19	18.54	18.31	18.49	18.23	18.03	18.82	17.82	17.45	18.09	19.04	18.18	19.12	18.48	17.6	18.51	18.56	18.4	17.92	17.62	18.6	18.2	18.71	18.26	18.1	18.06	17.94	17.98	18	17.86	18.14	18.28
mr2963	r1	18.74	18.44	17.98	17.89	17.8	18.2	17.45	17.25	17.16	17.17	17.38	17.67	17.62	17.29	17.34	17.33	17.75	16.87	17.57	17.54	17.82	17.53	17.5	17.59	17.36	17.92	18.32	18.05	18.57	18	17.91	18.64	18.64	19	19.38	18.94	19.18	19.14	18.9	19.3	18.85	18.43	19.02	18.69	18.57	17.96	18.5	18.49
mr2996	r1	13.32	14.11	14.29	13.45	13.59	13.61	13.66	14.14	13.81	13.78	13.77	13.63	14.88	13.82	13.69	14.25	13.13	14.4	13.77	13.99	14.41	14.14	14.38	14.15	14.16	13.4	14.81	15.05	14.69	14.26	14.15	14.17	13.4	13.36	13.92	13.58	13.75	13.51	14.41	13.72	14.12	13.9	13.98	14.63	14.3	13.93	14.71	14.07
mr302	r1	18	18.04	17.83	18.06	18.09	18.21	17.75	18.19	17.61	17.86	18.16	18.13	17.81	17.8	17.94	17.65	18.14	18.16	18.18	17.91	17.98	17.95	17.71	18.01	18.05	17.98	17.67	17.9	17.84	17.84	17.66	17.68	17.95	17.48	17.29	17.84	17.76	17.81	18	18.12	17.93	17.7	17.8	17.85	17.3	17.68	17.97	17.78
mr3036	r1	17.5	17.57	17.74	17.39	17.83	17.02	17.34	17.64	17.65	17.91	16.28	18.37	18.66	18.03	17.64	18.62	17.24	17.91	17.52	17.45	18.63	17.76	18.92	17.47	17.64	18.76	18.81	19.24	19.53	18.55	18.62	19.12	17.72	16.81	17.67	17.82	18.19	17.95	17.39	17.94	17.67	16.56	17.19	18.08	16.82	16.4	17.82	16.86
mr3045	r1	12.99	13.34	15.64	14.17	15.18	14.56	13.24	14.24	14.84	14.94	13.25	14.21	12.53	13.61	14.26	13.65	14.84	14.49	13.47	13.22	14.91	13.17	17.39	14.61	16.05	12.8	14.54	14.1	14.35	15.63	13.98	14.34	15.14	14.95	14.79	14.64	14.49	14.1	14.58	14.57	14.74	13.65	14.15	13.88	14.17	12.92	14.53	13.22
mr3066	r1	19.41	19.67	20.2	18.59	18.52	18.48	20.1	19.79	18.4	18.94	18.29	19.96	20.04	18.8	19.28	19.5	18.66	18.7	19.75	20.48	18.7	20.11	20.5	17.86	20.5	19.56	18.65	19.14	18.84	18.79	19	20	19.18	17.64	19.22	19.08	17.92	19.1	19.57	20.16	19.41	19.46	19.66	20.52	17.99	18.83	19.41	19.26
mr3074	r1	16.8	16.93	16.91	16.26	16.56	16.75	16.9	16.82	16	15.82	16.24	16.8	16.58	16.31	16.24	17.12	16.55	16.92	17.41	16.39	16.21	16.26	17.79	15.18	16.51	16.44	16.5	15.62	15.95	16.13	15.17	16.43	16.78	16.61	16.99	15.21	15.49	16.13	16.49	17.27	16.14	16.38	15.9	16.46	15.99	15.4	16.81	16.91
mr3088	r1	20.25	20.63	21.02	21.55	20.02	19.82	21.03	20.01	19.91	20.22	20.22	19.87	20.2	20.39	20.16	19.65	19.96	19.57	20.17	20.03	21.34	20.17	20.12	20.55	20.33	20.86	19.52	20.39	21.56	21.14	19.9	20.55	21.46	20.35	21.12	20.63	21.26	20.97	19.47	20.32	21.33	20.11	19.97	20.15	20.46	20.58	20.46	20.46
mr3091	r1	15	15.75	15.98	16.3	14.72	14.92	16.3	14.94	14.11	14.08	15.24	15.59	15.69	15.24	15.5	15.53	16.03	15.4	16.73	15.17	15.08	15.56	16.35	13.07	14.02	14.84	14.79	14.45	14	14.43	13.83	15.28	16.47	14.82	16.14	13.91	14.22	16.01	15.03	16.64	15.29	14.67	13.74	16.07	14.17	14.69	15.93	15.4
mr3093	r1	21.46	19.89	18.7	18.61	18.15	18.99	21.35	18.13	18.43	18.84	18.08	18.45	17.92	21.26	18.97	22.49	19.22	18.2	19	18.32	18.93	18.03	19.11	21.43	20.29	18.9	18.19	18.48	18.47	19.04	19.19	20.71	19.76	18.6	19.23	18.52	20.09	18.66	17.97	20.87	21.63	20.23	17.97	18.21	18.13	18.55	18.18	18.66
mr310	r1	20.86	20.58	20.09	21.37	19.86	20.28	19.58	19.76	19.72	19.84	19.84	20.56	20.02	20.12	20.35	19.88	20.52	20.05	20.82	20.23	19.52	20.1	19.41	20.28	20.06	20.68	20.44	19.77	20.42	19.72	20.17	19.91	20.47	20.7	21.2	20.61	20.82	20.88	20.86	21.87	21.46	19.79	20.1	20.88	20.58	19.4	19.73	20.26
mr315	r1	16.91	16.6	16.78	16.53	16.44	16.52	16.26	16.66	16.31	16.29	16.05	16.74	16.24	16.88	16.6	16.44	16.29	16.56	16.26	16.26	17.01	16.49	16.3	16.39	16.68	16.31	15.92	16.33	16.27	16.22	16.48	16.04	16.05	16.42	16.35	16.54	16.31	16.17	16.38	16.59	16.39	16.22	16.46	16.39	16.22	16.35	16.15	16.13
mr323	r1	15.61	13.7	14.76	13.63	14.84	13.98	13.83	14.57	13.94	14.63	13.87	14.02	13.76	14.76	14.35	11.94	13.94	13.72	14.14	14.55	15.46	13.54	13.28	13.7	14.09	13.79	13.74	14.86	14.7	12.98	13.63	15.31	13.41	13.63	14.16	13.53	13.43	13.51	11.8	13.47	12.42	12.68	14.12	14.5	13.82	13.87	14.46	13.82
mr329	r1	19.98	19.87	19.73	19.86	19.91	19.7	20.17	19.51	19.83	19.9	20.04	20.05	19.94	19.89	20.1	20.04	19.89	19.82	19.83	19.93	19.78	19.94	19.97	19.34	20.08	19.76	19.69	19.65	19.68	19.6	20.15	19.7	18.99	19.68	20.07	20.13	19.55	19.79	20.13	19.84	19.49	19.99	20.3	20.1	19.77	20.31	20.24	19.93
mr332	r1	16.05	16.41	16.34	17.22	16.63	16.37	16.27	16.36	16.87	15.98	15.85	16.64	16.63	15.96	16.98	16.48	17.12	16.61	16.47	16.4	15.96	16.27	16.31	15.62	15.47	16.47	15.85	16.32	16.15	16.01	15.81	16.5	16.45	16.21	16.51	15.51	15.97	15.66	16.69	16.28	15.99	16.35	16.64	16.57	16.42	16.42	16.19	16.57
mr338	r1	17.16	17.62	18.33	18.02	17.9	18.1	18.6	17.77	17.42	17.83	17.27	18.15	17.47	17.84	17.79	18.76	18.08	18.15	18.24	18.13	18.27	17.97	18.78	17.32	18.2	17.43	17.72	17.6	17.69	18.26	18.32	18.19	18.51	18.02	18.34	18.4	17.68	18.13	18.41	18.02	17.86	17.71	18.05	17.95	17.73	17.94	18.48	17.98
mr347	r1	19.94	19.2	19.19	19.65	18.99	19.29	19.18	18.93	19.13	19.58	19.18	19.18	18.53	19.32	19.32	20.21	19.05	19.59	19.81	19.87	19.11	19.06	18.76	19.54	19.26	19.4	18.81	19.57	18.94	19.25	19.92	19.3	19.94	19.58	19.7	19.39	19.51	19.76	19.27	19.16	19.12	19	19.44	19.35	18.81	19.33	19.12	19.84
mr355	r1	21.65	22.25	21.03	21.6	21.59	21.52	22.4	21.79	21.9	21.68	21.31	21.63	21.95	21.85	21.67	21.91	21.62	21.23	21.73	21.35	21.87	21.62	21.1	21.29	22.17	21.54	21.13	21.49	21.25	21.55	22.2	21.47	21.45	21.2	21.81	22.15	21.45	21.76	21.1	22.14	21.6	21.54	22.22	21.62	21.4	22.37	21.97	21.58
mr368	r1	22.77	22.98	22.02	22.05	22.05	22.32	22.21	21.68	22.33	21.99	22.05	22.7	21.97	21.93	22.54	22.26	22.46	22.25	22.38	22.07	22.08	22.02	22.06	22.33	22.39	22.4	22.41	22.32	22.92	22.01	21.97	22.19	22.79	22.73	22.96	23.05	22.96	23.04	23.1	23.35	22.98	22.53	23.09	23.48	22.83	22.97	22.71	22.92
mr379	r1	23.14	23.27	23.04	22.55	22.67	22.74	23.41	23.15	22.46	22.78	22.42	23.35	23.45	22.88	23.02	23.17	22.81	22.73	23.21	23.61	22.67	23.39	23.55	22.35	23.37	23.47	23.04	23.13	23.28	23.01	23.32	23.72	23.42	22.54	23.35	23.11	22.65	23.22	23.38	23.58	23.2	22.48	22.96	23.57	22.11	22.62	22.84	23
mr385	r1	17.93	18.64	18	17.99	19.3	18.01	18.1	18.03	18.64	17.83	17.47	18.09	18.19	18.08	18.2	17.52	18.18	18.23	18.33	17.64	18.2	19.12	17.61	18.45	18.49	18.15	18.28	17.78	17.68	17.63	18.22	18.54	17.46	17.87	18.12	18.78	18.25	18.56	18.78	18.33	17.57	17.52	18.09	18.45	18.44	18.65	18.63	18.22
mr392	r1	23.59	23.41	22.53	23.22	22.97	23.13	23.34	23.17	23.21	23.25	23.32	23.06	23.35	23.24	23.22	23.35	23.53	23.15	23.8	23.7	22.79	23.39	23.13	23.12	22.61	23.21	23.08	23.2	23.13	22.97	23.13	23.71	23.02	23.23	23.55	23.1	23.18	23.13	23.36	23.43	22.81	23.07	23.47	23.23	22.39	22.75	22.51	22.93
mr393	r1	18.97	18.93	19.46	19.24	19.13	19.31	19.22	19.11	19.2	19.07	19.03	18.9	18.93	19.59	19.44	19.05	19.07	19.03	19.18	19.19	19.66	18.9	19.19	19.12	18.88	19.29	19.32	19.17	19.39	19.2	18.93	19.09	19.47	19.51	19.48	19.06	19.46	19.03	18.93	18.57	19.71	18.88	19.08	19.08	19.1	19.08	19.5	19.08
mr394	r1	14.7	14.47	14.95	14.71	14.2	14.87	14.89	14.63	14.17	14.31	14.13	14.75	14.82	14.54	15.01	14.72	14.31	14.68	14.57	14.27	14.83	14.79	14.19	14.91	16.76	14.98	14.36	14.99	14.88	14.47	14.93	14.44	14.81	14.74	14.74	14.41	14.78	14.94	14.91	14.52	16.41	18.96	17.07	16.19	17.62	16.11	16.23	18.95
mr398	r1	14.38	17.04	15.83	17	18.31	18.15	17.24	18.59	18.15	17.63	18.91	18.64	18.5	17.53	17.56	16.22	17.92	19.84	18.3	18.77	16.53	17.09	18.47	17.88	15.15	18.35	19.32	18.33	19.24	17.33	14.51	19.76	14.89	18.21	17.92	15.52	16.55	17.56	18.98	16.62	16.21	16.43	15.64	18.6	15.36	15.04	15.23	15.93
mr4011	r1	21.09	21.13	19.93	20.61	20.12	20.1	19.84	19.61	19.33	19.68	20.22	20.33	20.07	19.77	19.64	20.18	20.69	20.08	20.54	20.3	19.74	20.08	19.77	20.14	19.66	19.38	20.24	19.65	24.68	20.3	20.2	20.9	24.81	24.93	25.33	25.5	25.42	25.47	25.38	25.71	25.34	24.75	25.46	25.93	24.96	24.83	25.03	25.46
mr4018	r1	14.2	14.75	15.5	14.83	15.62	15.3	14.74	15.01	15.7	15.61	14.78	14.95	14.62	14.59	15.01	15.05	15.44	15.29	14.63	14.45	15.44	14.75	16.24	15.12	15.84	14.83	15.73	15.26	15.81	15.98	15.26	15.86	15.82	15.82	16.11	15.53	16.01	15.06	15.84	15.42	15.54	14	14.65	14.22	15.19	14.74	14.84	14.21
mr4019	r1	18.71	18.7	18.6	18.66	18.74	18.53	18.18	19.12	18.84	18.88	18.45	18.79	18.67	18.45	18.95	18.65	18.69	18.42	18.63	18.61	18.71	18.23	18.65	18.45	18.12	18.96	18.7	18.42	18.71	18.88	18.49	19	19.07	18.94	18.81	18.7	18.95	18.65	18.65	18.69	19.08	18.57	17.93	18.45	18.49	18.32	18.27	18.47
mr4022	r1	15.49	15.36	17.24	16.44	15.91	16.92	16.06	16.46	16.96	17.46	16.37	16.87	16.07	15.92	16.27	15.91	16.59	16.28	16.12	16.31	17.18	16.56	16.77	16.14	16.24	15.88	16.42	15.9	17.16	16.27	16.15	16.08	16.81	16.64	16.35	16.23	16.84	15.8	16.69	15.94	16.1	16.1	17.11	16.23	16.45	16.52	15.88	15.88
mr4023	r1	13.26	12.87	12.07	13.06	11.92	10.92	12.94	11.68	12.22	11.56	12.25	12.32	10.94	13.03	11.9	13.17	11.72	11.89	9.91	11.16	12.11	13.15	12.2	10.58	12.95	11.92	12.56	11.95	11.74	11.52	13.41	10.97	9.89	10.92	12.88	12.72	11.53	11.24	12.47	12.42	12.27	12.07	10.96	13.16	11.74	12.99	11.72	11.74
mr4026	r1	14.94	15.01	15.96	15.76	15.11	15.5	15.25	15.39	15.33	15.6	14.73	15.51	14.27	15.07	15.98	14.83	15.98	15.12	15.44	14.89	16.13	14.29	15.68	15.12	15.64	14.94	15.44	15.28	15.19	14.22	15.06	14.62	15.67	14.76	14.66	15.72	15.68	15.21	15.46	14.62	14.74	15.37	16.35	15.04	15.85	15.51	15.03	14.49
mr4027	r1	14.83	16.08	15.06	14.71	15.43	15.14	15.58	14.85	14.43	15.3	15.17	14.39	15.35	15.45	14.32	15.07	15.38	15.52	14.81	15.53	15.67	15.12	15	15.13	15.57	14.73	15.46	15.57	15.44	15.09	15.54	15.49	14.95	14.35	15.71	15.19	14.32	15.48	15.5	15.11	15.24	15.21	14.98	14.38	14.56	14.02	15.65	15.39
mr4028	r1	14.2	12.79	14.66	15.96	13.64	13.56	12.52	12.35	14.14	13.45	10.88	12.28	12.55	12.36	13.67	12.93	13.25	11.62	12.06	12.16	15.96	12.74	12.83	16.48	12.95	15.94	13.84	12.55	16.15	14.24	13.63	15.37	12.84	13.28	16.59	12.61	16.21	13.85	12.42	14.27	13.91	12.96	12.85	12.79	13.72	12.62	15.5	13.76
mr4029	r1	20.41	20.96	20.64	20.61	20.54	20.71	20.96	20.25	20.69	20.89	20.36	20.53	20.54	20.87	20.59	21.31	20.77	20.42	20.88	20.52	20.35	20.35	21	20.24	20.86	20.29	19.98	20.03	20.41	20.67	21.05	20.65	21.11	20.44	21	21.37	20.54	20.24	20.55	20.72	20.59	20.78	20.83	20.5	20.64	20.69	20.85	20.69
mr4030	r1	20.42	20.99	20.77	20.15	20.61	20.78	21.05	20.32	20.42	20.86	20.23	20.62	20.59	20.76	20.9	21.46	20.64	20.41	20.94	20.55	20.32	20.45	21.03	20.41	20.94	20.41	20.16	20.15	20.35	20.69	21.12	20.66	21.12	20.36	21.07	21.04	20.44	20.17	20.5	21.11	20.8	20.7	21.08	20.38	20.65	20.78	20.53	20.57
mr4032	r1	19.31	19.2	18.47	18.72	18.55	18.95	18.34	17.98	18.51	18.34	18.54	18.94	18.57	18.41	18.5	18.78	18.8	18.84	18.9	19	18.55	18.53	18.62	18.82	18.48	18.99	19.19	18.78	18.88	18.57	18.5	18.93	19.2	18.98	19.39	19.16	19.38	19.39	19.19	19.58	19.29	18.63	19.15	19.61	18.99	18.51	18.92	19.26
mr4036	r1	15.71	16.22	16.96	16.18	16.2	16.5	16.64	16.76	17.1	16.18	16.58	16.32	16.38	16.27	16.72	16.69	16.55	16.48	16.52	16.69	16.63	16.18	16.34	16.45	16.77	16.6	16.58	16.29	17.17	16.73	16.03	16.71	16.28	15.71	16.88	16.62	16.32	16.72	16.79	17.01	16.71	16.38	16.65	16.67	16.5	16.36	16.78	15.96
mr4038	r1	22.88	23.27	23.69	24.15	22.78	22.63	23.68	22.96	22.7	22.93	23.08	22.67	22.81	23.41	23.06	22.38	22.65	22.67	22.88	22.76	24.06	23.02	22.91	23.48	23.31	23.42	22.2	23.14	24.11	23.53	22.5	23.2	24.04	23.12	23.76	23.15	23.75	23.51	22.19	22.76	23.85	23.13	22.91	23.16	23.2	23.38	23.03	23.32
mr4039	r1	18.12	17.7	18.34	19.06	17.6	17.81	18.06	18.11	17.87	17.63	17.73	17.52	17.42	17.86	17.97	17.09	17.67	17.7	17.82	17.72	20.14	17.91	17.63	18.84	19.48	18.61	17.55	17.82	19.43	18.77	16.92	18.6	19.06	17.63	17.81	17.74	18.9	18.77	17.48	17.6	19.24	17.78	17.41	17.97	17.8	18.33	18.2	18.32
mr4042	r1	20.24	20.97	22.08	22.68	20.59	20.52	22.11	20.87	20.55	21.41	20.59	20.82	21.38	21.08	21.52	19.4	21.42	20.71	21.02	20.83	22.41	20.14	20.54	21.15	20.62	21.43	19.9	20.54	22.62	21.89	19.52	21.7	22.4	21.08	22.46	21.16	22.37	21.63	19.52	20.66	22.08	20.78	20.84	20.55	21.47	21.88	20.98	21.75
mr4043	r1	19.71	20.95	21.62	21.93	19.99	21.08	21.31	20.62	19.69	21.22	20.57	20.51	20.89	21.24	21.42	20.32	20.33	20.34	20.7	20.48	21.93	20.06	21.07	20.7	20.89	20.83	19.56	20.46	21.84	21.27	19.44	21.14	22.23	21.44	22.14	21.09	21.5	21.95	19.02	20.92	22.01	20.14	20.52	20.74	20.81	21.23	21	21.26
mr4045	r1	19.46	21.4	21.81	22.49	20.43	20.51	21.89	20.46	20.23	21.05	20.6	20.27	20.77	20.77	20.74	19.64	20.59	20.56	20.89	20.78	21.71	20.13	20.12	20.1	20.1	20.9	19.54	20.6	22.33	21.36	19.2	20.88	21.6	20.86	21.53	20.76	21.77	21.23	19.58	20.12	21.71	20.02	20.78	20.39	21.5	21.48	20.75	21.01
mr4046	r1	19.04	20.24	20.56	21.18	19.53	19.78	20.6	20.04	19.67	19.86	19.53	19.44	19.71	20.39	20.05	19.62	20.15	20.26	19.88	19.77	20.94	19.36	19.6	20.15	19.93	20.3	19.36	20.1	21.26	20.53	19.5	20.2	20.79	20.24	20.91	19.83	20.69	20.46	19.28	19.57	20.78	19.53	19.82	20.21	20.1	20.26	20.26	20.17
mr4076	r1	15.83	16.86	17.83	16.58	16.14	16.68	15.85	16.05	17.09	17.34	16.09	15.52	15.79	15.49	16.73	15.67	17.23	16.69	15.6	16.28	17.03	16.19	16.76	16.5	17.34	15.15	16.43	15.61	16.46	16.5	15.31	16.18	16.72	16.32	17.33	16.2	16.8	16.24	16.21	16.09	15.97	16.7	16.84	15.77	17.28	15.83	16.05	15.76
mr4090	r1	22.95	23.11	23.5	23.37	23.22	22.73	23.4	23.04	23.34	22.93	22.99	23.42	23.48	22.69	23.35	23.6	23.32	23.34	23	22.99	23.47	23.13	23.32	22.51	23.32	22.81	22.88	23.44	23.27	23.32	23.33	23.18	23.57	22.18	23.16	23.23	22.99	23.09	23.46	23.03	22.49	23.26	23.71	23.7	23.4	23.94	23.99	22.99
mr441	r1	23.15	23.5	23.98	24.26	23.62	23.55	23.36	23.18	23.54	23.18	23.33	23.58	23.32	23.25	23.74	22.97	23.38	23.55	23.52	23.77	24.37	23.14	24.72	23.87	24.03	23.83	23.51	23.48	23.67	24.13	23.04	23.45	24.27	23.37	24.32	23.49	24.09	24.2	23.9	23.41	23.69	23.56	23.71	23.95	23.64	23.63	24.24	23.69
mr477	r1	15.26	15.48	15.79	15.59	14.92	15.17	15.06	15.01	15.23	15.43	15.29	15.13	15.48	14.92	15.15	14.66	15.35	14.5	14.9	15.58	15.39	15.46	15.59	15.22	15.34	15.51	15.43	15.28	14.69	16.14	13.62	14.83	14.55	13.74	15.01	15.64	14.52	15.41	15.58	14.46	14.51	15.67	15.53	14.83	14.75	15.7	15.93	15.4
mr490	r1	17.18	17.23	18.41	18.82	17.89	17.32	17.22	17.18	17.44	17.22	17.66	17.55	17.14	16.91	17.34	17.35	17.51	17.06	17.07	17.01	19.02	16.92	19.19	18.28	18.67	17.99	17.9	17.58	17.69	19.35	17.33	17.27	18.51	17.72	19.32	17.65	18.4	17.79	17.97	17.31	17.93	17.4	17.73	17.45	17.39	17.15	17.99	17.26
mr493	r1	22.16	22.12	21.91	22.17	22.14	21.75	21.89	21.38	21.94	21.87	21.96	21.95	21.62	21.89	21.92	22.08	21.68	22.06	22.19	22.07	21.94	21.88	21.64	22.11	21.69	22.02	21.69	21.94	21.8	21.89	21.73	22.03	22	22.2	21.92	21.66	22.02	22.06	22.01	21.94	21.75	21.79	21.84	22.09	21.82	21.76	21.66	22.18
mr504	r1	13.58	14.03	14.19	14.24	13.91	12.92	13.8	13.84	13.38	13.33	13.49	13.78	13.33	13.4	13.87	14.95	13.2	13.5	12.03	13.22	16.17	13.51	13.69	14.17	13.57	13.63	13.64	14.66	13.37	15.55	14.55	13.3	13.89	12.79	14.3	13.95	14.42	14.46	13.27	13.59	13.94	14.55	13.3	14.14	14.35	14.59	16.01	12.94
mr533	r1	15.96	15.87	15.71	15.8	15.97	15.16	15.94	15.87	16.08	16.08	14.85	16.01	16.8	16.41	16.47	16.6	15.34	16.34	16.29	15.8	16.78	16.54	16.98	16.03	16.31	16.49	16.72	16.97	17.07	16.38	16.43	16.47	15.39	14.86	15.77	15.22	16.16	15.69	15.84	16.37	15.54	15.42	16.59	16.65	15.98	15.43	16.77	15.93
mr548	r1	18.74	19.29	17.44	18.12	18.38	18.4	19.58	18.88	18.87	18.65	18.01	18.28	19.31	18.86	18.64	19.34	18.13	17.83	18.78	18	18.97	18.79	17.53	18.16	19.72	18.4	17.46	18.32	17.7	18.4	20.07	17.9	18.56	17.89	18.81	19.58	18.3	18.69	17.73	19.28	18.38	18.94	19.58	18.68	18.78	19.91	19.58	18.62
mr575	r1	17.83	17.98	17.65	17.8	17.73	18.15	17.35	17.33	17.29	17.4	17.16	17.74	17.46	17.38	17.62	17.23	17.65	17.49	17.63	17.58	17.46	17.49	17.55	17.47	17.24	17.75	17.52	17.54	17.33	17.66	17.7	18.1	17.69	17.69	18.28	17.83	17.65	17.72	17.48	17.75	17.65	16.91	17.3	17.84	17.47	17.02	17.08	17.68
mr590	r1	19.3	19.16	18.61	18.91	19.04	19.1	18.68	18.58	18.88	18.61	18.82	19.12	19.01	18.9	18.97	18.71	19.17	18.92	19.03	19.05	18.98	18.9	18.77	19.27	18.67	18.83	19.08	18.67	19.03	18.53	18.42	18.89	18.95	18.88	19.21	19.21	19.25	19.28	19.12	19.42	19.36	19.39	19.57	20.03	19.52	19.26	19.37	19.5
mr592	r1	20.7	20.66	20.66	19.86	20.79	20.23	21.02	21	20.45	20.28	19.62	19.91	20.78	21.01	20.38	21.18	20.07	19.24	20.18	19.15	20.79	20.63	20.24	20.07	21.83	20.5	19.31	20.06	19.76	19.88	21.59	19.83	20.68	19.81	20.8	21.33	20.26	20.51	19.63	21.19	20.88	20.5	21.21	20.37	21.34	21.33	21.31	20.93
mr608	r1	13.83	11.66	13.81	14.25	12.73	14.21	14.35	12.9	13.94	12.59	5.98	13.81	15.32	13.63	13.55	13.59	14.03	13.42	14.58	12.62	14.02	13.34	14.74	14.26	13.22	13.07	14.17	13.19	13.38	11.91	14.16	13.28	13.43	13.25	13.75	13.12	13.56	12.78	13.27	13.66	12.36	13.49	13.93	12.68	14.05	12.88	12.79	14.79
mr609	r1	12.21	12.07	12.63	12.42	12.97	12.47	12.85	12.49	12.92	12.25	13	13.26	11.8	12.1	12.65	12.83	13.11	12.95	12.99	11.14	13.16	11.93	14.08	13.12	14.27	13.05	12.05	11.94	12.27	13.38	12.57	13.14	13.87	13.07	13.06	13.21	13.11	12.05	12.63	12.64	13.3	12.43	11.89	11.52	12.06	11.58	12.19	11.76
mr610	r1	19.3	19.58	19.28	19.84	19.05	19.63	18.5	19.05	19.23	19.85	19.62	19.5	18.88	19.48	18.87	18.94	19.55	19.6	19.6	19.85	18.67	18.94	19.5	18.97	18.63	19.74	19.65	19.95	19.47	19.23	18.52	19.73	19.01	19.55	19.54	18.35	19.55	19.81	19.86	18.98	19.09	18.94	18.07	18.75	18.84	18.31	18.18	18.98
mr614	r1	17.57	18.2	19.02	19.07	18.33	19.23	18.19	18.52	18.02	18.37	18.36	19.65	18.09	17.94	19.18	18.18	18.89	19.28	19.02	19.33	18.82	19.21	19.7	18.11	17.98	17.95	18.9	18.37	19.28	19.32	17.91	19.3	19.07	17.96	18.4	18.19	18.04	18.94	18.91	17.81	18.24	17.96	19.35	18.85	18.12	19.05	18.05	18.83
mr615	r1	24.43	24.62	24.46	24.18	24.53	24.48	24.26	24.23	24.35	24.31	24.48	24.55	24.33	24.3	24.41	24.23	24.48	24.43	24.14	24.36	24.34	24.46	24.31	24.2	24.22	24.24	24.5	24.33	24.32	24.34	24.22	24.56	24.03	24.4	23.89	24.24	24.34	24.41	24.54	24.72	24.36	24.48	23.9	24.53	24.37	24	24.16	24.47
mr621	r1	17.49	16.73	17.22	16.87	16.86	17.1	16.91	17.02	17.03	16.87	16.97	16.98	16.63	16.81	16.57	16.63	16.8	16.57	16.5	17.02	16.62	16.62	16.47	16.42	20.14	17.59	17.63	17.43	17.31	17.45	17.41	17.45	17.45	17.25	17.23	17.36	17.3	17.33	17.17	16.91	20.5	21.67	20.17	19.22	20.85	19.42	19.5	21.59
mr622	r1	18.26	18.77	18.03	18.6	18.83	18.94	18.02	17.88	18.52	18.3	18.38	17.65	18.03	17.99	18.6	17.72	18.23	18.71	18.45	18.16	18.06	18.35	18.99	17.89	18.37	18.59	18.21	18.5	18.18	18.35	18.58	18.23	19.75	18.52	17.78	18.6	18.66	18.02	18.43	18.19	18.29	17.77	18.57	17.97	18.17	18.84	17.71	18.17
mr638	r1	19.33	19.21	19.71	19.26	19.83	19.67	19.38	19.46	19.74	19.54	19.64	19.56	19.15	19.28	19.44	19.31	19.75	19.26	19.41	19.28	19.49	19.31	19.31	19.12	19.11	19.7	19.7	19.41	19.48	19.55	19.65	19.7	19.64	19.52	19.77	19.45	19.84	19.77	19.73	19.71	19.59	19	19.16	19.3	19.24	19.32	19.26	19.35
mr644	r1	18.27	18.15	18.23	18.04	18.34	18.25	18.37	18.37	18.35	18.26	18.17	18.31	18.36	18.37	18.38	18.64	18.74	18.2	18.19	18.15	18.19	18.13	17.84	17.99	18.33	18.38	18.45	18.35	18.41	18.27	18.14	18.23	18.31	18.31	18.54	17.83	18.06	18.26	18.28	18.49	18.23	18.13	18.15	17.95	18.39	17.92	18.12	17.95
mr649	r1	20.82	21.17	21.37	21.82	21.34	20.59	21.71	20.9	20.99	21.56	21.23	20.47	20.93	21.36	21.12	20.28	21.52	21.33	21.48	21.37	22.02	20.42	20.73	20.96	20.48	21.82	20.98	21.74	21.23	21.44	19.9	21.41	21.37	21.4	21.89	20.83	21.52	21.7	20.6	20.5	21.92	21.71	21.21	21.21	21.2	20.73	21.05	21.01
mr650	r1	18.51	16.03	15.07	15.87	14.25	15.54	17.9	14.72	14.68	15.73	14.94	14.76	15.29	18.1	15.52	19.25	16.39	14.74	15.49	14.41	14.83	14.55	15.94	18.42	17.33	15.87	14.88	14.99	15.56	15.5	15.79	17.93	16.16	14.98	15.61	14.57	17.12	15.21	14.01	17.81	18.38	17.24	15.24	14.35	14.31	15.09	14.97	14.91
mr661	r1	18.1	18.56	18.98	18.42	18.7	19.01	18.5	18.28	18.76	18.77	18.24	18.98	18.59	18.97	18.8	18.79	18.5	18.9	18.82	19.33	18.46	18.59	19.5	18.94	18.62	18.3	18.76	18.27	18.84	18.29	19.07	19.01	18.48	18.38	18.14	18.85	18.32	18.43	18.5	18.77	18.89	18.03	18.53	18.16	18.22	18.62	18.44	18.32
mr667	r1	17.77	17.76	17.61	17.75	17.83	17.08	18.4	17.88	17.75	18.43	17.58	17.58	17.19	18	17.89	19.02	18.48	17.51	17.83	17.87	18.01	17.61	17.97	18.6	18.73	18.07	17.65	17.01	17.99	17.57	17.53	17.79	18.2	17.81	18.58	17.7	17.44	17.77	17.44	18.37	18.69	17.65	18.01	17.24	17.25	18.51	17.11	17.61
mr672	r1	23.1	21.4	20.26	20.4	19.74	20.7	22.77	19.97	20.06	20.49	19.79	20.22	19.43	22.73	20.69	24	21.02	20.06	20.7	20.03	20.5	19.85	20.88	23.05	22.01	20.55	19.52	19.96	20.02	20.49	20.79	22.21	21.13	20	20.71	20.21	21.59	20.01	19.37	22.36	23.04	22.21	19.71	20.06	20.13	20.3	19.83	20.47
mr673	r1	14.54	13.03	14.67	13.87	13.96	13.59	14.28	13.5	12.91	12.93	13.04	13.45	14.96	14.45	13.86	13.5	12.78	15.1	14.58	13.95	14.86	14.04	15.3	13.13	13.21	14.59	14.49	14.49	14.1	14.33	13.79	12.45	14.12	13.81	14.41	13.88	13.8	14.13	14.02	13.69	14.18	14.38	14	12.51	13.32	13.64	13.13	13.94
mr676	r1	13.49	13.59	13.8	14.27	13.96	13.71	13.56	13.63	14.11	13.14	13.04	12.89	14.02	13.02	13.37	13.17	14.45	12.82	13.97	14.76	13.91	13.43	13.39	14.25	13.07	13.17	12.93	12.62	13.35	14.09	13.5	12.95	12.79	12.79	14.08	13.43	13.99	13.56	14.2	13.98	13.84	13.45	13.93	14.02	13.09	13.49	13.65	13.56
mr677	r1	17.46	17.56	17.22	17.46	17.33	17.07	17.74	17.48	17.43	16.93	17.15	17.37	16.87	17.99	18.03	19.06	18.15	17.27	17.25	17.33	17.96	16.3	17.99	18.1	18.28	17.25	16.19	17.01	16.98	17.5	16.47	17.25	18.95	16.74	17.26	17.16	17.41	17.19	17.21	17.56	18.44	17.92	17.8	17.54	16.65	16.33	16.87	17.37
mr690	r1	22.9	23.42	23.67	24.16	22.96	23.15	23.77	23.17	23.03	23.23	23.02	23.02	23.29	23.18	23.38	22.99	23.26	23.27	23.23	23.27	24.08	22.95	23.36	23.49	23.54	23.25	22.82	23.3	23.85	23.57	22.93	23.3	23.81	23.44	23.59	23.31	23.62	23.45	22.87	23.03	23.79	23.3	23.27	23.49	23.36	23.39	23.53	23.45
mr693	r1	22.1	22.81	23.9	24.49	21.87	22.58	23.13	22.38	21.42	22.94	22.29	22.82	22.65	22.53	23.24	22.04	22.91	22.08	22.72	22.6	23.8	21.97	23.03	22.11	22.59	22.92	21.54	22.71	24.28	23.48	21.37	23.17	23.97	22.94	24.05	22.88	23.93	23.91	21.32	22.91	23.18	21.81	22.52	22.36	23.18	23.4	23.06	23.31
mr698	r1	15.11	14.97	15.05	14.55	14.71	14.71	15.15	14.47	14.77	14.72	15.06	15.15	14.94	14.83	14.84	15.33	15.07	14.66	14.96	14.97	14.93	14.65	15.37	14.9	15.19	14.99	14.77	14.5	14.42	14.89	14.94	14.65	15.04	15.05	15	15	14.88	14.68	14.62	14.78	14.43	14.61	14.48	14.85	14.93	14.72	15.02	14.65
mr699	r1	16.67	16.59	17.11	16.63	18.29	17.04	16.97	16.97	17.94	16.14	16.75	16.51	5.98	15.93	15.62	5.98	17.08	16.52	17.58	5.98	17.22	5.98	15.99	16.22	17.28	17.29	18.29	17.48	5.98	16.38	14.03	17.07	16.82	5.98	16.57	17.97	17.87	15.91	16.11	17.71	17.21	17.89	15.65	17.19	5.98	16.99	16.55	15.42
mr702	r1	14.62	14.75	14.32	14.55	13.97	13.74	14.3	14.05	13.43	13.86	14.23	13.44	13.91	14.71	13.51	14.58	14.26	13.94	13.68	13.8	13.47	14.25	13.47	14.04	14.04	13.92	14.28	14.28	13.6	13.91	15.34	14.4	13.84	14.39	14.52	15.12	14.31	14.03	14.63	14.62	14.09	14.26	14.61	14.29	14.05	14.74	14.85	14.4
mr705	r1	16.42	17.74	17.23	17.11	17.47	17.52	16.8	16.37	16.19	16.26	16.49	16.47	15.85	17.31	16.91	17.07	16.27	16.35	16.34	15.95	18.34	16.28	16.18	16.89	16.09	16.39	18.18	17.06	19.25	18.34	16.4	16.49	18.21	16.57	16.78	16.45	16.56	17.78	15.81	16.83	16.01	16.98	16.47	16.39	16.79	16.22	17.89	16.39
mr709	r1	20.66	20.22	20.23	20.16	19.5	20.6	20.19	20.04	20.24	19.54	20.03	19.77	19.94	20.17	20.46	19.47	19.42	19.64	19.4	19.44	20.31	19.78	20.45	19.77	20.44	20.01	19.65	20.56	20.29	20.39	20.18	20.08	20.09	19.53	20.01	20.15	19.68	20.2	19.62	20.02	21.04	20.75	20.36	20.66	20.42	20.74	21.04	21.05
mr711	r1	14.39	15.07	14.88	14.1	14.7	15.44	15	15.1	14.91	14.66	14.58	14.3	14.11	14.73	15.02	14.87	15.6	14.93	15.03	14.95	15.39	14.98	15.24	14.74	14.21	15.42	15.59	15.02	14.92	15.09	16.15	15.54	15.45	15.76	15.67	15.68	15.75	15.28	15.64	15.42	15.32	14.08	14.67	14.99	14.86	14.61	14.87	14.74
mr712	r1	15.6	17.39	17.77	16.86	16.44	17.09	15.61	15.23	17.31	15.53	16.13	15.08	15.42	16.73	16.56	16.18	15.56	16.23	15.32	16.72	17.23	15.42	15.75	16.17	14.62	15.99	17.63	15.95	17.46	16.94	16.07	15.37	18.14	15.55	17.35	15.54	15.9	17.68	15.06	15.53	14.76	16.84	15.64	15.47	15.02	15.74	16.56	15.4
mr734	r1	16.06	15.79	17.41	16.79	15.56	16.59	14.86	16.1	16.39	16.47	15.44	16.51	16.05	16.08	15.82	15.98	15.88	16.26	14.73	16.72	16.87	14.56	16.93	17.23	16.32	16.87	16.52	16.63	17.3	16.53	16.82	17.13	17.04	16.84	16.83	15.48	17.25	16.35	15.81	16.25	16.45	16.03	15.37	15.78	16.38	16.15	17.32	15.75
mr737	r1	21.47	21.22	22.13	22.47	22.62	21.88	20.94	22.24	22.31	22.51	21.95	22.28	22.05	21.27	22.58	20.58	22.64	22.2	21.96	21.86	22.81	21.74	22.32	21.74	21.32	22.03	22.64	21.75	22.54	22.78	21.14	22.21	22.07	22.28	22.6	21.56	22.83	22.05	22.47	21.73	22.03	21.81	21.99	22.03	21.82	22.05	22.13	22.16
mr739	r1	16.72	16.32	15.69	15.83	16.39	16.23	16.18	16.83	16.71	16.71	16.25	16.25	16.29	16.44	16.24	16.92	16.31	16.15	16.56	15.54	15.83	15.82	16.49	15.66	17.3	15.21	15.28	15.4	15.43	16.04	16.55	15.28	15.72	15.9	16.47	16.87	15.34	16.19	15.94	16.27	16.12	15.45	16.21	16.69	16.22	16.32	15.91	16.3
mr750	r1	18.65	19.75	19.56	19.53	19.96	19.22	19.59	20.34	20.64	19.61	19.47	20.19	19.74	18.55	19.88	18.66	20.48	19.76	19.42	19.48	21.44	19.43	18.98	20.5	20.56	20.34	19.95	19.96	20.29	20.34	19.62	19.26	20.81	19.19	20.62	20.53	20.15	20.32	19.29	19.52	19.72	19.76	20.65	19.52	19.96	19.86	20.59	19.05
mr753	r1	19.09	19.44	21.24	20.38	20.78	21.55	18.88	20.13	20.72	20.27	19.9	19.69	20.09	20	21.19	19.52	20.2	21.29	19.61	20.17	21.46	20.03	20.21	19.15	19.07	19.36	19.89	19.96	20.57	20.96	19.42	20.12	21.31	20.78	18.93	19.22	20.88	19.23	20.45	19.01	19.77	20.18	18.53	19.95	21.23	21.9	19.14	19.49
mr755	r1	19.2	19.14	18.43	18.72	18.35	18.75	18.31	17.86	18.55	18.1	18.56	18.87	18.71	18.21	18.59	18.67	18.63	18.53	18.87	18.84	18.46	18.49	18.23	18.79	18.26	18.7	18.8	18.58	18.66	18.19	18.29	18.73	18.74	18.45	18.99	18.99	18.98	18.95	18.78	19.2	18.93	18.44	18.95	19.41	18.86	18.21	18.87	19.01
mr771	r1	17.79	17.25	17.64	17.9	16.92	17.36	17.16	17.47	17.5	17.28	16.89	17.34	17.35	17.19	17.83	17.44	17.68	17.01	17.05	17.43	17.24	17.6	17.95	16.75	17.6	17.96	17.78	17.81	18.11	18.03	17.68	17.41	17.69	17.88	18.16	17.79	17.48	17.71	17.63	17.47	17.32	17.27	18.24	17.13	17.37	17.87	17.73	17.48
mr772	r1	21.88	20.96	21.96	20.17	20.46	19.94	20.77	21.13	20.58	21.25	20.94	21.07	21.41	21.08	20.91	22.65	23.19	20.89	21.11	21.9	19.32	22.1	21.76	21.39	21.39	20.89	19.92	20.89	20.69	20.2	21.78	21.74	21.37	19.88	20.54	21.52	20.85	20.83	20.69	21.49	21.74	21.54	22.23	20.82	20.9	19.64	21.74	21.16
mr774	r1	22.11	21.37	21.93	21.82	21.27	21.47	21.92	22	21.71	21.3	21.22	22.07	22.02	21.39	21.48	21.82	21.81	21.23	21.59	21.52	22.09	21.55	22.28	21.6	22.28	22.13	21.06	21.25	22.21	22.12	21.73	21.64	22.37	21.13	21.74	21.73	21.6	22.21	21.33	21.96	21.83	21.66	22.19	21.7	21.54	21.86	22.01	22.02
mr781	r1	19.4	19.8	20.39	20.78	19.91	19.79	19.76	20.07	19.61	20.13	19.9	19.75	19.91	19.45	19.77	19.76	19.38	19.85	19.75	19.77	23.1	19.54	20.01	19.67	23.69	20.21	20.54	20.95	19.97	21.14	19.77	19.56	19.66	19.55	21.72	20.08	19.94	20.41	20.96	20.03	19.73	19.87	19.62	20.17	20.3	20.42	21.85	19.63
mr783	r1	20.14	20.15	20.24	20.09	20.38	20.37	20.3	19.4	19.71	19.84	20.58	20.04	19.93	20.55	20.21	20.48	20.12	20.26	20.81	20.08	19.5	19.97	20.13	19.45	19.6	20.56	20.19	19.86	19.52	20.17	20.55	20.43	20.67	19.86	20.12	20.2	19.58	20.02	19.88	20.19	20.2	19.7	20.97	20.09	19.67	20.45	20.11	20.58
mr787	r1	15.43	15.21	17.58	16.03	16.83	15.5	15.15	17.17	16.73	16.02	16.04	16.35	15.86	16.12	16.29	15.1	16.93	15.91	15.56	15.44	17.75	15.72	16.48	17.04	17.12	16.98	16.92	16.54	17.29	16.71	15.82	16.15	17.62	15.53	17.28	16.48	16.77	16.7	16.42	15.69	16.87	15.51	16.95	16.25	16.91	15.89	16.71	16.01
mr792	r1	17.15	17.5	17.63	17.44	17.46	17.57	17.76	17.65	17.78	17.63	17.5	16.94	17.14	17.53	17.55	17.38	17.8	17.32	17.49	17.48	17.45	17.49	17.71	17.6	17.83	17.46	17.55	17.33	17.24	17.55	17.74	17.66	17.53	17.73	17.74	17.71	17.47	17.68	17.67	17.77	17.88	17.39	17.45	17.34	17.29	17.22	17.53	17.18
mr798	r1	18.21	18.39	19.19	19.14	18.59	18.72	18.52	18.62	18.7	18.52	18.44	18.99	18.25	18.4	18.8	18.37	18.87	18.87	18.69	18.85	18.96	18.73	19.18	18.32	18.52	18.85	19.07	18.8	18.69	19.06	18.51	18.89	19.13	18.34	19.02	18.32	18.74	18.98	18.93	18.42	18.95	18.36	19.17	18.28	18.39	18.34	18.58	18.78
mr799	r1	21.35	20.96	21.78	21.68	21.54	21.73	21.37	21.4	21.52	21.18	21.46	20.98	21.24	21.05	21.13	21.35	21.42	21.73	21.37	21.08	22.29	21.06	21.24	21.3	21.94	22.02	21.4	21.71	22.01	21.95	21.25	21.61	22.14	21.35	21.81	21.54	21.64	21.57	21.42	21.4	21.81	20.99	21.32	20.96	21.19	21.46	21.43	21.06
mr802	r1	14.34	14.3	13.41	14.07	14.52	14.35	13.6	14.34	14.41	14.83	14.37	14.11	13.79	13.71	13.89	13.84	14.59	15.04	13.8	14.27	13.94	13.6	13.02	14.27	13.82	14.75	14.62	14.03	13.82	14.48	12.68	13.81	13.5	14.44	14.83	13.4	14.16	14.65	14.07	14.13	14.25	13.35	14.76	12.98	14.48	14.1	13.45	14.21
mr803	r1	21.66	21.87	21.96	21.72	22	21.76	21.93	21.52	21.85	21.28	21.99	21.56	21.35	21.75	21.98	21.7	22	21.82	21.58	21.74	22.16	21.8	21.51	22.04	21.83	21.55	22.16	22.12	22.01	21.92	22.23	22.21	21.13	22.22	21.93	22.32	21.55	22.04	22.28	22.06	22.04	22.05	21.39	21.97	21.77	21.36	21.55	22.16
mr804	r1	18.15	19.44	17.72	19.14	19.16	19.38	20.37	19.37	19.73	19.54	19.23	18.31	19.79	20.1	18.49	17.69	19.02	19.43	19.23	19.32	18.75	18.66	18.73	19.54	16.96	19.2	18.89	19.14	19.22	19.22	17.95	19.59	18.99	19.54	19.7	18.36	19.45	18.5	18.57	18.79	20.41	19.24	18.52	19.32	19.1	18.03	17.59	18.54
mr805	r1	17.4	17.65	19.3	19.36	18.13	18.3	17.48	18.76	17.68	18.23	17.64	18.82	17.82	17.4	18.19	17.48	17.97	18.14	17.98	18.02	20.46	17.59	18.38	17.95	20.77	17.89	19.18	18.34	18.76	19.02	17.46	17.63	17.79	17.91	19.88	18.15	18.05	18.84	19.81	17.93	17.64	18.26	19.13	18.88	18.27	17.93	19.32	17.53
mr807	r1	19.8	19.96	20.78	20.22	19.73	19.61	19.92	19.72	20.14	19.42	20.06	19.97	19.7	19.91	20.32	19.77	19.52	19.68	19.67	19.58	20.1	19.48	20.26	19.46	19.61	19.73	20.01	20.17	20.21	20.49	19.96	19.51	20.54	20.12	20.53	20.34	19.79	20	20.14	19.58	20.49	19.51	19.97	20.17	19.54	20.44	20.41	20.48
mr808	r1	17.93	17.24	17.19	17.12	17.23	16.68	17.26	17.69	17.24	16.98	18.05	17.05	17.21	17.05	16.55	17.21	17.67	16.97	16.88	16.82	17.09	17.26	17.47	17.07	17.78	17.24	17.14	17.39	17.01	17.52	17.2	17.41	17.6	17.41	17.18	17	17.06	17.09	18	17.26	17.64	17.04	17.65	17.57	17.1	17.37	17.82	17.03
mr817	r1	22.83	22.83	22.76	22.82	22.58	22.7	22.49	22.33	22.46	22.54	22.52	22.7	22.25	22.59	22.52	22.71	22.35	22.86	22.68	22.86	22.48	22.49	22.22	22.78	22.39	23.01	22.51	22.67	22.41	22.69	22.48	22.7	22.62	22.83	22.59	22.39	22.83	22.78	22.68	22.62	22.56	22.4	22.46	22.6	22.38	22.34	22.22	22.73
mr819	r1	22.44	22.12	22.84	21.83	22.57	22.19	22.65	22.69	22.25	22.2	21.74	21.92	22.55	22.84	22.27	22.96	22.02	21.59	21.96	21.41	22.49	22.48	22.62	22.1	23.44	22.38	21.77	22.16	21.9	21.96	23.18	21.84	22.72	21.93	22.86	23	22.3	22.27	21.77	22.78	22.99	22.4	22.92	22.41	23.17	23.02	23.07	23.05
mr823	r1	21.8	22.11	21.58	22.15	21.71	21.57	22.61	22.28	21.81	21.55	21.63	21.59	21.27	22.12	22	22.45	21.16	21.72	22.4	21.75	22.02	21.64	21.02	21.67	21.16	21.9	21.92	21.83	21.35	22.16	21.66	21.87	21.65	22.64	22.39	22.51	21.72	22	21.81	22.31	22.4	22.91	21.55	22.44	21.93	21.97	21.55	21.42
mr835	r1	16.43	17.6	17.29	16.43	16.98	17.2	16.96	16.57	16.95	16.77	16.14	17.27	17.79	17.12	17.32	17.68	16.76	16.91	16.99	16.98	17.69	17.48	17.5	17.03	16.83	17.37	17.47	17.68	18.1	17.54	17.22	17.42	17.14	16.09	16.66	16.5	17.17	16.24	16.81	17.09	17	16.43	17.05	17.25	17.57	16.59	17.5	17.15
mr864	r1	18.66	18.68	18.65	18.64	18.83	18.8	18.86	18.81	18.74	18.84	18.55	18.71	18.2	18.63	18.46	18.52	18.39	18.5	18.59	18.26	18.54	18.79	18.66	18.55	18.23	18.65	18.99	18.72	18.98	18.54	19.06	19.01	19.06	19.17	18.69	18.73	18.74	18.45	18.69	18.63	19.23	18.68	18.3	18.31	18.62	18.98	18.78	18.59
mr867	r1	19.85	20	19.96	19.39	19.51	19.65	18.93	19.75	20.46	20.33	19.96	18.33	19.19	19.11	19.7	19.05	19.75	19.19	18.17	17.71	20.28	18.78	19.79	20.09	20.58	19.3	19.86	19.46	19.24	19.67	20.24	18.89	19.68	20.19	20.23	19.77	20.86	19.28	17.45	19.4	19.87	18.91	18.74	18.89	19.63	19.63	19.94	19.79
mr869	r1	21.12	21.11	21.34	21.3	21.51	21.39	20.96	21.53	21.41	21.33	21.32	21.6	21.38	21.47	21.43	21.1	21.71	21.42	21.36	21.45	21.35	21.3	21.51	21.37	20.89	21.34	21.42	21.37	21.42	21.24	21.07	21.19	21.29	21.14	21.3	21.74	21.53	21.19	21.28	21.48	21.32	21.42	21.95	21.6	21.36	21.2	21.12	21
mr872	r1	20.65	20.77	20.43	20.9	20.87	21.06	21.09	21.11	20.99	21.39	20.84	20.86	21.27	21.23	20.91	20.68	20.85	21.25	21.07	20.81	21.17	20.89	21.24	21.2	20.53	21.4	21.23	21.44	21.37	21.06	20.38	21.41	21.18	21.41	21.58	20.5	20.88	20.94	20.77	20.63	21.2	20.42	20.5	21.14	20.69	20.57	20.51	20.47
mr875	r1	19.7	20.06	19.86	19.84	19.85	20.09	20.13	20.62	20.04	20.4	19.77	20.31	19.88	20.67	20.42	20.62	21.04	19.98	20.5	20.44	19.45	20.35	20.66	20.43	19.69	20.25	19.57	20.03	19.94	19.93	19.92	20.27	20.56	19.87	20.24	20	20.26	19.33	19.63	20.42	20.33	20.11	21.12	19.77	20.14	20.24	19.79	19.4
mr876	r1	14.38	14.35	14.04	14.01	13.9	14.45	14.41	13.6	14.95	14.17	14.34	13.41	13.95	13.66	13.72	14.71	14.3	13.55	14	12.87	14.25	13.15	14.05	15.42	14.07	14.21	14.22	13.07	14.95	13.32	14.65	14.01	15.17	14.71	14.8	15.25	15.13	14.32	14.22	15.21	14.67	14.24	14.1	14.39	14.47	13.91	14.37	14.89
mr878	r1	22.21	22.21	21.92	22.17	22.21	22.08	21.89	22.38	22.42	22.25	21.9	22.24	22.03	22.07	22.48	21.86	22.04	21.94	22.04	22.17	22.31	21.75	21.99	21.86	21.57	22.08	21.89	21.73	21.93	22.09	21.39	22.37	22.26	22.15	21.98	21.86	22.18	22.04	22.04	22.03	22.3	22.18	21.49	22.06	22.24	21.87	21.95	22.03
mr880	r1	19.41	19.73	18.84	19.14	19.11	18.94	20.14	19.36	18.67	19.05	19.12	19.73	19.69	19.88	19.39	20.13	19.12	18.74	19.73	19.61	19.01	19.5	19.63	19.26	19.78	19.27	18.88	18.89	18.66	18.66	19.24	18.99	18.41	18.48	19.11	18.84	18.47	19.43	19.29	19.58	19.41	19.86	19.52	19.49	18.94	19	19.58	19.8
mr885	r1	18.01	18.31	17.92	18.18	18.49	18.19	18.11	17.84	18.24	18.16	18.1	17.75	18.04	17.88	18.07	17.89	18.26	18.01	17.87	17.68	18.43	18.17	18.09	18.17	18.08	17.88	18.27	17.68	17.97	18.11	17.94	17.72	18.04	18.03	17.84	17.7	17.98	18.26	17.58	17.79	18.06	17.5	18.1	17.98	18	17.96	17.75	18.11
mr886	r1	20.03	19.67	20.08	19.56	19.91	19.81	20.28	19.85	19.93	20	19.61	19.96	19.22	20.38	20.38	21.08	20.19	19.6	19.85	19.54	19.75	19.8	20.38	20.77	20.33	19.44	18.92	19.2	19.62	19.7	19.49	20.26	20.58	19.61	20.19	19.35	19.92	19.36	19.52	20.31	20.93	20.18	20.01	19.45	19.84	19.4	19.26	19.57
mr893	r1	19.45	19.61	19.67	19.68	19.68	19.68	19.22	19.94	20.21	20.05	19.58	19.77	19.47	19.52	20.2	18.85	20.04	19.97	19.48	20.05	20.41	19.29	19.66	19.86	19.12	19.7	20.33	19.36	20.26	20.07	19.06	20.09	20.28	20.15	20.18	19.02	20.14	19.97	19.79	19.5	20.47	19.73	19.26	20	19.82	19.82	19.86	19.75
mr903	r1	13.72	13.6	14.3	14.29	12.94	13.64	13.94	13.55	13.96	12.55	13.3	13.62	13.98	13.35	13.9	13.76	12.95	13.44	13.68	14	14.29	13.24	13.42	13.46	13.54	14.35	14.18	13.82	13.87	14.9	13.49	13.16	13.95	12.48	13.89	12.68	13.79	14.23	13.42	13.36	13.04	13.69	14.2	14.23	13.46	13.27	14.88	14.25
mr908	r1	14.28	14.24	14.92	15	14.56	14.7	13.43	13.71	13.77	13.89	14.4	13.55	13.42	13.88	15.12	13.42	14.01	13.61	14.08	12.71	14.29	13.35	13.08	14.96	13.59	14.24	17.12	13.02	17.21	13.74	13.65	13.39	14.59	13.85	14.31	13.57	13.69	15.17	13.88	13.65	13.8	14.27	14.02	13.26	13.7	13.39	15.26	13.87
mr911	r1	17.62	17.37	16.99	17.36	17	17.37	17.1	17.08	17.03	17.25	16.93	16.98	16.91	16.75	17.01	16.85	17.04	17.09	17.11	17.02	16.93	17.05	17.21	16.99	16.7	17.46	17.62	17.62	17.94	17.63	17.77	17.99	17.73	17.65	17.74	18.32	17.81	17.6	17.76	17.76	17.5	16.67	16.66	16.98	16.71	16.32	16.72	16.48
mr920	r1	13.66	13.4	16.43	16.3	14.41	14.28	14.79	14.75	13.71	14.75	15.06	15.82	13.47	13.64	13.82	15.05	14.79	14.45	13.58	15.06	17.51	15.88	14.83	14.69	19.78	14.88	15.9	14.76	15.27	15.34	14.55	15.07	14.68	12.68	16.07	14.18	15.2	15.52	16.38	13.89	14.65	15.21	15.94	14.64	15.68	16.02	16.6	15.14
mr931	r1	16.51	15.91	16.4	17.16	16.97	17.18	14.5	16.78	17.86	18.36	16.74	15.39	16.22	15.46	17.37	14.44	16.13	16.4	14.2	13.36	17.51	13.81	15.74	17.49	16.78	15.97	15.64	15.88	16	16.79	16.02	16.03	17.54	17.35	18.2	16.52	18.55	16.03	14.46	15.69	17.7	15.88	15.41	16.15	16.89	16.11	16.03	16.22
mr936	r1	17.09	17.09	17.71	16.77	16.96	16.91	16.72	16.67	17.11	16.45	16.77	15.92	16.5	16.92	16.95	16.65	16.81	16.75	16.45	17.04	17.44	17.16	16.57	16.8	16.15	16.9	16.87	17.13	16.93	17.79	17.51	17.15	17.43	17.54	17.42	17.76	17.47	17.35	16.99	16.94	17.28	16.07	16.86	16.23	16.81	16.35	16.93	16.12
mr942	r1	22.46	22.4	21.56	22.22	22.06	21.33	21.85	21.47	21.88	21.83	22.12	22.39	22.17	21.69	22	21.88	22.32	22.01	21.76	22.17	21.18	21.72	21.86	22.13	21.85	22.24	22.38	22.11	22.61	22.14	22.23	21.75	23.09	22.88	23.27	23.51	22.88	23.12	22.85	23.17	22.83	22.38	23.2	23.5	22.65	22.89	22.46	22.78
mr953	r1	16.68	16.52	16.1	16.37	15.96	16.74	16.49	16.26	15.85	16.05	16.64	16.5	16.69	16.37	16.4	16.4	16.45	16.5	16.45	16.62	16.24	16.53	16.16	16.86	16.45	16.17	16.55	16.2	16.08	16.11	15.95	16.29	16.62	16.67	16.66	16.42	16.67	16.53	16.71	17.08	16.93	16.71	16.87	17.59	16.9	16.66	17.08	17.11
mr965	r1	15.15	13.56	17.75	17.83	14.64	13.2	14.57	13.1	15.13	13.45	12.51	13.46	13.92	13.36	13.82	11.83	13.74	12.81	10.93	11.65	18.18	11.49	12.65	19.35	14.58	18.31	15.07	12.82	18.9	14.92	15.41	17.45	12.6	13.21	19.68	11.89	18.49	14.37	12.23	15.4	15.49	13.15	14.1	10.99	15.44	11.51	18.59	14.62
mr969	r1	16.65	16.74	16.4	16.54	16.26	16.36	16.51	16.52	16.39	16.33	16.59	16.3	16.56	16.4	16.16	16.11	16.3	16.51	16.25	16.61	16.35	16.69	16.52	16.33	19.03	16.48	16.49	16.49	16.37	16.32	16.24	16.54	16.42	16.27	16.5	16.57	16.52	16.32	16.31	16.24	18.11	17.85	18.25	18.07	18.41	17.85	18.12	17.95
mr970	r1	18.35	18.31	18.68	18.18	18.58	18.53	18.3	18.37	18.08	18.68	18.12	18.41	18.44	18.43	18.87	18.38	18.48	18.6	18.45	18.48	18.66	18.77	18.1	18.04	18.04	18.22	18.88	18.51	18.61	18.42	19.3	18.81	19.35	18.57	18.4	18.9	18.39	18.1	18.9	18.57	18.24	18.09	18.92	18.49	18.13	18.49	18.61	18.21
mr973	r1	24.66	24.42	24.42	24.92	24.36	24.72	24.43	24.41	24.23	24.12	24.44	24.28	24.3	24.51	24.38	24.5	24.63	24.5	24.53	24.58	24.73	24.61	24.66	24.5	24.6	24.41	24.39	24.47	24.46	24.38	24.36	24.29	24.41	24.48	24.35	24.55	24.54	25.23	24.57	24.38	24.58	24.29	24.11	24.08	24	23.95	23.93	24.32
mr974	r1	11.04	10.36	13.94	10.3	10.96	11.58	11.83	12.02	11.65	13.67	12.85	12.01	10.65	11.99	11.81	11.06	12.48	11.97	10.72	11.88	10.88	13.09	13.04	12.3	11.32	10.54	11.55	10.03	12.17	12.42	11.92	13.75	13.31	11.85	12.03	10.74	13.04	11.09	11.42	11.8	12.73	12.52	11.79	9.92	11.11	11.96	10.57	11.05
mr979	r1	14.54	14.57	15.02	14	14.2	15.03	13.09	14.28	14.53	12.72	14.35	14.17	14.36	15.1	14.19	14.13	14.12	14.68	13.89	14.06	14.29	14.05	13.32	14.42	13.91	15.14	15.79	14.5	14.6	14.61	15.16	14.83	15.36	14.29	14.76	14.44	13.67	13.94	14.35	14.4	13.87	14.94	13.82	14.53	14.24	13.91	13.58	14.91
mr983	r1	15.53	16	15.96	16.21	16.06	15.26	15.76	14.87	15.16	15.13	16.08	16.52	15.66	16.26	15.01	16.6	15.01	15.22	16.41	15.91	15.11	14.97	15.23	15.36	15.83	15.11	15.38	15.92	15.51	15.46	16.1	15.13	15.21	16.46	15.28	16.26	15.85	15.64	16.9	15.63	15.19	15.62	16.73	16.54	15.9	16.59	16.14	15.55
mr993	r1	19.66	19.49	19.54	19.08	19.14	18.95	18.62	18.51	18.75	18.25	19.58	19.03	18.63	19.18	18.83	18.59	19.05	18.97	18.75	19.24	19.48	19.81	19.62	19.48	19.47	19.08	19.5	19.64	18.8	19.28	19.93	19.3	18.42	19.32	19.03	19.91	18.73	19.71	20.34	20.37	19.13	19.91	19	19.83	19.52	18.76	19.29	19.24
n00015	r1	20.77	20.38	22.12	20.39	20.35	20.46	20.35	20.45	20.73	20.21	19.93	20.25	19.55	20.45	21.28	20.18	21.13	20.27	20.35	20.62	21.46	20.62	20.4	21.21	20.59	20.83	20.34	20.96	20.91	21.1	21.33	20.92	21.88	21.26	21.92	21.26	21.46	21.08	20.61	21.08	21.37	19.92	20.83	20.19	20.92	20.69	21.12	19.75
n00016	r1	17.91	17.29	20.17	17.03	17.04	17.3	16.76	17.46	18.06	17.72	16.52	16.48	16.15	16.75	17.89	16.2	18.29	17.01	16.23	16.79	18.11	16.97	16.93	18.42	17.2	17.84	16.97	17.24	17.23	17.37	19.12	17.56	16.63	17.87	18.16	17.55	18.19	18	17.39	17.76	17.64	16.57	16.18	16.85	17.35	15.92	17.25	16.36
n00028	r1	20.52	20.18	20.31	19.87	20.39	21.02	19.59	20.85	19.81	19.66	19.69	19.85	19.76	19.63	20.24	20.34	20.41	20.55	19.37	20.36	20.77	20.18	20.75	20.25	20.27	20.66	20.14	20.96	21.23	21	20.72	21.17	21.1	21	21.11	20.95	20.29	20.91	20.28	20.63	21.28	20.2	20.56	20.56	20.7	20.53	20.28	20.2
n00039	r1	18.1	18.01	19.2	19.09	18.75	18.09	18.07	17.29	18.72	17.95	17.44	17.19	18.14	17.41	18.73	17.9	17.12	18.32	17.66	17.61	18.29	16.63	17.96	17.59	18.62	17.39	18.66	17.15	18.57	18.31	17.67	17.38	17.46	17.01	19.07	17.96	17.99	17.79	17.47	17.04	17.03	17.24	18.75	17.81	18.37	18.36	17.67	17.85
n00040	r1	19.24	18.97	18.18	18.11	17.85	18.75	17.56	17.32	17.18	17.26	17.87	18.04	17.74	17.25	17.58	17.6	17.96	17.19	18.26	17.75	18.24	17.87	17.74	17.75	17.13	17.98	19.03	18.28	19.88	18.56	18.5	19.69	19.34	20.35	20.89	20.11	20.76	20.72	19.9	20.71	20.03	19.88	20.64	20.33	20.1	19.08	19.98	20.25
n00047	r1	14.92	14.04	15.15	14.74	15.2	14.51	14.49	15.12	14.82	14.68	15.37	15.09	14.5	14.54	15.26	14.71	16.17	15.85	14.76	14.43	15.69	14.27	15.05	14.86	14	13.74	15.33	14.36	14.84	15.02	15.71	16.44	15.18	15.73	15.18	14.48	14.62	14.5	15.31	15.83	14.29	14.37	14.12	15.24	14.55	14.59	15.16	13.49
n00056	r1	22.31	22.74	22.55	22.47	23.15	22.56	22.54	22.55	21.43	22.41	21.74	22.22	22.12	21.89	21.95	22.28	22.99	22.8	22.38	22.28	23.11	22.49	22.32	23.33	23.06	22.87	23.01	22.72	22.5	22.78	22.21	22.35	21.86	22.72	22.55	22.06	22.54	22.21	23.21	22.7	22.85	22.75	21.84	22.03	22.45	21.96	22.56	21.63
n00062	r1	14.64	11.39	16.13	16.51	12.15	12.84	12.39	12.29	14.68	13.37	10.45	12.25	12.27	11.14	12.73	11.34	12.64	9.94	10.74	9.42	17.52	11.73	12.52	18.19	13.72	16.23	14.4	11.98	17.61	14.33	14.09	15.83	10.27	11.77	18.31	11.58	17.58	12.69	11.59	14.43	13.95	10.82	12.12	10.03	12.26	10.01	17.07	12.74
n00084	r1	15.52	16	16.67	15.82	16.23	16.1	16.03	15.91	16.33	15.9	15.7	15.78	16	15.12	15.88	15.82	16.11	16.42	16.05	15.53	16.93	16.2	16.24	16.31	16.27	16.03	15.9	15.59	15.93	15.98	15.94	15.73	15.95	15.74	16.02	15.81	15.96	15.65	16.18	16.14	16.27	16.35	16.22	15.45	15.86	16.21	16.13	16.55
n00087	r1	18.56	18.86	19.41	18.84	19.41	18.87	18.76	19.12	19.28	19.03	18.73	19.09	18.9	19.07	19.45	18.88	20.06	19.61	19.13	19.33	19.4	18.94	18.98	19.34	18.35	18.59	19.5	19.11	19.31	18.92	18.96	19.46	19.32	19.33	19.69	18.94	19.33	18.99	19.69	19.68	19.9	18.85	19.02	18.86	19.04	18.74	18.34	18.01
n00117	r1	22.04	21.9	22.77	21.85	21.86	21.59	21.49	21.42	21.83	21.18	21.53	20.84	21.4	21.75	22.03	21.36	21.66	21.53	21.34	21.81	22.37	22.02	21.68	21.59	21.12	21.86	21.98	22.12	21.6	22.44	22.18	21.76	22.23	22.3	22.27	22.5	22.17	22.19	21.89	21.73	21.71	21.47	21.93	21.62	21.99	21.88	22.18	21.32
n00120-1	r1	17.6	18	17.96	17.99	18.01	17.95	17.82	17.92	17.59	17.89	17.79	17.74	17.74	17.7	17.88	17.81	18.25	17.69	17.91	17.86	17.76	18.17	18.03	17.43	17.53	17.78	17.54	18	17.74	17.83	17.21	17.63	17.87	17.67	17.82	17.57	17.6	17.36	17.84	17.75	17.53	17.59	17.73	17.69	18.09	17.64	17.86	17.39
n00122	r1	23.17	24.14	23.7	22.56	23.4	23.03	22.94	23.06	23.59	23.23	23.39	23.32	23.4	23.85	23.72	23.13	23.25	23.06	23.71	23.86	22.84	23.57	23.52	23.01	23.09	23.72	23.44	22.81	23.4	22.23	22.72	23.03	23.02	23.18	23.41	22.98	23.18	23.55	23.72	23.32	23.3	22.78	23.39	23.38	22.77	22.99	23.36	22.8
n00132	r1	17.99	17.61	18.26	16.52	17.35	17.27	17.15	17.65	16.62	17.45	16.39	17.19	17.21	17.22	16.99	17.49	17.38	16.93	16.57	16.96	17.78	17.26	17.32	17.34	17.94	18.01	17.29	17.57	17.94	17.64	17.14	17.35	17.2	16.45	17.01	16.5	16.68	17.08	17.42	17.72	17.54	17.85	16.82	18.07	16.92	15.78	17.22	16.8
n00148-1	r1	22.92	23	23.37	23.88	23.25	23.06	23.26	22.62	22.53	22.39	23.43	23.07	23.08	23.56	23.06	23.03	22.65	22.9	23.25	22.66	23.77	23.33	23	22.14	23.14	23.01	23.26	23.09	22.74	23.15	23.19	22.93	23.18	23.04	22.74	23.56	22.56	22.95	23.87	22.9	22.49	23.08	23.33	23.15	23.37	23.43	23.23	22.88
n00158	r1	15.2	14.91	17.79	14.29	14.12	15	14.89	14.7	15.6	15.06	14.59	14.05	14.48	14.83	15.39	13.69	14.72	13.91	13.9	14.61	15.09	15.33	13.64	15.01	14.07	15.74	14.24	14.59	14.62	14.45	16.12	13.93	15.04	15.23	15.12	13.73	15.13	15.09	14.23	14.82	14.83	14.33	13.7	14.06	14.82	13.51	14.75	14.02
n00159	r1	18.96	19.15	19.08	18.93	19.06	19.1	19	19.1	18.91	18.62	18.64	19.01	18.86	19.09	18.49	18.83	18.75	18.67	19.11	18.56	19.18	18.57	19.1	18.52	18.69	18.97	19.23	20.02	18.93	19.34	19.31	19.19	19.5	19.25	19.03	19.07	19.33	18.92	19.08	19.49	18.71	18.26	18.46	18.49	18.75	18.21	18.43	18.3
n00180	r1	16.95	16.97	16.13	16.33	17.02	17.2	16.51	17.39	17.21	17.06	16.91	17.35	17.09	16.78	16.91	16.02	16.86	16.84	16.75	17.08	16.5	16.6	16.95	17.04	16.31	16.77	17.26	16.98	17.15	16.26	15.55	17.42	16.63	16.93	16.27	15.68	16.4	16.95	17.07	17.01	17.17	16.66	16.55	16.98	16.44	15.68	17.21	17.06
n00190	r1	22.42	22.45	22.85	22.76	22.78	22.78	22	22.54	22.15	22.51	22.81	22.9	22.88	22.45	22.68	21.83	22.56	22.63	22.69	22.75	22.19	22.45	23.1	22.34	22.65	22.88	22.76	23.23	22.68	22.65	22.33	22.62	23.13	22.54	22.6	22.13	22.28	22.36	22.97	22.67	22.47	22.33	22.72	22.82	22.36	22.65	22.57	22.85
n00204	r1	15.21	15.53	16.79	16.16	16.6	15.87	15.52	15.69	16.07	16.14	15.43	15.69	14.66	16.01	15.79	16.09	16.2	16.54	15.66	15.19	16.41	15.49	17.84	16.14	16.42	15.64	16.18	15.82	16.31	17.12	16.6	16.64	17.1	16.78	17.11	16.8	17.19	15.8	16.29	16.12	15.89	14.6	15.1	14.7	15.1	14.41	15.11	14.68
n00207	r1	15.38	15.48	14.69	14.4	15.14	15.6	16.15	16.09	14.62	16.06	16.15	16.09	16.02	16.03	15.19	14.89	15.46	15.41	15.32	15.26	13.82	15.41	14.88	15.64	15.2	15.61	14.96	15.84	15.75	15.2	15.22	15.73	14.44	14.43	14.92	13.9	15.24	15.29	14.5	14.94	15.78	15.41	14.18	15.21	14.84	13.6	14.3	15.5
n00229	r1	18.75	19.21	19.24	17.37	17.86	18.51	19.04	18.67	18.53	18.2	18.27	18.83	19.06	18.78	17.9	18.71	18.79	18.06	18.56	19.31	18.62	18.54	18.42	18.92	19.13	19.02	19.1	18.9	19.23	17.98	19.11	19	17.63	17.31	19.06	18.56	18.19	19.07	19.1	18.95	18.88	18.58	18.78	18.87	17.88	17.35	19.2	18.51
n00230	r1	14.73	17.94	17.52	18.35	17.69	17.81	18.3	17.89	17.16	17.7	18.26	17.95	17.7	17.1	17.58	18.05	17.21	17.61	17.47	17.63	17.55	17.56	17.65	16.4	17.1	17.89	18.24	17.81	17.73	17.23	18	18.06	18.26	16.68	17.68	18.09	17.29	18.31	18.75	16.71	16.5	17.75	16.72	17.8	17.28	17.77	16.95	17.62
n00259	r1	15.76	15.26	14.61	13.85	13.9	14.92	15.79	14.37	14.4	13.56	13.81	14.06	13.34	15.87	14.71	16	14.43	13.27	13.95	14.11	14.42	14.16	13.54	16.29	15.14	14.11	14.01	13.75	13.74	13.94	13.77	15.33	14.58	13.1	14.32	13.06	15.16	13.18	13.41	15.49	15.94	15.14	13.75	14.18	13.61	13.32	13.74	13.9
n00264	r1	10.66	11.31	9.36	10.26	9.29	10.87	9.84	8.17	10.88	10.77	8.19	11.17	9.2	10.91	10.28	10.37	9.33	11.66	10.32	10.67	9.33	8.28	11.14	10.7	10.91	5.98	11.49	10.32	11.49	11.1	9.92	9.89	11.07	10.28	10.62	9.9	9.42	9.91	10.6	9.36	11.5	10.35	10.29	10.85	9.24	10.6	8.41	9.38
n00291	r1	18.62	18.42	21.14	18.71	18.57	19.2	18.96	19.8	19.11	18.38	18.97	19.73	19.17	18.36	18.57	19.81	20.54	19.98	18.56	18.71	18.76	19.49	18.91	18.16	18.09	18.51	18.18	18.8	19.32	19.63	19.4	20.13	19.69	19.08	18.61	18.18	19.1	18.4	18.72	19	20.22	19.58	19	19.52	19.7	19.04	18.52	19.55
n00305	r1	15.9	15.45	16.06	15.9	15.96	15.05	15.92	16.03	15.85	15.98	15.68	16	15.49	15.46	16.01	15.58	15.85	15.65	15.77	15.64	15.89	15.9	15.59	16.27	15.81	15.13	15.58	15.21	15.77	15.77	15.28	15.68	15.42	15.65	15.5	15.12	15.37	15.77	15.97	15.54	15.58	15.88	15.28	16.04	15.52	15.46	16.19	15.83
n00322	r1	13.61	13.33	15.88	12.85	14.09	14.39	13.77	13.75	13.7	13.91	12.91	13.99	13.22	13.36	13.91	12.74	14.77	14.04	12.58	12.31	15.03	13.33	13.99	13.2	13.8	14.4	14.03	14.61	14.04	13.86	14.3	14.58	14.51	13.61	14.94	13.55	14.66	14.09	15.53	14.42	14.97	12.88	13.56	13.31	13.42	13.44	13.94	13.43
n00327	r1	15.18	14.54	13.94	14.83	13.68	14.23	13.77	14.27	13.76	13.51	14.25	14.17	13.53	13.34	12.51	13.89	13.73	13.82	14.23	13.56	13.28	13.89	13.53	14.13	12.89	14.07	14.39	13.87	14.28	13.87	14.13	14.3	15.07	14.38	15.02	14.76	15.18	14.93	15.09	14.94	14.74	13.94	14.21	14.97	14.27	13.59	13.93	13.73
n00354	r1	16.6	17.2	17.25	17.8	16.15	16.39	16.94	15.37	16.47	15.63	16.82	16.08	17.06	16.18	16.84	16.06	15.54	16.42	16.15	16.89	16.77	16.81	17.02	15.05	16.39	17.35	16.75	17.46	16.99	17.62	16.92	16.39	16.86	14.94	16.66	16.22	16.44	17.61	16.58	16.92	15.23	16.65	16.69	17.18	15.63	16.71	17.44	16.43
n00361	r1	11.1	10.92	14.22	12.83	11.85	12.85	12.39	13.37	13.34	12.37	11.53	13.54	13.48	13.04	13.32	13.27	12.76	12.57	12.14	12.48	13.48	13.5	14.52	12.35	13.93	12.82	13.81	13.38	13.32	12.63	13.88	13.77	12.95	11.11	12.44	12.2	12.77	12.35	12.03	12.35	13.53	12.95	13.89	14.05	11.52	12.4	14.01	12.9
n00369	r1	16.18	16.32	17.22	16.62	17.49	17.23	16.78	16.54	17.17	17.01	16.55	16.53	16.29	16.37	17.14	16.39	17.43	17.16	16.15	16.53	17.05	16.63	17.12	16.61	15.94	15.78	16.99	16.85	16.56	16.76	16.47	17.08	16.92	17.14	17.14	16.83	17.16	16.58	17.42	17.21	17.67	16.34	16.38	16.33	16.84	16.16	15.8	16.03
n00394	r1	17.37	12.89	11.73	10.07	9.85	11.07	17.05	10.65	10.67	10.06	11.83	11.86	9.1	16.75	11.07	18.79	12.43	10.65	11.88	10.65	11.26	9.48	11.92	17.45	14.42	10.23	10.56	11.66	5.92	11.39	11.9	16.18	13.33	10.04	10.51	8.63	14.54	10.63	10.11	15.82	17.48	15.76	10.11	11.67	11.39	11.38	11.32	10.96
n00409	r1	17.91	18.26	18.11	16.71	17.01	17.84	17.84	18.01	17.7	17.7	17.29	18.21	18.33	18.18	17.07	18.05	17.98	17.7	18.16	18.52	17.79	17.92	17.92	17.97	18.07	18.48	18.88	18.46	18.61	17.6	18.63	18.65	17.37	17.33	18.62	18.31	18.07	18.56	18.42	18.32	17.75	17.03	17.04	17.45	16.67	16.2	17.49	17.03
n00436	r1	16.26	16.2	16.11	15.71	16.14	15.28	16.05	15.45	14.66	15.24	15.65	15.12	15.34	15.54	15.45	15.27	15.06	15.33	14.99	15.66	15.62	15.55	14.65	15.54	15.41	15.61	15.35	15.65	14.58	14.69	16.05	15.75	14.68	15.83	15.07	16.14	15.57	15.61	15.45	15.05	15.11	14.57	14.38	15.88	15.66	15.45	15.13	15.4
n00437	r1	16.07	16.27	16.42	16.54	17.24	16.51	15.59	15.99	16	15.46	17.11	16.7	16.42	16.17	16.08	16.45	15.74	15.68	15.92	16.48	16.46	15.39	16.39	15.58	16.56	16.78	16.46	16.81	16.63	17.28	17.03	16.19	16.82	15.77	16.88	16.99	15.48	16.52	17.46	15.71	15.3	15.26	14.91	15.98	15.16	15.95	16.72	15.54
n00509	r1	18.74	19.35	18.96	18.32	18.52	18.55	18.9	19.01	18.89	19.02	18.97	19.14	19.35	18.81	18.53	18.85	18.96	18.99	18.88	19.4	19.21	18.71	18.77	19.11	18.8	19.34	19.58	19.58	19.73	19.37	19.29	19.63	18.69	18.96	19.59	19.15	19.21	19.37	19.21	19.14	18.82	18.27	17.86	18.23	18.02	17.31	18.2	18.2
n00583	r1	13.23	14.44	13.81	14.77	14.4	14.29	15.04	14.55	13.22	13.77	14.57	14.59	13.35	13.31	13.64	15.76	13.19	14.41	13.33	13.67	13.82	13.85	13.15	13.62	14.11	13.73	13.75	13.88	12.91	13.02	14.36	14.68	14.32	13.11	13.22	13.99	12.68	14.17	14.84	13.49	13.44	14.48	13.52	14.3	14.32	14.57	13.84	14.73
n00595	r1	15.23	16.92	16.54	16.19	16.83	16.12	15.85	16.38	17.23	15.7	15.4	15.76	16.42	15.47	16.17	15.8	15.73	16.3	15.41	15.83	16.39	15.92	14.82	16.02	16.41	17.98	17.46	16.9	17.67	15.93	17.05	16.82	15.18	15.39	16.17	16.13	16.17	16.29	16.24	17.06	15.84	14.95	14.88	15.81	15.44	15.41	16.11	15.71
n00601	r1	15.69	15.14	18.31	14.49	16.24	16.25	15.74	16.16	15.94	16.65	16.77	15.95	15.62	16.01	17.1	16.8	16.35	17.43	15.99	16.55	17.03	17.36	16.52	15.62	16.37	15.93	15.85	15.58	15.72	15.47	17.99	16.17	16.38	15.46	15.28	16.6	15.45	16.23	15.67	15.62	14.31	16.38	17.28	17.01	16.51	17.08	16.68	16.72
n00624	r1	21.48	21.82	21.9	20.93	20.96	20.93	21.81	21.42	21.07	21.31	21.5	21.38	21.61	22.15	21.15	21.61	21.38	21.25	21.74	21.58	21.31	22.22	21.42	22.04	21.9	21.91	21.58	21.56	21.55	20.56	22.11	21.72	20.14	21.2	21.76	21.83	21.68	21.94	21.33	21.93	21.77	21.44	21.13	21.09	21.07	20.9	21.42	21.65
n00634	r1	14.47	13.57	14.76	14.31	14.22	14.04	13.93	13.25	13.77	14.48	13.67	12.83	13.39	13.84	13.83	13.63	14.44	13.66	14.25	13.8	14.2	13.07	13.56	14.21	13.7	13.28	13.06	13.26	13.44	12.11	14.12	13.55	14.49	13.41	14.74	12.81	14.31	13.27	12.99	12.83	14.8	12.99	13.98	14	13.39	13	13.03	12.84
n00692	r1	17.95	15.28	13.31	12.65	12.36	14.21	17.41	12.2	12.73	13.97	12.88	13.75	11.37	17.51	13.53	18.39	15.15	12.68	14.02	13.06	13.9	12.99	14.44	17.82	16.24	13.77	13.04	12.68	12.66	13.22	13.86	17.32	14.72	13.09	13.49	12.53	15.78	12.87	11.63	16.64	17.79	16.88	12.18	13.08	13.37	13.6	12.38	13.87
n00718	r1	20.16	20.31	20.93	20.22	20.3	20.45	20.38	20.36	19.93	20.14	19.74	20.63	20.17	20.43	20.49	20.24	20.53	20.15	20.44	20.56	20.48	20.12	20.56	19.97	20.33	19.78	20.52	20.29	20.63	20.11	20.25	20.55	20.11	20.15	20.12	20.24	20.21	19.98	20.29	20.21	20.34	20.63	20.41	20.45	19.92	19.97	20.03	20.16
n00723	r1	17.23	16.67	20.5	18.59	17.07	17.22	17.52	18.12	17.87	16.71	17.21	17.63	16.34	17.13	18.01	19.46	17.15	17.22	17.95	16.83	19.87	17.41	18.61	18.65	20.8	17.62	17.55	17.43	18.49	18.79	19.76	16.91	20.97	16.84	18.4	19.96	18.25	17.44	17.56	17.1	19.08	17.66	20.15	18.68	19.66	20.58	20.31	19.69
n00726	r1	18.48	20.75	19.56	18.01	20.14	20.89	19.03	20.52	21.68	20.02	18.64	20	21.12	20.67	21.38	18.58	19.31	20.38	20.26	21.77	21.12	19.53	18	20.67	18.63	19.37	21.84	19.85	21.23	20.21	18.73	19.62	20.14	19.87	21.44	19.29	20.75	20.69	20.92	20.26	20.41	19.03	19.2	21.22	19.38	18.46	19.57	18.16
n00775	r1	17.78	18	18.45	19.27	17.9	18.22	19.21	16.95	17.44	16.11	18.28	16.5	17.87	18.17	19.08	17.83	17.46	17.59	17.3	18.03	17.89	17.83	17.04	17.2	17.81	18.6	18.7	17.75	17.87	19.15	18.52	18.26	18.42	16.91	18.6	17.07	18.26	18.96	17.08	17.45	16.71	18.27	18.38	18.22	17.28	17.77	19.35	18.86
n00796	r1	15.19	13.21	15.04	15.93	13.27	13.71	12.42	12.51	14.96	12.83	12.34	12.83	13.44	12.92	13.71	13.03	14.21	12.32	12.2	13.03	16.55	13.09	12.42	17.1	13.98	15.96	14.48	12.96	16.78	14.12	14.83	15.55	13.04	12.87	18.09	12.83	16.13	13.74	12.5	14.32	13.62	14.01	13.42	12.85	14.03	12.66	16.52	13.41
n00804	r1	17.04	17.27	17.47	17.03	17.23	17.19	17.29	17.17	17.01	16.48	16.8	16.86	16.73	16.39	16.83	16.53	16.09	16.74	16.78	16.63	16.21	15.66	16.03	16.42	16.67	17.37	18.32	17.39	16.98	16.99	17.08	16.98	17.07	17.41	17.11	17.06	17.03	17.31	17.3	17.04	16.97	15.64	16.39	16.28	16.35	16.2	16.52	16.48
n00849	r1	11.31	10.44	11.7	11.06	11.2	10.48	10.45	10.79	10.08	11.81	11.29	11.27	11.42	10.83	9.39	10.5	11.26	11.27	11.05	10.42	11.8	10.34	11.29	12.19	11.95	11.45	11.94	11.33	12.69	12.04	11.41	11.77	11.63	11.8	11.81	11.56	11.3	11.32	12.44	11.58	11.78	11.73	11.54	11.47	11.69	8.54	11.05	9.52
n00884	r1	16.79	18.19	18.01	17.84	17.04	18.02	17.14	17.73	17.47	16.06	16.96	18.14	17.46	17.89	17.85	17.38	18.3	17.36	17.47	17.75	17.86	17.33	18.3	17.37	18.61	17.5	18.15	17.98	17.96	17.42	18.02	17.72	17.2	17.89	16.74	17.67	17.46	17.9	18.14	17.1	16.7	17.72	16.93	17.6	17.65	17.56	17.92	17.33
n00901	r1	17.83	17.52	18.53	17.9	18.05	17.73	17.23	17.59	18.08	18.09	17.52	17.61	16.53	17.58	17.68	16.87	17.73	17.84	16.97	17.8	18.29	17.32	18.12	18.46	18.2	17.66	18.02	18.09	18.02	18.5	17.63	18.22	18.25	18.03	18.41	18.13	18.39	17.55	17.81	18.14	17.94	17.26	17.76	17.6	17.94	17.55	18.02	17.41
n00930	r1	17.23	17.62	17.26	16.67	17.11	17.03	17.9	17.7	16.69	17.39	17.21	17.65	17.67	18.38	17.6	18.33	17.06	17.22	17.97	17.68	17.26	17.53	18.28	17.03	17.76	16.07	15.97	17.38	17.21	17.57	17.95	17.68	16.02	17.01	15.9	17.92	15.88	18	15.78	17.35	17.11	16.87	16.24	16.38	15.94	16.15	16.72	17.26
n00969	r1	14.93	14.56	14.05	14.83	14.16	13.64	13.75	13.68	13.97	14.14	13.94	14.63	14.14	13.34	13.36	14.26	14.65	13.7	13.89	14.37	13.62	12.82	14.34	13.47	14.08	14.25	14.62	13.98	14.19	14.15	14.43	14.28	14.39	14.25	15.13	14.2	14.69	14.54	14.14	15.12	13.98	14.13	13.63	15.07	13.89	13.85	13.87	14.14
n00976	r1	18.81	18.58	16.53	16.75	16.37	15.66	18.81	17.05	16.29	17.09	16.56	16.59	17.11	18.72	15.73	19.02	16.54	16.69	17.35	17.41	16.08	17.9	15.8	19.06	17.98	18.07	16.62	17.36	16.5	16.72	18.05	18.54	16.06	16.5	16.81	17.77	17.32	16.73	16.83	17.96	18.03	18.38	16.34	17.19	16.21	15.6	16.38	16.75
n00977	r1	18.27	17.83	17.66	17.8	17.34	17.89	19.37	16.81	17.2	17.39	17.29	17.37	16.96	18.53	17.12	19.41	17.51	16.93	17.18	17.04	17.57	17.46	17.03	18.23	18.38	17.32	17.07	17.09	17.14	17.13	17.81	18.27	17.24	17.33	17.01	17.33	17.15	17.49	17.03	17.61	18.13	18.02	16.73	17.04	17.54	16.88	16.85	17.32
n00979	r1	13.15	11.95	15.06	16.05	13.51	11.82	9.83	11.25	15.06	13.09	11.58	12.09	12.71	10.75	12.06	11.04	14.35	11.93	11.24	12.84	15.89	10.58	12.27	16.7	11.81	16	15.1	11.7	16.75	13	14.21	15.99	11.8	11.48	20.84	12.66	16.53	12.43	11.4	11.82	13.32	13.32	11.46	11.46	13.16	11.7	14.66	11.37
n00999	r1	18	18.28	17.68	17.4	18.02	17.67	17.83	18.18	18.73	18.57	18.49	17.25	17.53	17.57	18.25	16.92	18.38	16.87	16.96	16.18	17.7	16.61	16.75	18.66	18.2	17.74	16.87	18.03	17.75	17.44	18.01	16.79	18.5	18.77	18.41	17.5	18.75	16.36	16.05	17.83	18.87	17.27	17.29	17.58	18.27	16.96	17.05	16.92
n01021	r1	13.53	14.93	14.28	14.42	13.39	14.53	13.61	14.29	13.08	14.12	14.29	15.01	15.07	15.05	14.71	14.28	14.36	14.24	13.57	15.88	14.96	13.83	14.95	12.7	15	14.69	15.36	14.37	16.73	15.73	14.68	15.56	13.91	14.8	14.16	14.33	15.33	15.64	15.1	13.75	14.84	14.17	13.6	14.06	13.68	14.21	12.17	13.31
n01079	r1	17.15	17.56	16.49	16.74	16.71	17.04	17.44	17.03	16.65	16.8	17.05	17.42	17.72	16.35	16.34	17.03	17.64	16.46	16.62	17.69	16.41	16.84	16.17	17.36	17.42	16.44	16.97	17.38	17.25	16.83	16.63	16.92	16.64	16.16	17.19	16.66	16.16	16.78	16.96	17.8	16.93	17.03	16.67	16.84	16.42	15.57	16.68	17.11
n01080	r1	23	22.64	22.45	22.71	22.26	22.69	22.09	22.23	22.35	22.22	22.44	22.64	22.48	22.18	22.38	22.36	22.52	22.54	22.61	22.59	22.47	22.42	22.59	22.43	22.03	22.79	23.17	22.85	23.06	22.76	22.6	23.02	23.24	23.15	23.33	23.3	23.4	23.34	23.15	22.99	22.84	22.15	22.31	22.56	22.22	22.09	22.19	22.21
n01090	r1	15.9	15.02	17.95	18.47	15.59	14.73	14.8	13.42	17.58	15.74	14.76	14.75	14.72	15.21	15.2	14.77	15.39	14.73	14.84	14.23	18.04	13.83	12.02	19.01	13.63	18.53	17.62	13.14	19.47	16.1	15.71	18.57	13.41	14.53	23.16	5.98	18.92	14.59	13.84	15.19	16.13	14.11	16.11	13.93	15.98	12.82	14.83	15.01
n01113	r1	12.31	11.84	14.71	15.65	13.45	12.35	11.87	11.19	14.62	12.48	11.25	12.94	11.26	11	12.26	10.17	13.1	10.72	11.37	10.73	15.01	9.9	8.86	16.19	11.8	15.17	12.16	11.25	16.42	13.79	13.7	15.19	11.86	11.36	16.53	10.66	14.58	12.87	10.36	13.36	13.58	13.45	11.33	11.68	12.56	9.59	14.6	10.87
n01164	r1	20.17	19.81	20.66	20.64	19.44	19.42	18.88	19.03	19.27	18.97	19.35	19.26	19.26	18.98	18.99	19.3	19.42	19	19.42	19.38	20.74	19.51	19.53	21.41	18.96	20.34	20.07	19.86	21.33	19.86	19.79	20.99	20.12	19.95	21.49	20.25	21.52	20.28	20.19	19.91	19.76	19.2	19.22	19.74	19.53	19.08	20.11	19.33
n01203	r1	18.36	18.24	18.92	18.56	18.33	18.51	18.51	18.18	18.18	18.08	18.5	18.52	18.25	18.54	18.49	18.61	18.04	18.44	18.73	18.59	19.01	18.51	18.9	18.1	17.92	19.05	19.23	18.78	18.89	19.39	19.42	19.37	19.97	19.26	19.48	19.84	19.15	19.65	19.03	18.38	17.76	17.32	17.89	17.71	17.65	17.81	18.32	17.91
n01209	r1	9.9	13.06	13.07	12.64	12.47	12.19	11.76	13.15	12.79	10.05	10.48	12.2	12.41	9.82	10.86	13.8	12.88	10.87	10.28	10.39	12.59	12.06	12.4	12.39	13.09	12.06	11.88	12.8	12.74	12.59	13.13	13.39	11.49	14.17	12.85	10.46	12.53	12.08	13.78	11.51	13.68	13.66	10.49	11.8	12.2	10.47	9.66	11.7
n01212	r1	14.82	15.82	14.93	14.79	14.6	14.3	15.25	14.37	14.74	14.12	14.51	13.92	14.51	14.59	14.14	15.72	14.79	14.26	14.23	13.41	14.79	14.45	14.64	13.98	15.5	14.73	14.42	15.32	14.09	14.99	15.59	14.67	14.84	13.44	15.26	16.53	14.38	14.84	14.77	14.89	14.73	15.23	15.29	14.09	14.76	14.6	15.79	14.33
n01214	r1	16.17	16.51	16.88	16.25	16.22	16.54	16.19	16.6	16.38	16.77	15.9	16.03	15.97	16.15	16.51	16.51	16.45	16.08	16.19	16.49	16.7	16.27	16.75	16.55	15.95	16.43	16.24	16.82	16.44	16.33	16.37	16.68	17.23	16.8	16.73	16.32	16.57	16.35	16.47	16.75	16.83	16.41	16.22	16.02	15.98	15.87	16.1	15.74
n01217	r1	15.14	14.03	17.03	17.29	14.16	13.92	14.42	14.13	15.19	14.34	13.8	14.58	15.01	13.97	14.22	13.01	14.41	13.56	13.39	13.43	17.05	13.61	13.14	17.24	13.47	17.48	15.21	15.45	17.99	15.03	13.68	16.91	15.32	14.35	17.77	13.35	17.41	15.26	13.59	15.95	15.49	15.39	13.42	12.54	15.52	13.93	17.25	15.66
n01237	r1	15.01	14.72	15.62	15.45	15.34	15.31	14.39	15.15	15.94	15.71	15.01	15.27	14.11	15.21	14.12	14.39	15.68	15.92	14.78	15.15	15.89	14.78	15.57	15.58	15.63	14.62	15.08	15.32	14.62	16.11	15.04	15.28	14.89	14.79	15.66	14.72	15.21	14.38	15.2	15.19	14.96	14.63	14.9	14.5	15.14	14.93	15.3	14.37
n01255	r1	15.29	14.97	15.26	15.09	15.5	15.28	15.15	16.16	15.44	15.73	15.85	15.53	15.88	15.51	15.3	15.43	15.49	15.66	14.38	14.79	15.67	15.44	15.33	15.14	14.67	15.27	15.89	15.81	15.29	15.19	16.77	16.44	15.38	16.06	15.47	15.52	15.03	15.16	15.12	15.65	15	14.82	15.39	15.52	14.87	15.43	15.82	14.55
n01265	r1	15.3	14.7	16.64	15.88	16.64	15.84	15.54	16.58	16.31	17.19	16.02	15.66	16.02	15.35	15.4	15.26	15.74	15.72	15.45	15.46	15.22	15.66	15.27	14.95	15.27	17.77	17.2	16.62	16.86	15.73	15.58	16.14	15.36	15.69	15.74	15.23	15.67	15.28	16.3	15.62	15.1	15.68	15.9	15.12	15.13	15.49	14.97	15.18
n01267	r1	18.19	18.33	17.53	18.12	18.16	18.13	17.41	18.71	16.81	18.4	16.66	18.97	17.14	18.36	18.65	18.47	18.16	18.35	18.68	17.53	18.53	17.39	19.18	18.05	17.21	17.82	17.33	17.56	18.57	17.16	17.4	18.01	17.76	17.1	17.59	17.37	17.06	17.49	17.5	17.38	17.14	16.09	16.45	16.61	15.24	15.91	16.4	16.47
n01274	r1	18.12	18.67	18.84	17.96	18.13	17.84	17.55	17.27	17.53	17.51	18.12	17.89	17.68	17.99	17.51	17.22	18.25	18.17	17.98	18.68	18.54	18.42	18.73	18.32	17.81	17.71	18.28	18.73	17.84	18.4	18.49	18.11	18.61	18.01	18.34	18.61	18.02	17.65	18.74	18.65	17.98	18.29	18.34	18.29	18.1	18.42	18.78	17.49
n01281	r1	18.36	17.6	19.29	18.29	17.78	18.2	17.99	19.07	17.28	18.12	18.38	18.11	17.62	18.76	18.57	17.97	19.08	17.74	17.16	18.61	18.31	17.63	19.35	18.05	18.48	17.98	18.7	17.37	18.66	18.84	19.51	19.05	19.81	18.82	18.59	19.18	19.46	18.17	18.45	17.6	19.43	17.77	18.01	16.88	18.05	18.52	18.38	18.92
n01292	r1	14.08	13.82	13.03	13.66	13.66	13.36	13.65	12.47	12.36	11.66	13.41	14.15	13.59	13.03	13.41	13.32	13.37	13.43	13.32	13.99	13.36	13.07	13.39	13.76	10.89	13.73	13.81	13.84	13.49	14.19	13.42	14.24	13.74	12.57	13.84	12.42	14.13	13.68	13.9	13.8	13.93	13.27	13.04	12.91	12.84	12.74	13.31	13.04
n01305	r1	18.86	18.41	18.95	18.63	18.28	18.57	18.52	18.47	18.41	18.62	18.64	18.34	18.1	18.5	18.4	18.84	18.45	18.43	18.6	18.57	18.34	18.36	18.03	18.77	18.44	18.61	18.45	19.11	18.44	18.83	18.93	18.5	18.79	18.82	18.84	18.38	18.81	18.7	18.28	18.36	18.33	18.08	18.24	18.28	18.18	18.42	18	18.53
n01309	r1	16.25	16.45	17.01	16.53	16.44	16.34	16.67	16.44	16.56	16.51	16.19	16.23	16.08	16.57	15.69	15.79	16.32	15.95	16.09	15.93	16.44	15.9	16.52	15.93	16.1	16.53	17.04	17.11	16.67	16.83	16.53	16.72	16.96	16.75	16.72	16.87	16.51	16.67	16.71	16.6	16.22	15.67	16.09	15.52	16.33	16.1	15.71	14.99
n01340	r1	19.1	19.16	19.51	19.29	18.97	19.1	18.87	18.65	19.02	18.77	19.25	18.76	18.9	19.24	18.93	18.74	19.01	19	18.8	19.41	19.02	19.03	19.09	19.36	18.89	19	19.41	19.26	19.58	19.07	19.24	18.99	19.64	19.1	19.36	19.3	19.53	18.85	19.37	19.42	19.32	18.97	19.05	18.63	19.18	18.9	19.04	18.36
n01354	r1	13.55	13.58	14.79	14.45	14.08	14.97	13.84	14.54	14.68	13.14	12.46	14.24	13.18	14.41	13.74	14.33	13.14	13.94	14.5	14.34	13.82	13.09	14.48	14.04	14.31	14.74	14.85	14.25	13.67	15.3	15.05	12.79	14.95	14.18	14.44	15.43	13.61	14.55	14.3	14	12.48	14.61	13.88	12.97	14	15.19	14.56	13.59
n01355	r1	16.74	16.2	16.44	16.78	15.9	16.21	16.02	15.93	16.23	15.8	16.29	16.09	16.21	16.08	16.24	16.21	16.16	16.03	16.27	16.29	16.07	16.03	15.9	16.28	15.91	15.65	16.28	16.05	16.29	16.09	15.65	16.34	16.31	16.21	16.32	16.35	16.76	16.49	16.12	16.79	16.32	16.64	16.93	16.85	16.61	16.5	16.48	16.83
n01364	r1	18.1	18.63	19.02	18.45	18	18.21	19.16	17.44	17.78	18.47	18.04	17.43	18.3	18.42	18.31	19.82	17.31	17.84	18.84	18.6	17.51	17.9	18.39	18.54	19.84	18.23	17.01	17.94	16.26	18.06	19.84	17.1	17.25	17.15	19.08	19.69	18.22	17.81	17.48	18.81	18.02	18.62	19.94	17.66	18.22	19.77	19.61	18.97
n01365	r1	17.72	17.21	18.06	17.34	17.68	17.85	16.88	17.58	16.95	16.96	18.03	17.98	17.3	17.2	17.29	17.27	17.8	16.85	17.07	17.53	18.34	16.91	17.69	17.99	18.03	18.48	18.55	18.56	18.38	17.57	16.94	17.84	17.81	17.54	18.57	16.65	16.97	17.79	18.06	18.15	17.38	17.86	16.86	17.99	17.4	17.46	18.26	17.26
n01412	r1	12.35	11.55	13.59	12.79	13.59	11.79	12.52	12.55	13.74	11.8	12.7	12.53	12.52	11.79	13.81	12.23	12.23	11.75	12.4	12.91	13.02	12.18	12.9	12.55	14.3	13.87	12.92	12.77	11.8	11.43	13.01	12	13.61	12.82	12.95	12.35	12.7	12.81	12.87	13.14	12.54	13.02	12.76	11.2	11.8	12.73	13.03	12.38
n01415	r1	17.66	17.17	17.48	16.73	17.48	16.88	17.05	16.85	17.48	17.62	17.05	16.58	16.74	17.06	18.04	16.86	17.93	16.95	16.54	16.73	18.34	16.89	17.03	19.12	17.48	17.29	16.76	17.12	18.78	16.91	18.03	16.82	18.01	16.8	18.27	17.01	17.72	16.67	16.72	17.5	17.9	16.2	16.68	15.28	16.53	16.5	16.88	15.98
n01417	r1	15.03	14.1	14.89	14.78	14.62	14.71	13.8	15.23	14.81	15.69	15.54	14.18	15.02	14.61	14.85	15.04	15.3	14.78	14.87	14.83	15.63	14.46	14.7	15.06	15.06	14.24	15.39	14.92	15.04	14.79	15.61	15.82	15.23	15.5	15.27	14.72	14.3	14.43	15.27	14.9	14.83	14.65	14.86	15.3	14.65	14.73	15.3	14.18
n01433	r1	14.96	14.24	15.32	14.56	15.22	15.33	15.45	15.59	15.9	15.78	16.39	16.41	17.15	15.96	16.11	17.55	17.57	17.2	17.57	17.85	18	18.11	18.76	18.16	18.56	15.2	14.73	14.92	14.42	14.28	14.64	14.94	14.82	14.41	14.87	14.74	14.53	14.52	14.49	14.32	14.79	18.2	18.24	18.28	18.16	17.78	17.31	17.68
n01471	r1	19.39	18.59	19.23	18.53	17.99	18.13	18.96	19.17	18.52	18.33	18.14	18.91	18.73	19.12	18.28	18.7	18.75	18.19	18.4	19.37	18.88	18.31	18.89	19.06	19.36	18.6	19.2	18.73	18.77	18.29	19.49	19.53	17.29	17.7	18.5	18.68	18.47	19.14	18.88	19.31	19.15	19.12	18.92	19.34	18.26	17.91	19.25	18.47
n01489	r1	14.13	13.03	18.72	5.98	18.48	19.33	18.23	18.72	20.04	17.62	20.7	19.87	20.6	19.96	19.07	19.43	20.51	19.44	19.08	20.03	20.44	21.07	20.55	21.07	20.5	17.43	16.58	15.92	15.62	15.71	15.67	16.16	14.84	15.51	14.83	15.63	15.23	15.17	14.85	15.45	15.13	19.65	19.47	19.91	18.96	19.6	20.48	20.45
n01498	r1	17.55	17.77	18.92	18.09	16.5	16.88	17.21	16.63	16.42	17.04	17.15	17.3	17.2	16.21	17.22	19.89	15.8	16.55	16.68	16.26	20.97	17.3	17.39	16.37	17.19	17.49	17.09	19.11	16.96	20.44	18.72	17.74	17.01	15.81	18.28	17.62	18.03	18.2	16.37	17.35	16.91	17.81	16.36	18.66	18.63	19.37	21.23	17.08
n01536	r1	22.16	21.48	23.05	22.45	22.74	22.34	21.42	22.67	22.98	22.95	22.36	22.28	22.57	21.38	23.19	21.2	23.41	22.61	22.42	22.35	22.9	22.23	22.11	21.85	21.24	21.79	23.44	22.17	23.11	23.1	21.7	22.89	22.43	23.15	22.32	21.7	23.3	22.5	22.93	22.46	22.43	22.25	22.62	22.44	22.04	22.15	22.63	22.31
n01573	r1	16.45	16.86	17.07	16.02	15.59	16.32	17.31	15.86	16.16	15.73	16.59	15.51	16.46	17	15.4	16.87	16.43	15.86	16.78	16.32	15.85	17.16	15.71	16.78	16.74	16.88	16.77	16.76	16.34	16.21	16.94	16.49	16.25	15.9	17.64	16.8	16.29	16.58	16.68	17.13	17.32	16.41	17.21	16.28	15.63	16.27	16.57	16.95
n01633	r1	15.91	16.31	16.67	15.73	15.6	15.95	16.14	16.56	15.74	16.19	16	15.92	16.19	16	16.1	16.43	16.34	15.97	15.44	15.76	16.49	15.96	16.69	15.6	16.16	15.45	15.83	15.73	16.11	16.34	16	16.29	16.33	15.71	15.68	15.5	15.43	16.22	15.69	16.17	16.82	16.61	16.93	16.51	15.91	16.56	15.49	16.91
n01637	r1	18.25	16.47	15.08	15.11	14.32	15.72	17.89	14.74	14.75	15.56	14.62	14.98	14.19	17.72	15.36	18.1	16.33	15.26	15.27	14.29	15.04	14.79	16.18	18.17	17.16	15.26	14.07	14.87	14.29	15.21	14.87	17.8	16.1	15.5	14.99	14.11	16.59	14.74	14.45	17.34	18.15	17.5	14.62	14.22	15.32	15.28	14.49	15.6
n01648	r1	19.66	19.58	21.27	19.3	19.06	19.2	19.21	19.47	19.21	19.36	19.07	18.73	18.84	19.41	19.58	18.74	19.4	19.21	19.21	19.33	19.67	19.47	19.19	19.73	19.24	19.94	19.48	19.45	19.16	19.38	20.62	19.24	18.88	19.75	19.5	19.49	19.83	19.71	19.21	19.31	19.45	19.33	18.84	19.48	19.28	18.98	19.57	18.65
n01713	r1	14.67	14.86	13.99	14.46	14.78	14.28	14.65	14.59	14.27	13.95	14.2	14.46	14.54	14.67	14.53	14.08	14.29	14.05	14.1	14.41	14.02	14.08	14.39	13.99	14.64	14.32	14.63	14.4	13.93	14.59	14.22	14.81	14.5	14.29	14.31	14.51	14.6	14.58	14.28	14.76	14.1	14.25	14.18	13.95	14.25	14.14	14	14.02
n01719	r1	14.83	14.97	17.04	17.14	14.34	15.09	14.83	15.5	16.28	14.28	14.79	15.22	15.7	15.39	16.83	15.83	14.32	16.07	15.56	15.63	14.19	15.52	16.46	14.8	13.61	15.85	14.69	16.31	16.31	15.78	15.13	16.08	14.94	15.54	15.67	15.11	16.54	15.48	15.54	15.42	15.35	14.83	15.87	16.36	15.94	16	14.32	16.19
n01739	r1	14.65	14.34	12.31	12.83	13.23	13.86	12.77	12.74	12.44	13.34	12.65	13.66	13.33	12.87	12.99	12.9	12.77	12.38	14.01	13.45	13.69	13.58	13.14	13.24	12.56	13.35	14.23	13.63	15.44	13.07	13.43	14.81	14.4	15.85	16.06	15.56	16.02	15.79	15.29	16	15.35	14.75	15.81	15.44	15.31	14.17	15.49	15.62
n01756	r1	15.81	16.05	20.58	17.38	18.23	17.47	15.95	21.01	17.75	20.88	20.3	18.58	18.26	16.36	18.28	16.08	17.68	18.02	17.43	18.08	20.94	16.71	17.29	16.43	20.76	22.33	19.4	18.76	20.62	17.57	16.47	18.75	18.05	19.18	17.76	17.81	17.91	17.1	18.32	16.82	17.5	17.49	19.23	16.58	18.97	17.22	16.63	19.2
n01769	r1	17.23	17.56	17.44	17.7	17.19	17.17	18.04	17.22	17.12	16.97	16.99	17.06	17.04	17.53	17.27	17.97	16.72	17.27	17.68	16.89	17.35	17.58	17.05	16.98	17.19	17.39	17.21	17.22	16.75	17.26	17.72	17.35	17.32	17.91	17.54	18.09	17.3	17.13	16.98	17.23	17.81	17.65	17.18	17.52	17.35	17.37	16.9	17.16
n01817	r1	21.24	21.25	22.46	21.33	21.75	21.75	21.24	21.47	21.65	21.56	21.41	21.75	21.27	21.65	21.77	21.33	22.14	22.38	21.56	21.51	22.39	21.84	22.18	21.72	21.34	21.64	22.63	22.33	22.69	22.03	22.17	22.68	22.26	22.62	22.85	22.32	22.56	22.02	22.51	22.31	22.2	20.83	21.15	20.7	21	20.92	20.49	20.49
n01839	r1	15.01	17.25	16.58	14.89	16.71	17.23	15.94	16.91	17.64	16.76	15.8	16.44	17.38	16.86	17.54	15.44	16.1	16.79	16.75	17.8	17.83	16.63	15.85	17.28	16.5	16.01	18.13	17.14	17.41	16.36	15.58	15.71	16.84	16.12	17.73	16.4	16.94	17.27	17.62	16.64	16.2	16.21	16.11	17.42	16.43	15.76	16.88	15.71
n01840	r1	11.86	10.71	12.64	11.89	12.32	10.5	10.97	12.28	11.64	11.77	12.14	11.58	11.41	11.58	11.01	11.61	11.87	12.47	11.97	11.75	12.39	11.82	12.1	12.46	11.26	11.82	12.35	11.9	11.95	11.76	12.94	11.77	12.44	12	11.97	11.58	12.64	13.05	11.76	10.99	12.12	12.11	10.85	11	11.26	10.43	12.28	12.46
n01850	r1	14.4	18.07	17.22	15.28	16.92	16.15	15.49	16.72	17.64	16.27	14.51	16.11	17.22	16.24	16.67	14.77	16.08	17.46	15.17	16.96	16.85	16.63	13.61	16.88	16.52	17	18.7	17.6	18.97	15.78	17.04	17.31	13.71	15.19	16.68	15.67	17.76	17.07	16.55	17.6	15.74	14.53	15.27	17.06	15.61	15.21	15.77	15.41
n01853	r1	18.73	18.71	20.12	18.45	18.05	18.1	18.41	18.34	18.15	18.25	18.33	17.95	18.06	18.58	18.49	17.9	18.29	18.29	18.32	18.57	18.59	18.48	18.09	18.55	18.29	18.8	18.62	18.61	18.22	18.26	19.35	18.04	17.77	18.47	18.42	18.54	18.54	18.27	18.54	18.41	18.56	18.58	18.44	18.65	18.53	18.41	18.53	18.13
n01867	r1	17.41	17.3	18.85	18.18	17.94	17.4	16.43	17.19	16.5	17.2	17.51	17.53	17.04	17.16	18.29	17.12	17.46	17.69	17.9	17.92	18.54	16.95	17.85	16.65	17.15	17.65	18.35	18.24	17.75	17.63	17.5	17.78	18.17	17.93	17.82	16.86	17.85	17.25	18.15	17.29	17.12	16.94	17.56	17.66	17.85	18.45	17.91	17.56
n01887	r1	19.66	19.29	20.15	19.19	19.44	19.47	19.44	19.24	19.29	19.18	19.3	19.21	18.9	19.49	19.58	19.38	19.4	19.12	19.14	19.31	19.91	19.64	19.6	19.62	19.47	19.7	19.49	19.71	19.53	19.64	19.85	19.74	20.03	19.8	20.04	19.95	19.86	19.75	19.62	19.76	19.87	19.42	19.72	19.39	19.72	19.63	19.71	19.4
n01888	r1	14.25	15.22	15.88	14.77	15.48	14.69	14.74	15.17	15.62	15	14.77	14.72	15.13	14.65	15.43	14.61	16.26	15.58	15.19	14.83	15.59	14.36	14.98	15.46	13.89	14.43	14.61	15.2	14.92	14.65	14.88	15.34	14.53	15.38	15.76	14.58	15.37	14.55	15.73	15.53	15.68	15.17	14.81	15.08	14.8	14.74	14.37	14.19
n01916	r1	16.35	16.98	17.22	15.96	17.29	17.3	16.74	16.81	16.89	16.29	15.97	17.39	17.7	17.45	17.37	17.72	16.4	17.33	16.83	16.84	17.93	17.66	17.7	16.56	16.36	17.66	17.67	17.55	18.13	17.44	17.2	17.35	16.63	15.75	15.91	16.89	16.86	16.22	15.98	17.28	16.76	16.51	17.25	17.27	17.8	16.93	17.76	16.97
n01918	r1	23.64	23.49	23.04	23.37	23.23	23.34	22.81	23.02	22.94	22.81	23.18	23.43	23.22	22.88	23.09	23.03	23.3	23.09	23.16	23.16	22.91	22.98	23.01	23.07	22.66	23.28	23.56	23.13	23.5	23.18	22.91	23.42	23.6	23.46	23.44	23.55	23.67	23.65	23.66	23.85	23.59	23.25	23.4	23.76	23.4	23.13	23.29	23.4
n01919	r1	17.27	18.42	17.34	17.09	16.89	16.87	17.22	17.06	17.43	16.87	17.48	17.25	17.51	17.48	17.3	17.36	17.47	17.45	17.1	17.61	17.28	17.29	17.07	17.46	17.4	17.94	17.9	18.29	17.27	17.85	17.16	17.27	17.31	17.71	17.47	17.24	17.83	17.36	17.46	17.42	16.89	17.12	17.33	17.26	16.99	17.4	17.3	17.04
n01931	r1	18	18.07	18.57	18.06	18.08	18.29	18.17	18.01	18.11	18.4	18.12	17.46	17.6	18.4	17.66	18.22	17.74	17.8	17.9	17.75	18.33	17.89	17.96	18.07	18.38	18.52	18.11	17.96	17.63	17.78	18.39	17.84	18.03	17.76	18.43	18.15	17.74	17.43	17.45	18.3	18.14	17.93	18.58	17.24	17.8	17.78	17.65	18.54
n01933	r1	16.49	17.29	21.34	18.04	18.6	17.83	16.84	22.75	17.99	22.09	20.28	18.13	18.26	16.86	19.3	16.99	18.11	18.45	16.83	17.95	22.66	17.61	17.7	16.75	23.49	23.86	19.11	18.62	21.06	18.09	16.71	18.48	18.08	19.27	18.13	17.81	17.99	17.44	18.48	17.34	18.13	18.81	20.3	17.67	20.09	17.79	17.76	20.82
n01937	r1	14.4	14.41	14.46	14.46	14.32	15.02	13.58	13.65	14.98	14.13	15.08	15.14	14.3	14.06	14.87	13.33	15.12	15.11	14.01	15.59	13.86	13.75	16.49	13.69	14.53	13.9	16.03	14.46	15.38	14.48	13.1	14.29	14.67	13.75	13.7	14.25	13.61	13.22	15.7	13.82	13.09	14.78	13.89	15.03	14.29	14.27	13.2	14.16
n01976	r1	16.42	16.25	17.79	15.72	16.2	16.04	16.19	16.72	17.07	17.19	16.67	15.52	15.96	15.72	15.97	16.21	16.82	15.64	15.71	15.28	17.02	15.79	14.88	17.61	17.73	17.04	15.66	16.66	16.61	15.79	17.63	15.59	17.28	16.08	17.27	17.04	17.4	16.06	15.5	16.72	16.93	16.26	17.3	15.5	16.94	16.42	16.76	15.77
n01977	r1	17.74	18.33	17.77	18.34	18.12	18.16	18.81	18.53	18.54	18.58	17.75	18.37	18.73	17.87	18.2	17.76	17.68	17.82	17.8	17.71	18.04	17.78	18.85	17.96	18.56	18.18	17.87	18.06	18.12	18.52	19.12	18.61	17.46	17.24	17.23	19.42	17.89	18.39	18.07	18.92	18.29	18.65	19.52	18.35	17.31	17.42	19.11	18.15
n01994	r1	16.14	15.38	15.31	14.7	14.06	14.98	16.16	14.82	13.49	14.64	14.15	14.66	14.32	16.43	14.97	16.35	15.56	14.71	14.52	14.34	14.62	14.28	14.97	16.68	15.57	14.47	14.58	14.66	14.44	14.42	14.44	16.01	15.32	14.74	14.27	14	15.23	14.39	14.41	16.03	16.23	16.18	14.02	14.45	14.24	14.23	14.24	14.87
n02033	r1	13.6	14.16	13.42	12.97	13.59	11.96	13.1	12.97	12.6	13.1	12.58	12.99	13.49	13.19	13.01	12.36	13.17	12.2	11.81	12.91	12.74	12.11	13.17	12.67	12.76	12.83	13.58	13.33	14.01	13.85	13.55	14.09	13.6	13.19	13.46	12.59	13.89	13.76	14.05	14.01	13.74	13.6	13.47	12.89	13.59	12.42	12.67	11.78
n02037	r1	17.05	16.37	16.56	16.3	16.79	16.94	16.47	16.82	16.58	17.45	17.33	16.76	17.34	17.85	18.46	17.86	17.48	17.57	17.93	18.08	18.23	17.89	18.16	18.3	18.12	17.46	18.14	18.51	18.5	17.89	17.54	17.8	17.37	17.65	17.17	17.42	16.61	17.82	17.07	18.09	17.71	16.85	16.45	16.57	16.39	16.67	16.49	16.89
n02042	r1	10.25	11.56	9.16	12.55	11.61	12.91	9.77	11.93	11.25	11.14	10.65	12.06	11.62	12.38	12.54	10.25	11.5	11.09	11.05	8.14	11.25	11.81	13.05	10.64	12.57	12.24	11.46	11.13	10.45	11.88	10.58	11.64	10.23	10.49	10.22	10.88	9.26	11.55	10.1	9.93	11	10.33	10.17	9.28	10.82	10.72	12.22	9.21
n02048	r1	20.44	19.83	19.82	19.59	19.86	19.94	19.77	20.1	20.07	19.78	20.05	20.35	20	20.28	19.95	18.88	19.98	19.91	19.64	20.08	19.41	20	20.15	20.14	19.16	19.63	20.35	20.08	20.02	19.84	19.31	20.39	19.99	20.19	19.51	18.7	19.85	20.08	19.94	19.86	20.21	19.62	19.21	19.77	19.49	19.28	19.47	19.45
n02075	r1	17.98	17.76	16.49	15.73	15.98	15.09	17.78	15.56	15.04	15.79	15.83	15.55	15.75	17.67	14.84	18.09	15.72	15.45	16.19	16.09	15.03	16.5	15.15	17.33	17.21	16.23	15.17	15.93	15.11	15.06	16.04	17.03	14.16	15.26	15.41	16.48	16.33	15.16	15.63	16.62	16.5	17.41	15.49	16.49	15.86	15.33	15.17	15.3
n02088	r1	23.37	19.77	19.58	17.29	20.62	21.2	16.69	20.78	16.77	19.88	20.96	19.49	18.98	17.27	17.07	19.68	19.63	19.32	17.77	19.88	19.81	17.19	19.36	18.49	17.27	18.25	18.57	19.06	18.06	19.92	15.78	17.22	16.81	18.18	17.42	17.98	17.47	16.34	18.78	19.53	18.28	17.43	18.2	18.19	17.63	17.36	17.67	18.45
n02097	r1	19.03	16.32	14.72	14.83	14.23	15.36	18.61	14.44	14.03	15.45	14.22	14.86	13.48	18.27	14.93	19.26	15.84	14.08	15.61	14.6	15.16	14.8	16.12	18.69	17.52	15.31	14.64	15.03	14.9	15.68	15.16	18.47	16.83	14.91	15.2	14.2	16.98	15.13	13.83	17.98	18.89	17.27	13.34	14.32	14.17	14.45	14.17	15.17
n02131	r1	17.24	17.69	17.66	18.45	18.14	18.17	17.59	17.55	18.75	18.42	17.5	17.64	17.64	18.06	18.73	17.11	17.45	17.48	17.6	17.56	18.09	16.55	17.19	17.59	17.75	17	16.81	17.08	17.34	18.08	17.07	17.16	18.16	17.92	17.3	17.14	18.36	17.04	17.15	17.42	18.24	17.26	16.13	17.4	17.36	16.78	16.29	16.86
n02163	r1	14.98	14.72	15.59	14.84	15.64	15.28	14.82	14.84	15.3	14.57	14.97	14.51	14.25	14.69	14.85	14.88	15.01	15.12	14.62	14.66	15.65	14.62	15.55	15.17	15.23	14.8	15.1	15.46	15.11	15.14	15.08	15.25	15.58	15.16	15.72	15.28	15.29	15.18	14.95	15.69	15.7	14.66	15.32	14.59	15.49	15.43	15.62	14.47
n02170	r1	22.88	22.9	22.12	22.68	22.52	22.07	22	22.24	22.35	22.13	22.54	22.76	22.42	22.16	22.49	22.2	22.6	22.42	22.23	22.5	21.96	22.21	22.3	22.49	22.04	22.47	22.95	22.6	23.01	22.59	22.38	22.36	23.31	23.28	23.57	23.39	23.31	23.39	23.12	23.23	23.03	22.87	23.16	23.45	22.93	22.78	22.49	22.85
n02208	r1	21.56	21.37	20.87	21.16	21	20.91	20.83	20.86	20.96	20.92	21.1	21.25	21.09	20.75	21.08	20.92	21.14	21.04	20.92	21.12	20.81	21.08	20.99	21.13	20.52	21.46	21.6	21.34	21.64	21.32	21.1	21.5	21.98	21.82	22.1	22.11	22.07	22.01	21.93	21.82	21.72	20.93	21.31	21.56	21.16	21.02	20.99	21.17
n02209	r1	15.85	15.55	15.9	15.09	15.43	15.83	15.71	15.86	15.48	15.75	15.93	15.56	15.45	15.84	15.9	15.65	15.3	15.22	15.8	15.39	15.19	15.56	15.87	15.36	15.94	15.53	15.66	15.74	15.63	15.55	16.35	15.84	15.55	15.5	15.56	15.48	15.23	15.04	15.96	15.79	15.51	15.82	15.32	15.7	15.27	15.94	15.74	15.26
n02236	r1	17.34	17.55	19.35	18.02	17.67	18.48	17.42	18.13	18.04	18.4	17.95	18.26	17.85	17.77	18.1	18.01	18.34	17.88	17.97	17.74	18.17	17.71	18.37	17.3	18.38	17.86	18.07	17.19	17.69	17.94	18.07	17.8	18.1	17.52	18.17	18.19	17.69	17.68	17.96	17.84	17.43	17.73	18.63	17.2	17.57	17.94	17.41	18.06
n02287	r1	11.73	13.3	14.1	13.42	12.17	12.55	13.22	14.02	13.92	13.79	11.59	13.48	12.24	13.44	11.04	14.04	13.53	14.37	11.82	12.22	13.79	12.83	12.81	14.61	15.32	10.82	11.81	13.7	12.83	11.67	13.08	12.54	12.85	12.05	12.81	13.3	11.92	12.95	11.74	12.42	12.86	13.55	13.13	10.48	11.91	13.04	12.36	14.29
n02294	r1	16.18	16.47	15.83	17.16	16.56	16.72	16.1	14.76	15.64	14.94	17.24	15.61	15.77	15.97	17.53	15.41	15.29	15.44	15.73	16.38	16.16	16.36	16.17	14.98	16.26	16.58	16.58	16.36	15.64	17.16	17.22	16.37	17.8	15.31	16.39	15.68	15.23	16.36	16.03	16.14	15.36	16.15	17.21	15.42	14.94	16.14	16.78	16.36
n02308	r1	21.53	20.71	20.4	20.96	21.15	21.45	21.48	21.09	21.29	21.46	20.82	21.46	21.33	21.12	20.63	21.48	20.67	21.11	20.99	20.92	21.16	20.89	21.26	21.44	20.65	20.53	21.07	21.05	20.38	20.6	20.78	21.36	20.71	20.78	20.76	21.16	21.16	20.05	21.14	21.26	21.34	21.3	21.24	21.24	20.35	19.95	20.86	20.69
n02354	r1	11.55	10.92	10.54	9.14	10.94	11.35	10.34	10.48	9.98	8.32	10.58	9.55	9.93	11.41	9.88	10.21	8.37	10.03	9.47	10.54	11.03	9.56	11.13	12.2	9.23	10.77	10.7	11.02	11.11	11.23	11.43	10.76	11.44	9.56	11.74	10.01	10.97	9.39	9.73	12.49	9.42	9.42	10.07	9.54	10.12	9.21	12.44	9.37
n02361	r1	20.69	20.64	21.02	21.09	21.14	21.15	20.33	21.08	20.81	21.39	21.37	21.23	21.16	20.89	21.43	19.8	20.89	21.12	21.08	21.12	20.73	20.04	21.66	20.23	19.59	21.14	21.87	21.57	21.35	21.09	19.7	21.11	21.27	21.55	21.2	20.66	21.11	20.94	21.69	20.94	21.02	20.77	19.81	21.08	20.49	20.47	20.74	20.69
n02393	r1	15.61	14.13	16.54	15.84	16.16	18.19	13.89	13.24	15.18	14.46	15.51	16.59	13.36	14.5	17.8	16.23	14.67	15.14	15.72	14.89	14.94	16.21	17.28	15.79	14.56	15.06	16.33	16.53	17.47	18.11	13.95	15.14	16.74	15.04	14.31	14.81	16.18	13.23	14.86	14.58	15.38	13.67	14.39	14.2	17.38	12.67	14.65	15.26
n02411	r1	20.3	20.47	20.98	20.72	20.1	20.19	20.16	20.06	20.05	20.44	19.72	20.09	20.16	20.17	20.47	19.62	20.61	20.41	20.46	20.31	20.13	19.94	19.78	19.2	19.69	20.03	19.98	19.99	20.3	20.28	19.97	20.15	20.39	20.09	19.9	20.49	20.68	19.94	20.24	19.93	19.82	19.47	19.93	19.85	19.69	19.77	20.13	19.93
n02415	r1	20.54	20.45	20.84	20.72	20.23	20.32	20.4	19.69	20.38	20.64	20.65	20.14	20.13	21.1	20.46	20.11	19.94	20.29	20.07	20.49	21.49	20.93	20.89	21.44	20.52	20.77	20.84	20.55	20.39	20.89	20.73	20.45	21.12	20.92	21.63	20.92	21.27	20.49	20.53	20.75	21.34	20.75	20.86	20.43	20.86	20.29	20.98	19.99
n02435	r1	23	22.76	22.2	22.59	22.26	22.57	21.92	22.16	22.04	22.02	22.55	22.64	22.43	22.29	22.41	22.47	22.62	22.56	22.61	22.6	22.41	22.41	22.32	22.4	21.82	23.01	23.27	22.79	22.91	22.81	22.59	22.82	23.19	23.16	23.26	23.48	23.39	23.4	23.05	23.06	22.74	22	22.14	22.76	22.2	21.71	22.09	22.2
n02455	r1	15.22	18.05	20.39	16.29	18.61	19.79	14.45	15.72	20.11	18.87	13.78	13.64	18.9	20.62	16.32	20.18	16.97	20.42	14.14	18.56	19.88	17.43	16.82	20.09	13.72	16.63	20.94	19.89	19.74	18.42	20.29	14.81	20.87	19.47	20.45	18.88	18.69	19.02	17.61	19.02	14.94	21.27	14.18	15.34	15.98	16.92	18.22	16.62
n02467	r1	20.65	20.1	21.86	19.86	20.07	21.19	20.27	20.51	19.95	20.22	19.94	20.09	19.48	20.23	21.26	20.15	20.47	19.43	20.23	20.21	20.03	19.83	21.14	19.56	20.07	21.03	19.93	20.29	20.17	20.93	20.46	21.24	20.99	20.08	20.92	21.11	20.23	20.71	20.32	20.45	20.82	19.59	20.3	19.72	19.72	19.76	20.83	20.56
n02474	r1	16.68	16.74	16.17	15.88	15.72	16.07	16.1	16.12	15.64	15.09	16.77	15.76	16.12	16.02	15.69	16.14	16.41	15.77	16.05	16.43	16.2	16.07	15.77	16.42	15.67	15.89	16.8	16.29	16.33	16.16	16.36	15.95	16.42	15.81	16.52	16.71	16.7	16.05	15.88	16.03	16.32	16.35	17.28	16.03	15.66	15.68	16.07	16.54
n02476	r1	15.74	15.7	15.63	15.68	15.15	15.75	15.11	15.68	15.6	15.56	15.67	15.71	15.57	15.27	15.57	15.19	15.78	15.26	15.91	15.26	15.5	15.4	15.19	15.16	14.94	15.52	16.3	15.8	16.64	15.94	15.77	16.57	16.35	16.65	16.95	16.59	17.04	16.97	16.47	16.96	16.61	16	16.9	16.73	16.37	15.97	16.53	16.78
n02477	r1	12.32	11.93	11.79	11.98	11.37	12.08	12	12.43	13.83	11.86	12.78	11.74	12.33	12.35	13.69	11.29	12.67	10.54	11.2	11.61	12.5	11.56	11.15	12.97	11.16	13	12.38	12.52	13.17	11.73	11.54	11.42	11.35	12.42	11.91	11.99	12.29	11.94	11.19	12.22	13.09	11.68	11.8	10.46	11.8	12.63	12.22	13.03
n02506	r1	16.33	16.26	18.13	16.6	16.79	16.52	16.44	16.74	16.43	16.35	16.97	16.61	16.42	16.38	16.37	16.64	16.9	16.25	16.6	16.31	16.24	16.65	17.33	16.14	16.25	16.96	16.93	17.13	17.35	17.58	16.41	17.4	16.72	17.01	17.15	17.26	17.22	16.66	17.03	16.46	16.25	15.92	14.97	15.4	15.87	15.4	15.8	14.78
n02511	r1	17.73	18.09	19.57	18.62	18.84	18.56	18.03	18.93	18.54	17.86	18.08	19.18	18.56	17.46	19.38	18.85	18.25	19.09	18.36	18.58	19.16	17.98	19.12	17.94	18.31	18.46	18.69	18.43	18.99	19.11	18.35	18.27	18.28	18.01	19.07	17.72	17.95	17.65	18.98	18.12	17.62	18.84	18.69	20.26	18.87	17.68	18.32	18.4
n02513	r1	18.56	18.38	19.03	19.24	18.25	18.57	18.68	17.73	17.7	18.2	19.18	18.27	18.3	18.37	18.51	18.09	17.8	18.11	18.1	18.76	18.45	18.64	18.77	17.37	18.42	18.94	19.34	18.68	18.12	19.09	18.45	18.52	18.55	18.23	18.03	18.4	18.03	18.25	18.71	17.85	17.24	18.56	18.91	18.66	17.98	18.36	18.8	18.88
n02565	r1	10.58	11.62	11.78	11.35	10.82	12.4	11.24	10.71	11.4	10.71	11.22	10.91	10.44	10.41	10.47	9.6	10.25	10.29	11.11	10.27	10.25	10.11	9.59	10.6	11.95	10.94	11.56	11.94	11.02	11.94	10.97	11.12	11.76	11.28	11.9	10.52	12.89	11.42	12.04	10.86	11.85	10.48	10.28	11.16	10.68	10.31	10.69	10.87
n02595	r1	22.88	22.87	22.5	22.32	22.15	22.05	22.2	22.31	21.55	22.18	22.62	22.79	22.63	22.77	21.92	22.55	22.58	22.4	22.5	22.85	22.18	22.57	22.47	22.74	22.16	23.02	22.87	22.28	22.99	22.48	22.32	22.99	22.62	22.39	22.51	22.65	22.35	22.96	22.79	22.89	22.95	22.24	22.05	22.39	21.74	21.43	22.05	22.41
n02598	r1	15.37	15.96	16.96	15.72	15.57	15.36	15.38	15.71	15.14	15.83	16.18	15.26	16.06	16.76	15.33	14.94	15.96	15.02	16.48	16.38	16.69	15.31	15.09	15.83	15.11	15.98	16.58	16.51	15.92	15.84	16.68	17	16.14	16.47	15.53	16.05	16.17	15.63	15.69	15.35	16.05	16.56	15.52	16.08	15.17	15.53	16.58	15.99
n02619	r1	17.64	17.21	18.34	17.37	16.95	16.85	17.41	18.48	17.46	18.34	17.8	16.89	17.73	17.67	17.06	17.1	17.58	17.16	16.63	17.05	17.64	17.3	16.85	17.02	17.02	17.57	17.44	17.81	17.37	17.01	19.49	18.58	17.2	18.32	17.23	17.4	17.07	17.57	17.31	17.51	17.11	17.11	17.16	17.61	16.93	17.13	17.08	16.32
n02630	r1	16.31	15.57	16.06	15.1	15.98	15.97	16.45	15.63	15.96	14.5	15.28	15.58	16.09	15.07	15.63	17.03	14.17	14.71	15.74	14.81	15.49	15.68	16.34	14.11	16.21	16.58	15.54	15.95	14.6	16.49	17.71	15.56	16.56	15.72	16.81	17.08	15.61	15.36	16.43	16.08	15.49	14.92	16.16	15.82	15.4	15.43	16.43	14.71
n02636	r1	14.15	12.3	14.96	15.77	13.87	12.92	12.51	12.18	14.31	13.18	11.81	12.62	12.97	12.06	13.71	12.77	13.48	12.34	10.79	12.32	15.24	13.15	12.35	16.22	13.92	16.22	13.82	12.58	16.51	14.02	14.12	15.07	12.4	13.29	16.81	13.21	15.97	13.53	12.84	14.12	14.11	12.79	12.98	12.41	13.36	12.06	15.2	13.82
n02646	r1	14.72	14.65	15.82	15.17	14.04	15.15	15.11	12.94	13.47	12.98	14.09	14.51	14.23	13.96	14.77	14.66	14.13	13.99	15.06	14.67	15.74	14.58	14.95	13.9	14.16	14.8	13.78	14.06	14.51	15.99	15.06	15	15.86	13.71	14.81	15.58	14.78	16.03	15.06	14.99	14.39	14.37	15.08	14.87	13.97	15.07	16.28	14.93
n02650	r1	16.98	17.74	16.58	17.34	17.61	17.63	17.91	17.19	17.51	16.9	17.18	17.05	17.26	16.77	17.52	17.29	17.2	17.66	17.85	17.22	16.78	16.83	18.27	17.09	17.12	16.52	16.16	17.19	16.8	17.5	16.75	17.21	17.74	16.83	16.89	17.49	16.97	16.53	16.7	17.07	16.71	16.98	17.49	16.68	16.31	17.57	16.29	17.2
n02673	r1	18.4	18.32	19.13	18.53	18.03	18.42	17.86	19.1	18.85	18.38	18.33	18.18	18.09	18.44	18.56	17.6	18.69	18.52	18.7	18.2	19	18.22	19.56	19.27	18.28	19.21	18.99	18.99	19.29	18.96	18.74	19.21	19.58	19.24	18.84	18.72	19.49	18.46	18.31	18.61	18.85	18.23	18.22	17.28	18.38	17.85	18.14	17.59
n02727	r1	11.56	13.02	13.99	14.99	12.63	12.31	13.52	11.57	13.84	12.62	14.24	13.1	11.57	11.98	12.12	13.83	11.86	12.76	11.8	12.64	13.29	13.24	14.32	13.13	13.17	14	13.35	12.74	13.08	13.48	12.39	14.11	12.77	12.55	13.39	14.01	13.74	13.8	14.25	13.59	11.78	13.08	14.29	14.12	14.21	12.41	13.53	12.05
n02731	r1	12.62	13.04	13.34	13.07	12.91	13.53	14.97	14.4	12.36	13.89	13.9	13.94	13.91	14.77	14.43	14.81	14.03	13.39	14.45	13.98	14.01	14.84	15.11	14.3	15.53	13.48	13.24	13.72	13.04	13.5	13.03	12.75	13.2	12.16	12.72	13.32	12.52	13.37	13.84	12.86	13.8	15.54	14.93	14.7	14.44	14.36	15.33	15.77
n02738	r1	19.24	18.24	18.31	18.19	18.57	19.3	18.7	19.84	18.36	19.49	17.79	18.99	18.97	18.98	18.84	18.81	19.13	18.75	19.49	18.83	18.72	17.72	18.81	18.33	18.51	18.12	18.8	18.76	18.24	18.54	18.34	19.06	18.58	19.27	18.1	18.11	19.15	18.12	18.85	18.53	18.89	18.46	17.83	19.03	18.67	19.03	18.28	18.14
n02846	r1	16.91	17.37	17.52	17.62	18.12	18.76	16.78	17.77	17.44	17.09	18.12	18.3	16.68	17.32	17.58	17.24	16.92	16.91	17.42	16.66	17.56	16.47	17.68	17.87	17.97	15.89	17.96	17.93	17.62	17.6	18.83	17.62	18.15	17.63	17.07	19.55	17.33	17.18	17.54	16.87	16.24	16.44	17.37	15.99	17.7	17.23	16.4	16.25
n02857	r1	15.46	15.42	16.18	17.21	16.45	16.49	16.05	16.22	16.1	16.06	16.44	15.83	15.44	16.35	16.31	15.93	15.4	16.65	15	15.24	16.9	15.74	14.72	15.49	17.13	15.49	15.79	16.25	15.48	16.98	14.71	16.03	15.8	16.77	15.68	15.65	16.15	16.58	16.27	16.28	16.98	15.12	15.19	16.55	16	15.76	15.33	15.67
n02877	r1	18.25	17.16	17.6	17.52	17.8	17.93	18.41	17.34	17.66	18.25	17.83	16.66	17.47	18.35	17.69	18.08	18.55	17.49	18.58	17.94	17.85	17.9	18.16	17.71	17.99	16.28	16.16	16.26	16.55	16.7	17.94	16.49	18.62	16.85	17.97	18.64	17.62	16.77	16.15	17.59	18.66	17.9	17.77	17.4	17.8	17.21	17.27	17.46
n02927	r1	11.12	11.48	8.78	12.84	12.99	11.45	11.41	9.77	12.01	11.11	12.09	11.89	11.44	10.34	11.66	11.63	10.77	11.05	10.43	12.28	11.72	12.61	12.31	11.51	12.05	11.77	11.5	11.16	11.38	12.64	10.73	11.6	10.68	12.02	10.15	11.48	11.3	11.16	13.26	11.66	11.34	10.93	11.04	10.3	10.73	11.35	10.87	10.9
n02930	r1	17.5	17.36	16.91	16.9	16.85	17.08	17.89	16.63	16.77	17.2	16.76	16.7	16.69	17.21	16.94	17.78	16.85	16.68	16.57	16.66	16.44	17.31	16.7	17.41	17.35	17	16.9	16.33	16.7	16.2	16.72	17.24	16.36	16.95	16.54	17.08	16.89	16.25	17.34	17.24	17.06	17.63	16.45	17.04	16.95	16.4	16.49	16.67
n02936	r1	14.46	14.56	15.03	14.85	14.81	15.17	14.81	15.11	14.49	14.35	14.98	14.58	14.64	14.12	14.21	14.2	14.74	14.86	14.37	14.74	14.64	14.52	14.69	14.95	14.65	14.27	14.32	14.63	14.3	14.6	14.83	14.61	14.41	14.88	14.72	14.75	14.76	14.75	14.78	14.76	14.83	14.18	14.52	13.5	14.41	14.72	14.23	14.18
n02937	r1	18.03	17.83	21.4	17.41	16.82	17.16	17.26	17.88	17.29	17.66	17.17	16.75	16.58	17.73	18.75	17.32	17.42	17.01	17.14	17.13	17.67	18.11	17.2	17.75	17.7	18.11	17.58	17.63	17.29	17.38	20.73	17.32	17.27	18.88	17.56	17.78	18.18	18.33	17.45	17.88	17.88	17.41	17.62	17.72	17.53	16.87	18.78	16.73
n02952	r1	19.23	19.2	19.23	18.9	19.21	18.9	19.18	19.19	19.26	19.21	19.27	19.07	19.06	19.16	19.04	18.91	19.04	18.91	18.95	18.94	19.09	19.04	19.06	19.13	19.18	19.29	19.01	19.11	19.18	19.24	19.31	19.19	19.06	19.17	19.23	19.05	18.99	19.3	18.78	19.09	19.46	19.13	19.13	19.04	19.04	19.29	19.03	19.1
n02966	r1	13.35	16.27	15.98	14.24	13.61	15.7	13.93	14.64	12.57	13.6	14	14.34	12.97	13.7	15.07	14.11	13.8	14.2	13.69	15.26	15.49	13.19	13.95	14.55	12.3	13.15	13.42	14.45	13.36	15.91	15.18	12.46	15.78	14.71	14.69	14.29	14.01	13.97	14.98	13.51	13.52	14.38	13.96	13.53	15.43	14.72	14.74	14.51
n02983	r1	15.31	15.67	16.73	16.18	16.4	16.41	15.31	16.21	16.29	16.56	15.89	15.91	15.6	15.73	16.18	15.97	16.67	16.63	15.9	15.8	16.41	15.53	17.64	16.13	16.78	16.14	16.08	16.08	16.17	17.19	16.31	16.69	16.8	16.63	16.55	16.36	16.76	16.09	16.77	16.48	16.22	15.43	16.13	15.34	16.12	15.46	16.2	15.53
n02996	r1	19.91	19.93	21.35	20.84	21.01	19.5	20.47	20.5	21.65	19.47	21.08	20.95	19.44	20.85	21.66	20.11	20.44	19.26	21.37	21.02	20.78	21.53	20.96	21.45	21.93	22.08	20	21.03	20.89	20.16	20.78	19.5	22.03	21.26	21.8	20.81	20.82	21.55	19.88	21.31	20.84	20.62	20.92	21.39	21.39	21.2	21.84	20.11
n03019	r1	17.32	17.43	16.49	16.33	17.54	17.05	18.43	17.54	16.58	17.28	17.33	18.23	17.29	18.56	17.82	18.38	17.4	17.42	17.8	17.94	17.67	17.97	18.03	17.82	18.38	16.93	16.55	16.88	16.51	16.48	16.84	16.9	16.24	16.13	16.79	16.68	16.39	17.27	16.83	17.24	16.84	19.1	18.37	18.74	18.19	17.88	18.53	19.06
n03038	r1	10.46	10.74	11.2	11.45	10.34	10.99	11.76	10.88	11.08	10.89	12.3	11.94	11.56	10.82	11.55	10.8	11.69	11.43	11.92	11.31	11.88	11.53	12.1	11.85	10.24	10.83	11.11	10.92	11.22	12.15	10.69	11.45	11.23	11.34	11.73	11.12	11.87	12.25	11.26	10.94	10.69	10.71	10.29	11.1	10.87	11.21	11.5	10.46
n03046	r1	19.79	20.13	19.2	19.2	19.25	19.25	20.2	19.6	18.64	19.11	19.13	19.81	19.71	20.28	19.42	20.38	19.24	19.17	19.85	19.77	19.21	19.6	19.72	19.52	20.34	19.67	19.2	19.31	19	19.37	19.68	19.51	19.1	18.76	19.61	19.42	19.01	19.93	19.38	19.94	19.55	19.86	19.72	19.68	19.03	18.78	19.64	19.9
n03068	r1	17.2	16.92	16.21	15.95	16.25	17.09	15.97	16.1	16.04	15.95	15.7	16.26	15.9	16.44	15.47	16.21	15.98	16	15.74	16.33	16.29	15.93	15.81	16.12	15.61	16.31	16.47	16.99	16.05	16.33	16.6	16.31	16.14	16.29	16.49	17.22	16.2	16.82	16.34	15.9	15.22	15.44	16.03	16.29	16.11	16.66	15.9	15.79
n03079	r1	18.25	18.21	17.97	18.04	18.17	18.15	18.03	17.95	18	17.81	18.02	18.18	17.66	17.86	17.92	18.03	18.4	17.82	18.05	18	17.99	18.01	17.92	18.07	17.96	18.15	18.19	17.96	18.19	18.22	18.02	18.47	18.17	18.32	18.59	18.14	18.19	18.08	18.39	18.31	18.09	18.01	18.26	17.92	18.04	17.98	17.87	17.36
n03099	r1	18.21	18.16	18.16	17.89	18.22	17.52	17.75	18	18.2	18.01	16.82	18.6	19.17	18.36	18.23	18.88	17.27	18.06	17.73	17.95	18.81	18.22	19.28	17.89	18.28	19	18.92	19.46	19.68	18.84	19.04	19.26	17.89	16.47	17.85	17.9	18.27	18.29	17.69	18.39	18.35	17.38	18.27	18.76	17.98	17.53	18.64	17.6
n03114	r1	14.66	13.89	14.44	14.39	14.38	14.37	14.62	14.08	13.76	14.32	14.53	14.04	14.61	14.19	14.23	14.65	14.52	14.47	13.88	14.21	14.63	14.75	14.91	14.94	14.63	14.6	15.4	14.78	14.84	14.69	14.6	14.66	14.77	14.54	14.77	14.14	14.74	14.29	14.42	14.02	14.19	14.07	14.26	14.5	14.01	13.93	13.96	13.66
n03154	r1	20.01	19.92	20.24	19.45	19.48	19.32	20.18	20.04	19.38	19.49	19.23	20.02	20.03	19.38	19.73	19.66	19.31	19.39	19.86	20.28	19.32	19.88	20.28	18.99	20.19	20.12	19.61	20.03	19.79	19.67	19.53	20.23	19.86	18.98	19.85	19.67	19.2	19.71	20.03	20.24	19.93	19.55	19.54	20.14	18.78	19.18	19.48	19.42
n03155	r1	16.77	16.3	17.06	16.95	16.77	17	16.78	16.87	16.86	16.99	16.59	16.92	16.68	16.45	17.05	16.95	16.51	16.6	16.49	16.6	16.51	16.62	16.81	15.88	17.07	16.46	16.79	16.61	16.46	16.78	15.59	16.64	17.03	16.81	16.41	16.51	16.55	17.13	16.53	16.71	16.64	16.3	16.71	16.85	15.9	16.73	16.41	16.65
n03156	r1	21.69	20.76	22.83	21.06	21.51	21.32	20.97	21.56	20.76	21.24	21.17	20.82	20.55	21.73	21.18	21.63	20.96	20.85	21	20.85	21.08	20.98	21.5	21.37	21.54	21.5	21.05	21.52	21.3	21.26	21.4	21.42	22.01	21.56	21.72	21.06	21.62	21.28	21.42	21.22	21.81	20.93	20.95	21.19	21.65	20.89	20.93	21.86
n03156-1	r1	16.37	16.73	16.41	16.59	16.91	16.17	15.56	16.12	16.45	16.05	15.78	16.44	16.36	16.31	16.13	15.57	15.99	16.14	15.66	16.14	15.83	15.96	14.85	15.66	20.83	16.75	16.78	16.71	16.21	16.29	16.91	16.56	16.42	16.59	16.25	16.4	16.31	16.62	16.42	16.13	20.67	23.82	21.26	20.27	22.17	20.15	20.37	23.66
n03172	r1	15.84	16.79	17.57	16.85	16.6	16.4	16.14	16.96	17.19	16.12	16.89	15.96	16.09	16.6	17.44	15.88	16.58	16.05	15.71	16.17	18.19	16.31	15.4	15.95	17.4	18.42	17.01	16.87	17.47	17.46	16.67	16.12	17.22	16.15	16.54	16.81	16.51	18.03	16.72	16.18	15.89	16.47	16.67	16.27	16.48	16.87	17.6	16.34
n03197	r1	14.61	14.89	15.38	15.6	15.17	15.39	14.44	15.1	16.09	15	14.66	14.5	14.58	14.95	14.81	14.71	14.71	14.8	14.12	14.08	14.36	14.04	15.23	15.85	15.69	14.8	14.07	14.85	15.48	15.08	15.5	15.32	14.73	14.38	15.68	15.73	15.42	15.29	14.02	14.43	14.69	14.28	14.8	14.45	15.46	15.18	15.12	14.9
n03201	r1	16.33	16.42	16.57	16.29	16.56	16.02	16.29	16.03	16.42	16.1	15.9	16.13	15.87	16.33	16.36	16.41	16.45	16.21	15.87	16.37	15.91	15.96	16.69	16.41	16.22	15.77	16.09	16.62	16.54	16.17	16.82	16.47	16.67	16.42	16.36	16.64	16.09	15.71	15.93	16.43	16.62	16.25	16.03	15.72	16.33	16.25	16.41	15.92
n03221	r1	17.6	18.24	18.85	19.26	18.04	18	19.07	18.35	18.39	18.18	18.33	18.26	18.64	18.22	18.62	18.64	18.6	19.1	18.87	18.72	18.6	18.51	18.79	17.97	18.19	18.32	18.34	18.73	18.48	18.77	18.03	18.73	18.68	18.18	18.48	18.91	17.95	17.96	18.64	18.05	17.23	18.98	18.76	17.2	18.6	19.03	18.14	18.63
n03235	r1	19.89	19.42	16.97	17.37	17.3	16.84	19.68	18.01	17.44	17.95	17.45	17.66	18.09	19.63	16.98	19.68	17.32	17.77	18.21	18.32	17.26	18.66	16.73	19.76	19.09	18.68	17.34	17.95	17.35	17.41	18.32	19.19	17.08	17.5	17.47	18.77	18.34	17.58	17.64	18.98	19.1	19.52	17.43	18.46	17.4	17.03	17.47	17.82
n03237	r1	12.16	12.33	13.89	12.85	10.92	11.38	12.25	12.55	12.6	11.74	11.71	10.25	12.21	11.31	11.6	11.35	11.06	11.27	10.28	12.23	14.63	11.38	12.84	14.04	12.8	12.1	11.52	11.88	15.79	13.71	12.84	12.51	11.05	11.66	13	11.94	12.04	12.77	10.67	12.18	10.73	11.08	12.59	10.92	11.77	11.89	9.51	11.03
n03267	r1	21.04	21.4	20.96	21.2	20.83	20.62	20.75	19.77	20.71	20.64	20.76	20.96	20.56	20.43	20.67	20.57	21.25	20.79	20.74	20.87	20.34	20.6	20.57	20.47	20.24	21.22	21.31	20.94	20.95	21.21	21.06	20.82	21.34	21.44	21.98	21.59	21.35	21.42	20.94	21.55	20.99	20.55	20.95	21.36	20.68	20.44	20.77	20.88
n03272	r1	12.48	14.83	15.47	14.12	13.39	14.18	10.82	11.72	14.47	12.9	12.28	11.27	12.92	14.16	13.87	11.94	12.45	11.92	10.45	13.39	14.49	10.96	12.76	13.16	11.67	12.38	15.45	13.79	14.83	14.33	13.46	12.22	15.96	12.6	15.04	12.81	12.27	15.06	10.64	12.54	12.52	13.91	12.39	11.04	10.89	11.87	13.5	11.79
n03278	r1	17.96	18.2	18.05	17.12	17.95	17.89	17.94	18.39	17.85	17.56	17.37	18.15	17.99	17.92	18.14	18.23	17.86	17.58	17.61	18.18	18.2	18.09	18.19	18.02	18.16	18.06	18.17	18.1	18.04	18.05	18.43	18.35	17.19	17.4	17.86	18.01	17.87	18.4	17.92	18.26	18.08	18.25	18.31	18.24	18.02	17.2	18.2	17.39
n03283	r1	16.2	16.02	16.17	15.47	15.92	15.87	16.3	15.81	15.86	15.74	15.46	15.63	15.47	16.37	15.75	16.05	15.92	15.41	15.82	15.62	16.3	15.84	16.23	16.25	15.7	16.67	15.92	16.17	15.47	15.78	16.25	16.23	16.97	16.11	16.86	16.29	16.46	16.21	15.5	16.42	16.41	15.61	16.23	15.57	16.15	15.71	15.72	15.41
n03296	r1	14.55	14.13	14.4	13.49	14.59	13.86	14.22	14.18	12.88	14.4	14.16	14.61	14.67	14.41	13.68	15.04	13.95	13.3	13.51	14.48	13.03	14.65	14.87	13.94	15.44	14.53	14.67	14.57	14.78	14.31	14.42	13.8	13.18	13.63	14.78	14.69	14.48	14.14	14.5	14.13	14.26	13.68	14.44	13.98	14.6	13.34	14.16	14.86
n03309	r1	17.72	18.05	17.5	17.35	15.64	15.33	15.35	14.02	14.89	13.35	16.01	13.58	16.11	16.01	16.15	13.76	15.25	15	14.02	14.16	17.27	16.52	16.07	14.51	16.18	17.46	15.71	17.36	15.99	17.36	16.24	15.17	15.58	15.38	16.13	16.11	16.08	18.47	16.42	16.67	14.36	16.16	15.3	17.14	15.88	16.7	18.52	16.72
n03328	r1	16.4	15.52	16.17	16.6	16.22	14.92	15.42	15.67	16.82	16.62	16.95	16.27	15.01	16.1	17.33	14.9	16.43	16.29	17.23	16.96	16.54	16.81	17.23	16.9	15.87	17.13	16.25	16.51	16.34	15.92	16.33	15.97	17.39	16.85	16.8	16.69	16.68	16.79	15.31	16.42	16.37	15.05	14.81	15.68	16.49	16.09	15.27	14.46
n03361	r1	20.87	20.82	21.52	21	20.7	20.95	20.75	20.76	21.15	20.68	20.57	20.64	20.26	21.06	21.69	20.55	21.12	21.17	20.91	21.15	21.5	20.73	20.89	20.97	20.76	21.18	20.72	21.14	21.46	21.4	21.31	21.42	21.95	21.5	21.89	21.42	21.78	21.35	20.77	20.72	21.04	20.12	20.75	20.5	20.72	20.92	20.88	19.88
n03386	r1	14.97	14.58	16.66	14.54	14.93	15.38	14.64	15.21	15.55	14.79	14.87	15.23	15.19	14.92	14.92	14.77	16.22	14.77	14.74	14.78	14.47	14.31	15.74	13.91	14.38	14.58	15.06	14.81	15.24	15.02	14.7	15.63	15.02	13.53	14.54	14.69	14.98	13.93	15.33	14.56	15.36	15.63	15.27	15.03	14.59	14.23	13.95	14.3
n03396	r1	10.24	11.86	11.82	10.83	10.43	12.34	10.65	11.84	9.91	9.92	11.17	12.06	10.72	12.58	11.17	11.3	12.01	10.86	10.73	12.21	12.15	11.86	10.88	11.27	11.58	12.03	12.52	12.89	10.94	10.81	11.41	12.54	12.59	11.88	9.69	10.3	12.83	11.6	12.29	10.19	12.49	9.69	11.19	12.42	10	12.02	10.67	11.27
n03408	r1	19.1	19.43	18.71	19.52	18.99	18.75	18.86	18.31	19.1	18.56	18.84	19.03	18.65	18.33	18.88	18.75	19.18	19.22	18.83	19.12	18.41	18.57	18.77	18.52	18.27	19.08	19.3	18.77	19.27	19.33	19.35	19.2	19.84	20.02	20.24	19.86	19.77	19.61	19.35	19.78	19.25	18.52	19.08	19.59	18.8	18.61	18.98	19.13
n03412	r1	15.59	15.85	15.58	14.87	15.57	15.05	15.46	15.01	15.34	15.59	14.89	14.81	15.76	15.55	15.32	15.12	14.8	14.98	15.44	15.75	15.1	15.33	15.63	15.39	15.66	16.11	14.79	15.37	14.94	14.73	15.89	15.6	14.13	15.45	15.35	16.11	15.48	16.12	15.46	15.59	14.85	15.66	15.61	15.15	15.14	15.27	14.75	15.17
n03416	r1	16.77	17.13	17.45	17.88	17.39	17.36	16.65	17.59	17.22	17.13	16.3	17.29	16.86	17.26	17.59	16.83	16.87	17.33	17.13	17.25	17.66	16.8	17.33	17.41	17.17	16.84	17.45	17.1	17.28	17.56	17.81	17.49	17.98	17.18	17.2	17.58	17.61	17.16	17.29	17.27	17.2	17.15	17.06	17.03	17.59	17.35	17.38	16.73
n03470	r1	14.98	15.32	14.68	15.07	15.22	15.15	14.9	15.19	14.91	14.91	15.16	15.35	15.28	14.94	15.28	15.26	15.68	15.43	14.92	14.95	14.99	15.18	14.94	14.87	14.94	15.4	15.28	15.26	15.44	15.15	15.55	15.74	15.47	15.59	15.3	14.91	15.36	15.18	15.42	15.19	15.28	14.42	14.92	14.59	14.8	14.91	14.79	14.83
n03497	r1	16.87	16.38	16.81	15.98	16.57	16.24	16.19	15.46	15.4	15.49	16.13	15.61	16.09	16.02	16.19	15.58	16.16	15.9	15.61	15.82	16.61	16.42	15.71	15.41	15.63	15.41	16.17	15.72	15.3	16.36	16.29	15.76	15.83	16.11	16.31	16.98	16.39	16.22	16.33	16.06	15.91	15.48	15.45	15.64	16.5	16.06	16.75	15.48
n03517	r1	14.46	14.6	14.38	13.81	14.35	14.88	14.97	14.42	13.99	13.98	13.57	13.94	14.44	14.48	14.12	14.07	14.88	13.74	14.01	14.59	14.84	13.58	14.29	14.38	14.88	14.04	14.55	14.52	14.52	14.55	14.56	14.46	13.93	12.94	14.27	14.59	13.75	13.74	14.3	14.85	14.39	14.2	14.71	13.75	13.55	13.26	14.3	14.49
n03521	r1	19.84	19.6	19.42	19.45	19.24	19.7	19.16	19.05	19.16	19.27	19.49	19.53	19.33	19.14	19.4	19.21	19.54	19.45	19.76	19.42	19.53	19.46	19.41	19.47	18.97	19.82	19.93	19.82	20.16	19.79	19.8	20.23	20.1	20.5	20.72	20.34	20.61	20.61	20.05	20.27	20	19.53	19.9	19.62	19.65	19.18	19.6	19.61
n03555	r1	9.93	8.25	13.19	12.89	9.42	9.02	10.65	8.48	11.3	10.83	8.67	8.3	9.4	8.23	8.49	9.38	7.96	9.49	8.64	9.53	13.04	8.42	9.85	12.82	8.39	11.83	9.63	10.13	12.89	10.37	9.72	10.95	10.95	10.86	13.37	9.58	12.24	10	10.32	11.2	10.85	10.48	10.46	9.96	8.39	10.83	12.45	10.38
n03562	r1	18.09	17.84	18.78	18.3	18.55	18.51	17.9	18.19	18.87	18.41	17.91	18.27	17.54	18.3	18.63	17.93	18.94	18.59	18.32	17.96	18.71	17.85	18.72	18.76	18.49	18.05	18.7	18.49	18.49	18.87	18.28	18.81	18.78	18.89	19.25	18.79	19.02	18.35	18.94	18.77	19.01	17.52	18.13	17.69	18.24	17.97	18.02	17.3
n03567	r1	15.87	15.89	16.06	15.86	15.87	15.77	15.77	15.83	15.67	15.78	15.76	15.74	15.65	15.61	15.83	15.68	15.63	15.72	15.56	15.7	15.65	15.66	15.65	15.77	15.61	15.8	15.85	15.79	15.84	15.85	15.91	15.86	15.78	15.72	15.78	15.67	15.67	15.67	15.83	15.61	15.68	15.93	16.1	15.96	16.04	16.06	16.15	15.95
n03568	r1	16.24	15.8	16.17	15.6	16.11	15.89	15.98	16.26	15.74	15.88	15.91	16.46	16.23	15.73	15.71	15.8	16.03	15.74	15.81	15.95	15.88	15.5	16.05	15.98	16.44	15.63	16.1	15.57	15.94	15.93	15.7	16.11	15.77	15.58	15.99	15.6	15.07	15.96	16.12	15.73	15.61	15.9	15.67	16.22	15.45	15.07	15.68	16.04
n03587	r1	14.35	14.54	15.42	15.06	13.79	14.55	14.41	13.4	14.78	13.94	13.6	13.78	13.54	14.17	14.79	14.4	14.66	14.9	14.1	13.93	14.59	13.83	14.02	14.28	14.45	14.65	15.43	14.57	14.86	15.61	14.98	14.29	15.51	14.96	15.76	15.92	14.91	14.86	15.27	14.46	13.49	13.85	15.28	14.63	14.36	14.71	14.18	13.53
n03610	r1	16.92	16.82	17.29	16.45	15.53	16.36	16.71	15.24	15.89	15.2	16.7	15.97	15.49	16.11	16.18	16.6	15.12	15.69	15.77	16.31	16.43	16.24	16.62	16.15	15.53	16.71	16.37	15.92	15.86	17.3	17.14	16.03	17.51	15.7	16.27	17.65	15.89	16.89	16.27	16.14	15.55	15.95	16.92	16.09	15.95	17.05	17.49	16.02
n03620	r1	16.45	16.13	16.8	16.24	16.61	16.4	15.98	16.33	16.18	16.02	16.14	15.97	16.03	16	16.12	16.13	16.1	16	16.06	15.98	16.12	15.9	16.23	15.77	16.34	16.34	16.31	16.19	16.22	16	16.44	16.2	16.1	16.11	16.43	16.31	16.08	16.18	16.34	16.01	16.01	15.49	15.65	15.89	15.93	15.67	15.62	15.89
n03633	r1	16.37	17.16	16.69	16.05	17.28	16.29	15.94	16.52	17.01	16.54	17.02	16.67	16.57	16.81	17.04	16.41	16.73	16.67	16.6	16.89	16.57	16.39	17.37	16.38	16.72	16.51	17.39	17.04	17.72	16.27	16.25	16.46	17.86	16.62	17.09	15.95	16.64	16.58	16.79	16.38	16.51	16.31	17.07	16.19	15.87	16.2	15.86	15.98
n03652	r1	17.07	16.32	15.82	15.34	15.14	15.51	17.03	15.34	15.14	15.85	14.97	15.49	15.43	17.38	16.14	17.18	16.08	15.7	16.22	15.65	15.39	15.16	17.07	17.32	16.83	15.72	15.37	15.63	15.97	15.26	15.65	16.9	15.99	14.7	15.81	14.45	16.41	15.02	15.36	16.81	17.99	16.64	15.3	15.53	15.22	15.37	14.78	15.58
n03661	r1	14.61	13.33	14.31	14.04	13.94	14.1	13.33	14.48	14.41	15.23	14.58	14.22	14.01	14.24	13.79	13.88	14.69	14.73	13.28	13.5	13.97	12.17	12.98	14.29	13.25	14.26	14.56	13.86	14.71	13.9	13.34	14.16	14.78	15.09	13.71	13.55	14.75	14.15	13.48	14.73	14.53	13.79	14.16	12.65	14.47	13.87	12.56	14.54
n03662	r1	15.97	15.69	16.84	15.89	14.97	16.64	16.73	16.18	15.38	15.01	14.99	15.89	15.72	16.34	15.43	16.23	16.51	16.72	16.58	15.58	15.55	15.64	17.37	14.76	16.54	15.4	15.86	14.73	16.15	15.61	14.64	16.36	16.77	16.59	16.92	14.45	15.95	16.29	15.68	16.81	16.56	16.45	15.48	16.61	15.82	15.19	16.45	16.55
n03718	r1	17.56	17.8	17.5	18.19	18.36	18.1	17.35	17.12	18.1	17.46	17.43	17.91	17.77	17.11	18.49	18.38	16.8	17.53	17.78	17.61	17.59	17.45	18.16	17.25	17.44	17.41	18.11	18.36	18.07	18.54	17.64	17.84	18.36	17.17	17.79	17.52	17.6	16.65	18.17	16.98	16.65	16.63	16.93	17.03	17.42	16.52	17.59	17.09
n03729	r1	14.29	14.76	14.8	15.69	15.62	14.41	14.94	14.62	14.99	15.1	14.94	15.02	14.78	15.3	15.38	14.34	14.38	15.43	14.45	14.52	15.65	15.12	13.96	14.46	14.9	14.57	14.59	15.59	15.04	14.8	14.69	14.59	14.99	15.61	14.31	14.57	15.01	15.11	15.03	15.1	14.68	14.76	14.93	15.39	14.63	15.47	15.33	15.24
n03730	r1	13.48	14.1	14.14	13.52	14.27	14.54	14.14	13.71	14.93	14.66	13.52	14.47	14.94	14.54	13.75	14.53	14.43	14.73	14.03	15.14	13.8	14.2	14.56	13.91	13.75	14.34	14.86	14.54	14.22	14.8	14.81	14.48	15.35	14.1	13.77	14.77	14.16	14.15	14.68	14.56	14.47	13.97	14.47	14.87	14.18	14.28	13.42	14.26
n03733	r1	18.49	18.78	19.03	18.87	19.02	18.79	18.19	18.72	18.98	19.08	18.65	18.59	18.7	18.65	18.86	18.39	18.92	19.12	18.5	18.59	18.64	18.64	19.19	18.88	18.9	18.33	18.78	18.46	18.81	18.84	18.52	18.91	18.72	19.19	18.42	18.43	19.02	18.45	18.83	18.65	18.39	18.45	18.35	18.31	18.8	18.05	18.16	18.24
n03792	r1	16.08	17.81	16.57	15.83	17.14	18.12	16.53	17.84	18.45	17.37	16.74	17.38	18.06	17.75	17.98	16.13	16.74	17.28	17.47	18.49	18.18	16.45	16.38	18.21	17.13	17.11	19.17	17.52	18.36	17	16.56	17	17.99	17.39	18.68	17.05	17.63	17.81	18.16	17.34	17.2	16.13	16.26	17.66	16.47	16.12	17.29	16.34
n03804	r1	16.42	15.99	16.63	16.2	16.6	15.84	16.23	16.45	16.65	15.97	16.83	16.84	16.06	16.36	16.23	16.24	15.95	16.15	16.92	16.3	16.35	15.62	16.52	15.74	16.8	16.22	16.05	15.54	16.03	16.88	16.13	16.46	16.3	15.58	16.73	16.01	15.87	17.01	15.98	16.56	17	15.9	16.33	16.5	15.71	15.64	16.11	16.22
n03876	r1	18.38	17.72	17.73	18.01	18.45	18.42	17.67	18.42	18.4	18.32	18.33	17.95	18.38	17.85	18.32	16.59	18.53	18.49	17.76	18.08	18.59	18.38	18.34	18.16	16.61	17.47	18.06	17.7	18.48	18.33	16.46	18.21	18.68	17.85	17.31	16.39	18.04	17.86	17.94	18.05	18.9	18.19	16.99	18.25	18.03	17.07	17.28	18.2
n03901	r1	19.85	20.26	20.48	19.74	20.3	19.85	19.98	20.26	20.19	19.59	19.82	20.1	20.26	20.2	20.38	20.11	20.91	20.4	20.24	20.12	20.22	20.06	20.21	19.99	19.52	20.13	20.36	20.54	20.29	19.88	20.28	20.67	20.6	20.18	20.8	20.13	20.21	20.24	20.75	20.82	20.91	19.92	20.32	19.84	19.77	19.97	19.46	19.32
n03918	r1	16.27	16.36	16.84	16.06	16.37	16.16	16.41	16.28	15.98	16.99	16.29	16.31	16.05	16.81	16.24	16.54	15.89	16.26	16.28	16.58	15.99	16.06	16.91	16.72	16.68	15.8	16.55	16.62	16.61	16.51	16.93	16.88	16.73	16.68	16.22	16.81	16.23	16.53	16.39	16.8	16.54	16.51	16.6	16.59	16.6	16.21	15.72	15.49
n03921	r1	15.66	15.05	15.15	13.87	15.25	14.76	14.64	14.82	13.72	14.49	15.11	14.88	13.81	15.39	14.75	15.39	15.49	14.87	15.05	14.83	14.71	14.78	14.98	14.09	15.22	15.45	15.3	14.14	14.73	14.98	16.04	15.53	16.08	14.97	14.67	15.89	14.97	14.43	15.01	15.82	14.68	13.03	15.39	14.02	14.7	14.82	15.04	12.96
n03942	r1	16.28	16.89	16.81	17.07	16.57	16.58	16.58	16.7	16.59	16.46	16.33	16.46	16.84	15.84	16.27	16.7	16.81	16.58	16.23	16.57	16.1	16.51	16.59	16.2	16.51	16.47	16.72	16.98	16.72	16.94	16.83	16.63	16.47	17.05	16.53	16.79	16.68	16.91	16.04	16.5	15.93	16.34	16.26	16.23	16.32	16.16	16.39	16.64
n03958	r1	16.86	19.09	17.38	18.17	18.16	18.69	18.9	19.17	16.96	16.96	18.47	17.77	19.28	16.93	18.64	17.84	17.38	16.72	18.81	19.36	18.93	17.1	19.05	18.79	19.34	16.74	18.89	18.36	19.27	19.11	17.77	17.76	18.03	18.18	19.28	17.32	17.98	17.26	17.19	18.01	18.85	18.98	19.24	19.15	18.85	16.5	19.34	18.6
n03991	r1	17.01	16.79	15.77	16.57	16.43	16.87	16	16.13	16.02	16.37	16.64	17.18	16.77	16.79	16.33	16.46	16.56	17.07	17.1	16.75	16.32	16.68	16.48	16.62	15.76	17.11	17.41	17.08	17.38	17.24	17.25	17.31	17.45	17.68	17.4	17.66	17.73	17.46	17.26	17.26	17.08	15.93	16.31	16.67	15.88	16	16.13	16.31
n04005	r1	14.29	18.14	17.02	15.6	16.72	16.3	15.52	16.63	18.05	16.47	15.45	16.42	17.07	15.54	16.57	14.89	16.21	17.83	15.73	16.79	17.26	15.96	14.6	16.72	16.17	17.52	19.04	17.89	19.25	16.12	17.77	17.95	14.88	15.98	17.15	15.89	18.05	17.44	17.19	17.36	15.52	14.73	14.55	16.74	14.26	14.35	15.12	14.52
n04034	r1	13.38	12.24	13.86	13.03	13.22	13.59	14.39	13.73	11.75	13.19	13.38	13.99	14.28	13.29	12.85	12.96	13.24	13.29	12.39	12.69	12.34	13.29	12.6	11.89	14.09	12.35	13.01	12.72	13.12	13.1	12.45	12.02	12.61	13.13	14.21	13.28	13.24	13.76	13.16	14.15	13.7	14.08	13.06	12.86	14.05	14.18	13.23	13.88
n04049	r1	17.65	18.16	16.66	17.13	16.36	15.64	17.18	17.43	16.11	16.96	16.1	17.36	17.39	17.5	16.56	16.85	16.9	16.95	18.17	17.57	15.74	17.49	16.75	17.8	17.37	17.87	16.8	16.78	16.61	17.34	17.4	17.67	16.94	16.2	16.84	17.45	17.2	17.77	16.68	17.64	16.74	17.68	17.04	16.85	16.47	16.51	16.87	16.33
n04050	r1	18.91	19.17	19.5	18.53	19.28	19.3	18.76	18.34	18.57	19.01	19.63	18.72	19.16	18.64	18.96	18.71	19.17	18.1	18.54	18.45	18.3	18.77	19.23	18.07	18.42	18.97	19.17	18.47	19.01	18.52	19.15	18.73	18.98	18.78	18.84	18.7	19	19.09	18.51	18.89	18.59	18.06	19.04	18.55	18.83	19.26	19.05	18.82
n04068	r1	17.44	17.21	16.93	16.96	16.74	17.19	16.4	16.53	17.09	16.43	17.18	16.9	16.9	16.19	16.8	16.75	16.92	16.91	16.79	16.82	16.59	16.24	16.61	16.87	16.65	16.96	17.24	16.79	17.1	16.83	16.57	16.88	17.45	17.14	17.12	17.4	17.47	17.36	17.28	17.54	17.35	17.04	17.11	17.65	17.33	17.03	16.99	17.33
n04069	r1	18.99	19.93	19.53	19.84	19.45	19.63	19.82	18.84	19.2	18.76	19.33	18.72	19.4	18.86	19.97	18.76	18.89	19.03	19.23	19.19	19.2	19.04	20.09	18.61	19.11	19.4	18.78	19.5	19.01	19.86	18.83	19.15	19.37	18.45	19.16	19.32	19.1	19.24	18.79	19.2	18.6	19.14	19.54	18.95	18.71	19.67	19.45	19.55
n04078	r1	16.52	17.25	15.33	16.23	15.92	15.79	17.4	16.68	16.5	16.63	15.88	16.15	16.95	16.48	16.22	17.04	15.98	15.7	16.38	15.76	16.42	16.51	15.53	16.02	17.35	16.23	15.57	16.31	15.5	16.18	17.9	15.94	16.35	15.8	16.55	17.46	16.39	16.46	15.24	17.09	16.51	16.57	17.25	16.18	16.51	17.63	17.3	16.31
n04082	r1	12.81	12.08	12.82	13.72	12.56	12.12	12.12	10.71	13.17	12.9	11.87	11.83	12.89	12.76	13.16	11.92	13.36	11.84	12.08	11.66	13.72	9	12.68	14.48	13.06	14.8	11.71	13.31	14.39	13.25	14.1	12.94	12.46	12.42	12.7	11.12	13.34	10.71	11.95	13.44	14.04	11.15	11.93	11.94	13.26	11.92	13.27	12.57
n04133	r1	14.41	14.26	14.35	13.74	14.61	15.1	14.2	13.73	14.04	14.15	14.57	14.26	14.53	13.92	14.02	14.31	13.77	14.28	14.29	13.87	14.45	14.71	14.55	14.26	14.47	14.53	15.05	15.01	15.06	14.74	14.26	14.21	14.71	14.21	14.83	14.88	14.48	14.85	14.35	14.12	14.58	15.8	14.74	14.42	15.06	14.49	13.98	15.26
n04216	r1	23.76	23.57	23.06	23.33	22.95	23.29	22.75	22.68	22.81	22.53	23	23.26	22.96	22.61	22.9	22.81	23.08	22.82	23.06	23.04	22.68	22.82	22.6	22.97	22.51	23.39	23.64	23.24	23.43	23.01	22.77	23.44	23.7	23.48	23.85	23.86	23.83	23.85	23.73	23.98	23.69	23.25	23.53	23.94	23.2	22.94	23.19	23.23
n04221	r1	18.22	18.33	19.58	19.26	18.57	18.96	18.95	18.43	18.17	18.63	18.28	18.89	18.25	18.45	18.94	18.82	18.72	18.96	18.48	19	19.31	18.93	19.77	18.23	18.33	18.44	18.91	18.89	18.72	19.7	18.71	19.02	19.83	18.67	19.13	18.84	19.26	18.85	19.42	18.65	19	18.74	19.07	18.78	18.67	18.9	19.3	18.74
n04244	r1	14.28	13.82	13.72	13.11	11.61	13	15.39	11.98	11.08	13.28	12.35	12.58	10.79	14.83	11.79	16.07	11.38	11.26	12.6	12.82	12.47	13.09	11.81	15.13	14.13	13.5	11.92	13.87	13.05	13.48	14	12.9	12.36	13.37	14.65	12.96	11.73	12.2	12.49	14.68	14.51	13.82	13.38	12.37	11.65	14.01	13.02	12.67
n04304	r1	14.36	14.72	16.81	13.83	13.93	14.23	15.29	14.55	14.19	14.36	13.16	12.98	14.04	14.89	15.03	14.15	14.18	12.49	13.31	14.02	14.46	13.55	14.07	14.06	13.97	13.59	12.84	14.88	14.48	14.32	14.78	14.38	14.75	13.74	14.72	14.37	14.53	14.27	13.51	14.21	14.3	12.85	14.86	13.47	14.29	15.11	15.41	14
n04308	r1	15.41	15.44	15.91	15.58	15.4	15.6	15.46	15.26	15.27	15.38	15.59	15.64	15.37	15.39	15.27	15.02	15.29	15.67	15.31	15.68	15.51	15.42	15.8	15.2	15.5	15.29	15.89	15.79	15.82	15.39	15.45	15.38	15.09	15.33	15.24	15.87	15.23	15.47	15.84	15.6	15.41	15.53	14.97	15.64	15.04	14.97	15.52	15.25
n04322	r1	16.35	18.35	17.11	16.3	16.89	17.03	17.52	16.73	16.65	16.93	16.24	16.77	18.04	17.29	16.49	16.97	17.54	16.74	16.53	17.99	17.01	17.25	16.73	17.82	17.25	16.84	17.61	17.63	18.05	16.58	17.4	17.46	16.34	16.38	17.08	17.37	16.33	16.41	17.88	17.36	16.86	17.84	16.76	16.58	16.87	16.4	17.74	17.53
n04336	r1	14.75	14.64	14.62	14.23	14.71	14.68	15.21	15.44	15.37	14.59	14.7	14.96	14.46	14.77	15.26	13.48	14.88	14.9	13.51	14.5	15.9	14.46	14.37	15.23	14.93	15.09	14.91	15.08	15.58	16.13	14.55	14.55	15.69	14.78	15.07	13.63	14.54	15.53	13.74	14.61	15.97	14.8	14.76	14.6	14.11	15.88	15.12	15.1
n04379	r1	14.39	12.43	14.91	15.17	11.23	12.74	10.42	13.51	15.11	13.19	12.09	11.94	12.64	11.01	13.21	11.44	13.42	13.23	10.59	11.49	16.05	12.06	12.71	16.03	12.67	15.7	13.96	12.67	15.74	13.97	14.93	14.17	11.18	11.85	16.23	11.85	15.73	13.22	12.07	13.36	13.4	12.67	12.38	12.89	13.77	11.59	13.69	11.8
n04385	r1	14.56	14.36	15.32	15.63	14.2	14.83	14.88	13.81	15.14	14.72	14.69	13.78	15.01	14.7	14.64	15.58	14.11	14.48	14.42	14.06	14.88	14.83	14.48	13.86	15.23	14.8	14.72	15.48	14.36	15.02	15.12	14.73	14.17	13.99	15.22	14.71	15.03	14.73	14.43	14.21	14	14.58	14.48	14.91	14.62	14.77	15.17	15.13
n04395	r1	16.55	15.44	15.57	15.46	14.88	15.06	16.54	14.18	15.03	14.92	13.89	14.95	14.36	15.96	14.88	16.99	15.37	14.61	14.91	14.61	14.72	13.97	15.35	16.04	16.15	14.43	14.1	14.63	14.95	15.05	15.05	15.95	15.79	14.81	14.92	14.64	15.49	14.79	14.15	16.12	16.2	15.63	14.65	14.9	15.02	14.6	14.51	15.33
n04409	r1	18.03	18.38	18.16	17.92	18.63	17.43	18.35	18.02	16.87	16.4	18.22	19.06	18.42	18.08	18.45	19.19	16.98	18.46	18.01	17.99	16.86	18.46	19.62	15.39	18.04	17.68	17.76	17.54	18.13	18.75	17.43	17.44	18.61	17.27	18.33	18.07	16.24	18.74	18.04	18.26	16.19	17.17	17.65	18.58	17.03	18.15	17.79	18.51
n04419	r1	18.62	18.12	19.83	18.64	18.21	18.39	18.21	18.63	18.62	18.2	17.85	18.18	17.49	18.27	19.39	17.88	19.13	18.33	18.21	18.64	19.77	18.03	18.14	18.89	18.18	18.29	17.63	18.29	18.94	18.75	18.61	18.66	19.51	18.68	19.44	18.53	19.03	18.66	18.07	18.63	19.11	17.73	18.65	18.19	18.99	19.07	19.1	17.86
n04440	r1	11.44	11.21	10.99	11.46	10.36	12.05	11.97	12.58	11.37	11.54	11.65	11.44	11.54	11.12	12.53	11.08	10.94	12.25	11.44	11.18	12.26	11.6	11.25	13.11	11.56	13.05	12.09	12.13	12.28	11.17	11.62	12.03	12.77	11.66	13.25	12.36	12.96	12.05	10.79	11.48	12.52	10.52	10.42	11.63	12.01	9.86	12.06	10.83
n04476	r1	21.43	21.56	21.52	21.31	21.52	21.55	21.87	21.76	21.3	21.79	21.34	21.49	21.71	21.6	21.39	21.69	21.63	21.35	21.72	21.83	21.21	21.68	21.16	21.46	21.34	21.59	21.71	21.46	21.6	21.57	21.49	21.2	21.37	21.32	21.71	21.33	21.77	21.72	21.13	21.13	21.46	21.6	21.16	21.32	21.25	21.39	21.36	21.6
n04486	r1	14.2	14.1	14.27	13.64	13.3	14.32	13.31	14.18	14.2	13.7	13.87	14.35	13.83	14.1	13.79	13.94	13.97	13.65	13.6	13.92	15.2	13.24	13.87	13.55	15.51	14.57	14.33	14.53	13.96	14.48	14.72	14.24	14.59	13.62	14.5	13.51	13.83	14.37	13.34	13.53	14.1	12.87	13.88	13.54	13.56	13.61	14.17	13.61
n04506	r1	10.03	9.99	13.12	11.86	10.86	10.95	9.77	11.1	10.11	12.05	11.36	9.22	10.55	10.57	10.09	10.42	12.21	12.01	10.53	11.02	11.39	10.44	13.7	10.56	12.43	10.48	11.11	12	10.5	13.05	10.67	11.98	11.47	11.98	12.08	10.8	12.22	10.77	11.2	10.8	11.1	11.61	11.22	11.1	10.13	10.87	12.44	11.33
n04522	r1	20.66	20.26	19.75	20.23	19.72	20.07	19.69	19.53	19.63	19.37	19.81	20.13	19.76	19.66	19.74	19.76	20.02	19.97	20.11	20.05	20.04	19.73	19.78	19.69	19.55	20.38	20.29	20.04	20.49	20.49	19.9	20.36	20.87	20.51	20.69	20.7	20.73	20.68	20.51	20.72	20.8	20.1	20.35	20.46	20.01	19.86	20.11	20.19
n04561	r1	14.65	15.09	15.73	13.92	15.07	15.18	14.7	14.8	15.26	14.43	14.23	14.38	15.6	14.08	14.27	13.84	14.72	14.23	15.01	14.19	14.94	13.28	15.24	14.84	14.76	14.13	14.33	14.4	15.59	14.53	13.9	15.33	15.28	14.54	15.32	14.26	14.54	14.68	14.22	14.22	14.37	14.5	14.32	14.13	14.08	15.29	14.03	14.34
n04583	r1	14.33	12.46	13.41	12.62	12.08	12.89	14.44	13.3	13.83	14.34	13.84	13.18	13.02	12.91	14.06	12.58	12.46	13.52	12.97	13.64	13.13	14.91	14.7	13.96	13.95	13.42	14.55	14.04	13.71	13.57	14.49	14.47	13.7	13.57	13.05	14.48	14.8	13.43	13.29	12.78	12.58	12.47	12.8	12.75	13.2	13.09	14.58	13.19
n04600	r1	11.82	12.07	12.3	11.15	11.56	11.47	11.61	12.66	12.31	11.66	11.06	12.07	12.32	12.32	11.54	12.58	12.14	12.17	11.14	11.7	12.71	12.93	12.34	12.05	12.63	11.99	11.75	11.96	10.55	12.74	11.55	11.37	12.08	11.05	12.05	11.72	11.63	12.21	12.77	12.1	12.51	11.71	11.08	11.88	11.79	12.44	11.36	12.35
n04605	r1	11.65	13.72	14.83	14.79	13.21	12.78	14.05	13.61	14.8	13.39	11.4	12.47	13.88	12.98	13.77	12.78	13.15	13.53	14.28	13.51	12.14	13.35	14.32	13.79	13.78	12.38	13.88	13.57	12.68	12.81	13.68	14.02	12.91	12.52	13.96	13.57	13.55	13.32	12.97	13.01	13.27	13.98	13.85	12.41	14.18	13.8	12.68	14.07
n04616	r1	15.66	16.37	17.69	16.53	15.79	16.62	16.92	16.73	16.51	17.91	16.2	16.27	15.61	15.38	16.16	15.84	16.44	16.3	15.55	16.23	16.79	16.01	15.97	18.07	17.98	16.46	16.36	16.2	16.94	16.32	15.77	16.52	16.43	16.95	16.28	15.3	17.17	16.5	15.53	16.09	16.75	16.52	16.64	16.53	16.67	16.25	16.36	16.24
n04628	r1	16.79	16.24	16.67	16.3	16.28	14.94	15.22	15.43	15.39	15.35	15.84	15.7	15.22	15.95	16.28	15.25	15.57	15.98	15.84	16.41	16.43	16.08	15.48	15.27	15.42	15.97	16.08	16.8	15.42	16.14	16.52	16.35	16.46	16.07	15.75	15.31	15.77	15.78	16.29	15.86	15.78	15.88	16.26	16.57	15.8	17	16.74	15.3
n04642	r1	13.83	13.41	13.44	13.76	13.42	13.36	12.48	12.69	12.25	12.28	12.49	13.57	11.93	11.23	12.72	12.13	13.31	12.07	12.91	12.35	13.49	11.94	13.4	12.5	13.05	13.04	11.69	13.83	12.59	13.94	12.78	13.51	11.78	12	12.45	13.26	11.78	13.22	12.5	12.34	10.4	12.71	11.76	12.36	10.43	13.57	13.38	12.82
n04665	r1	13.33	12.65	16.6	16.91	13.41	13.21	13.5	13.72	14.02	13.58	13.1	13.66	13.99	13.64	12.91	12.89	13.53	13.31	13.16	13.56	13.67	13.69	14.62	15.43	13.32	16.92	13.29	13.25	16.77	13.75	13.98	15.34	13.85	13.45	13.63	13.85	15.89	13.52	12.99	13.42	14.03	13.65	14.19	12.18	13.67	13.06	14.65	13.44
n04681	r1	16.67	16.94	17.16	17.17	17	17.03	16.83	16.92	17.13	16.87	16.78	16.79	16.5	16.6	16.99	17.32	16.86	16.76	16.83	16.56	16.77	16.63	17.04	16.79	17.17	16.81	16.6	16.65	16.71	16.95	17.26	16.67	17.16	17.15	17.15	17.03	16.77	16.69	16.58	16.81	16.85	16.79	16.9	16.28	16.78	16.88	16.95	16.3
n04684	r1	12.96	11.04	13.26	14.4	12	12.24	12.59	11.77	13.62	13.51	12.08	12.31	11.94	11.1	11.37	12.27	11.88	12.76	11.81	12.11	15.75	12.12	11.17	16.18	12.37	15.14	13.12	11.75	14.99	13.34	13.09	14.18	13.26	11.35	16.63	12.96	16.52	12.86	11.53	12.88	10.95	11.71	11.69	12.08	11.79	11.39	14.24	11.72
n04689	r1	12.17	12.21	13.51	12.45	13.12	12.17	12.58	13.16	13.15	12.19	13.11	12.26	11.33	11.99	11.64	11.61	12.52	11.87	11.16	11.55	12.93	11.65	12.91	11.13	12.84	13.24	13.32	12.25	11.88	12.65	12.3	11.95	13.66	13.89	12.58	12.39	13.67	13.05	12.13	13.07	12.78	12.12	11.44	12.17	11.47	12.38	12.57	11.91
n04696	r1	13.89	11.61	13.86	13.62	12.38	13.15	13.45	14.21	14.16	14.08	13.88	13.96	13.99	13.22	14.11	13.02	13.39	12.25	13.43	13.07	12.75	12.15	13.48	13.14	13.34	14.07	13.58	13.11	14.42	13.37	13.66	13.43	14.25	13.52	13.32	13.01	13.28	13.76	13.18	13.63	13.44	13.24	13.34	13.73	13.3	11.95	13.19	12.76
n04711	r1	19.24	19.31	20.08	19.94	17.87	17.63	19.68	19.17	19.42	18.83	18.06	17.62	19.16	17.32	19.55	17.2	19.29	19.53	19.77	19.26	17.6	17.27	20.24	18.33	19.4	16.59	18.54	19.25	17.46	17.31	19.97	19.94	19.17	17.86	19.27	18.58	19.25	17.24	17.69	19.62	18.91	19.28	19.39	16.78	18.75	19.01	16.99	19.81
n04771	r1	17.86	17.6	17.74	17.23	17.19	17.32	17.64	18.04	16.96	17.43	17.08	17.82	17.45	17.5	17.72	17.69	17.54	17.46	17.26	17.46	17.39	17.8	17.17	16.96	17.46	17	17.68	17.54	16.77	17.63	17.58	17.57	16.3	17.43	16.45	17.09	17.12	17.49	17.42	17.39	17.2	17.33	17.46	17.83	17.17	17.36	17.72	17.24
n04810	r1	21.59	21.34	21.18	21.06	20.85	21.33	20.7	20.56	20.53	20.64	20.87	20.97	20.89	20.56	20.73	20.68	20.88	20.51	21.07	20.84	21.06	20.93	20.71	20.82	20.54	20.99	21.45	21.09	21.99	21.24	21.25	21.83	21.71	22.2	22.54	22.05	22.47	22.44	21.98	22.49	22.09	21.84	22.33	22.17	22.01	21.46	21.88	22.15
n04815	r1	14.16	12.43	14.41	14.52	15.7	16.36	12.96	11.85	13.22	13.6	14.33	14.91	12.75	13.95	16.75	15.42	13.6	14.77	14.78	14.08	13.31	14.26	15.05	13.93	12.08	14.07	14.78	14.63	15.13	14.91	13.17	13.96	16.79	13.9	12.84	13.82	15.17	12.6	14.32	13.66	12.77	11.29	12.82	12.43	15.31	11.39	12.98	13.5
n04854	r1	17.92	17.9	17.51	17.59	17.23	17.63	17.19	16.86	17.1	16.81	17.44	17.48	17.35	17.18	17.26	17.4	17.57	17.17	17.67	17.15	17.53	17.28	17.1	17.29	17.25	17.57	18.01	17.51	18.32	17.75	17.66	18.33	17.98	18.62	18.79	18.41	18.73	18.71	18.22	18.92	18.44	18.41	18.76	18.63	18.38	18.08	18.57	18.67
n04894	r1	18.29	18.26	17.88	18.66	18.6	18.43	18.5	18.79	18.57	18.47	18.57	18.5	18.71	18.4	18.21	18.52	18.54	18.62	18.37	18.48	18.55	18.18	18.45	18.26	18.74	18.07	18.32	17.83	17.58	17.9	17.74	18.17	17.82	18.03	17.97	17.89	17.7	17.79	17.91	17.82	17.89	18.47	17.9	18.57	18.11	18	17.95	18.02
n04905	r1	15.4	15.57	16.5	15.62	15.26	15.83	15.9	15.37	15.38	15.05	15.4	15.73	15.1	15.19	15.41	15.9	15.08	15.35	15.55	15.37	15.86	15.41	15.72	14.81	14.88	15.31	15.91	14.94	15.74	15.88	16.01	15.46	16.77	16.01	15.93	16.38	15.56	16.04	15.94	15.26	15.58	15.28	15.9	15.44	15.47	15.61	15.82	15.64
n04928	r1	13.83	13.94	16.43	16.66	8.86	12.47	11.29	11.98	14.81	13.1	9.77	13.46	12.53	10.53	13.16	9.85	12.78	9.08	8.87	10.96	15.89	11.51	12.19	16.48	12.14	15.5	11.75	13.02	18.35	13.86	13.61	15.39	11.99	11.98	15.3	11.91	17.23	12.38	11.51	14.85	15.64	14.05	13.89	10.92	14.82	11.54	14.52	13.77
n04936	r1	16.42	16.39	18.5	16.7	17.42	17.59	16.62	17.14	16.84	17.57	16.83	16.78	15.92	16.44	16.84	16.63	17.3	17.17	16.73	16.68	17.69	16.81	17.81	17.06	18.47	16.54	17.05	17.07	17.91	17.56	16.95	17.32	17.67	17.39	17.74	17.32	17.52	16.8	17.5	17.04	16.83	16.95	17.16	16.12	16.82	16.52	17.07	15.96
n04969	r1	17.38	17.14	17.6	17.23	17.41	17.52	16.98	17.61	17.56	17.56	17.62	17.59	17.46	17.26	17.78	16.79	17.89	17.63	17.32	17.85	17.11	17.78	17.82	17.29	16.84	16.97	17.46	17.56	17.68	17.29	16.94	17.29	17.5	17.2	16.78	17.12	17.13	17.43	17.63	17.4	17.19	17.64	16.88	17.44	17.63	16.95	17.56	17.44
n05025	r1	16.6	17.01	18.61	18.17	17.49	18.5	17.97	17.75	18.4	16.19	17.83	16.21	16.52	16.84	18.82	17.92	18.04	16.42	16.86	16.7	17.98	16.69	16.8	18.35	18.42	17.05	17.5	18.69	17.52	17.99	19.01	17.52	16.76	18.14	18.05	18.48	16.81	17.71	18.1	17.44	17.65	18.15	17.35	18.45	18.15	17.12	17.15	17.69
n05049	r1	15.35	16.64	18.65	16.06	16.39	17.5	15	14.73	17.7	17.05	14.82	15.41	15.83	17.36	16.33	17.36	14.77	18.22	14.73	16.67	17.54	15.65	15.53	17.61	15.06	15.72	17.63	17.65	17.77	16.9	16.57	15.08	17.94	17.53	17.01	15.8	17.2	15.45	15.76	16.58	15.27	17.99	14.39	15.47	16.86	16.59	18.64	15.08
n05077	r1	17.57	17.44	17.87	17.55	17.28	17.4	17.4	16.96	17.68	17.24	17.26	17.5	17.51	17.42	17.51	17.47	17.48	17.61	17.47	17.66	17.19	17.7	17.79	17.69	17.35	17.31	17.56	17.32	17.49	17.06	17.84	17.58	17.39	17.59	17.58	16.98	17.6	17.35	17.55	17.69	17.78	17.51	17.55	17.15	17.23	17.27	17.49	16.93
n05088	r1	17.44	17.23	17.3	17.06	17.33	17.28	17.24	17.49	17.07	17.33	17.41	17.26	17.35	17.21	16.98	17.08	17.19	17.17	17.04	17.16	16.76	17	17.11	17.04	17.09	17.16	17.16	17.37	17.2	17.2	16.99	17.27	16.9	16.83	16.84	16.88	17.08	17.35	17.46	17.33	17.35	16.92	16.46	17.04	17.05	16.4	17.13	17.14
n05169	r1	19.44	18.75	19	18.43	18.83	18.64	18.52	18.44	18.3	18.36	18.25	18.43	18.46	18.61	18.66	18.54	18.35	18.37	18.14	18.39	18.47	18.64	18.67	18.08	18.56	18.81	18.91	19.09	18.88	18.77	19.15	19.09	18.94	19.11	19.08	18.99	18.92	19.08	19.22	18.97	18.49	18.66	18.66	18.84	18.65	18.49	18.6	18.59
n05213	r1	18.12	16.76	20.42	20.6	17.65	16.8	16.16	16.26	18.22	16.73	16.23	16.78	16.55	15.79	16.68	16.07	17.24	15.62	16.06	16.58	20.24	15.93	16.57	20.9	16.94	20.04	17.83	17.14	20.41	17.81	17.77	19.56	17.39	16.71	21.49	16.69	20.67	17.28	16.94	17.66	17.41	18.45	16.49	16.27	18.4	16.1	20.28	17.25
n05217	r1	12.61	12.66	13.56	12.93	12.57	11.47	11.29	12.85	12.98	12.39	11.92	11.56	9.69	10.62	12.89	10.89	13.4	11.62	11.48	12.32	14.39	11.96	11.66	15.73	13.6	13.45	13.17	11.88	13.65	12.61	13.33	11.73	14.11	12.01	15.28	12.71	12.63	11.85	11.91	11.6	12.53	12.79	12.37	10.55	12.16	12.05	13.6	11.34
n05232	r1	14.53	14.45	16.12	13.07	15.67	14.36	14.98	16.04	15.86	15.1	15.81	15.09	13.97	14.97	15.34	14.57	16.31	15.44	15.05	14.45	16.52	13.86	14.46	17.48	15.61	15.13	16.37	15.54	15.47	15.44	15.99	14.59	17.91	14.96	17.52	16.01	16.02	15.13	15.65	14.96	16.43	16.24	16.1	14.26	15.81	14.8	16.73	13.76
n05243	r1	14.78	15.36	16.35	14.99	15.38	14.78	15.28	15.56	15.95	14.86	14.74	15.18	15.59	15.62	15.32	15.58	15.68	15.37	15.36	15.65	15.03	15.36	15.88	14.92	15.6	15.21	15.69	15.22	16.07	15.49	14.87	15.44	15.81	15.14	15.97	15.29	15.34	15.93	15.8	15.18	15.09	15.12	15.24	15.43	15.45	15.33	14.87	14.75
n05248	r1	14.72	16.62	15.46	13.1	12.71	14.03	14.96	14.46	13.63	15.02	13.6	14.64	16.17	15.93	14.17	15.11	15.95	14.13	13.76	16.24	14.05	15	14.97	14.8	15.53	14.31	15.97	15.28	16.2	14.48	15.37	15.92	13.16	12.44	15.33	14.48	14.38	15.17	16.25	15.56	14.8	15.29	14.31	14.79	14.54	13.99	15.4	14.4
n05333	r1	13.75	13.16	13.35	13.96	12.99	13.82	13.91	14.16	13.53	14.87	12.25	13.46	14.19	13	13.72	13.91	12.63	14.12	13.91	13.22	14.25	12.76	13.4	12.74	12.22	12.91	12.54	13.54	11.92	12.38	13.86	14.16	13.71	12.76	12.19	11.86	12.58	12.68	12.37	14.15	13.72	13.28	13.83	13.29	12.79	13.12	12.56	13.79
n05343	r1	16.5	16.14	16.69	15.83	16.39	15.86	16.47	16.22	15.7	16.06	15.87	16.11	15.89	15.66	16.43	15.6	15.91	15.45	15.62	15.61	15.48	16.3	16.06	16	16.44	16.41	16.27	16.1	16.32	15.82	16.36	15.84	16.23	15.9	16.39	16.29	15.78	15.27	16.17	16.15	15.67	15.9	16.06	15.71	15.76	15.94	15.38	15.92
n05359	r1	11.33	11.01	12.2	11.64	11.22	12.75	11.37	11.86	11.8	11.69	10.66	10.93	10.59	10.39	9.88	11.72	10.67	11.79	12.59	11.71	11.4	11.12	11.16	10.43	10.78	11.18	10.35	11.57	11.43	12.3	11.81	12.18	11.68	11.08	11.97	11.79	10.59	11.17	11.66	11.36	11.29	12.09	11.61	11.71	11.4	10.92	11.04	11.08
n05361	r1	8.49	9.93	8.46	10.06	10.01	10.35	5.98	8.41	8.38	10.17	8.41	8.34	10.44	8.48	5.98	8.17	8.39	8.38	10	9.52	9.27	9.36	9.25	9.21	9.17	8.19	9.57	8.44	9.28	10	10.28	9.49	9.57	7.75	8.6	8.41	9.83	9.3	8.39	10.07	8.25	8.56	5.98	10.08	8.34	8.43	5.98	8.55
n05386	r1	14.51	14.44	14.9	14.95	15.06	15.57	14.52	14.97	14.76	14.86	14.95	15.52	14.18	14.69	15.1	15.01	15.15	15.23	14.64	14.52	15.14	14.84	15.01	14.06	14.35	13.9	14.79	14.82	15.01	14.71	14.82	15.1	14.56	15.15	14.74	14.92	15.32	14.63	15.45	15.1	15.76	14.42	14.73	14.85	14.78	14.14	14.63	15
n05399	r1	16.67	16.52	18.38	17.44	17.39	17.58	16.87	17.35	17.16	17.17	17	17.2	16.99	16.89	17.16	17.19	17.22	16.95	16.55	16.47	16.81	16.77	17.41	16.99	17.19	16.69	17.22	16.82	16.92	16.67	16.81	16.33	17.03	16.75	17.12	16.69	16.22	16.04	16.51	16.75	16.82	16.64	17.43	17.02	17.51	16.87	16.92	16.96
n05403	r1	21.64	21.5	20.3	21.07	20.83	21.09	20.52	20.54	20.56	20.4	20.85	21.22	20.99	20.48	20.74	20.7	21.01	20.82	20.9	20.87	20.47	20.85	20.34	21.06	20.26	21.04	21.22	20.85	21.23	20.69	20.5	21.05	21.21	21.31	21.41	21.44	21.52	21.42	21.45	21.76	21.58	21.19	21.24	21.88	21.36	20.97	21.06	21.28
n05426	r1	17.07	16.84	17.31	16.82	17.18	16.79	16.74	17.31	17.16	16.63	16.84	16.87	16.27	16.78	17.05	16.56	17.38	16.9	16.92	16.81	17.84	16.7	16.55	18.08	17.13	17.64	17.21	17.35	17.53	17.1	17.49	17.18	18.5	17.02	18.54	17.6	17.67	17.5	17.11	16.97	17.14	16.23	17.23	16.69	16.93	16.28	17.12	15.98
n05450	r1	14.75	15.3	14.28	14.59	14.71	14.87	15.45	14.21	14.27	15.05	14.5	14.73	15.31	14.4	14.19	15.04	14.43	14.74	14.46	14.22	14.24	15.09	14.36	14.37	14.71	14.53	14.12	14.29	14.37	14.25	14.72	14.72	14.29	14.52	14.16	14.87	14.2	14.78	14.1	14.5	14.68	14.91	14.81	14.26	14.2	14.72	14.76	13.63
n05580	r1	19.69	19.87	20.4	20.23	20.59	20.2	19.57	20.32	20.67	20.13	19.79	20.17	19.52	19.96	20.72	19.71	20.95	20.61	19.96	20.21	20.51	19.39	20.37	20.34	19.64	19.61	20.44	20.34	20.45	20.5	19.69	20.45	20.76	20.52	21.04	20.41	20.71	19.99	20.72	20.52	20.85	19.62	20.03	19.51	20.12	19.92	19.78	19.05
n05589	r1	15.92	15.58	17.03	15.82	16.27	16.52	15.79	16.64	15.9	16.84	16.21	16.39	15.87	16.12	16.38	16.19	16.83	16.39	16.48	16.11	16.5	16.42	16.99	16.39	16.57	15.88	16.27	15.88	16.47	16.28	16.52	16.79	17.2	17.12	16.77	16.55	16.57	15.97	16.23	16.41	16.76	16.69	16.62	16.06	16.47	16.28	16.18	16.3
n05643	r1	17.01	16.7	18.04	17.52	17.29	16.8	17.03	17.68	17.34	17.02	17.22	17.48	16.79	17.51	17.59	16.41	17.29	16.82	16.59	16.84	16.77	17.28	17.76	16.86	17.32	16.69	17.41	17.39	17.52	17.92	17.06	16.93	16.99	16.99	17.05	16.91	16.75	17.45	17.75	17.39	17.43	17.34	17.42	18.08	17.68	17.06	17.26	17.57
n05650	r1	14.5	14.9	14.53	14.02	14.14	13.31	13.02	12.74	13.58	13.86	12.98	14.48	14.2	14.9	13.78	14.62	13.43	13.73	14.99	14.1	14.24	13.06	14.5	14.74	13.86	13.73	13.82	13.98	13.64	14.71	14.56	13.69	14.72	13.04	14.2	15.01	14.59	14.02	13.68	14.79	13.2	15.1	14.68	15.17	14.54	14.57	15.57	14.13
n05676	r1	14.74	15.55	16.52	15.33	15.31	15.5	15.33	15.63	15.58	16.26	15.35	15.46	15.83	15.97	15.64	15.69	15.59	16.83	16.18	15.57	16.19	15.65	16.34	15.01	15.33	15.72	16.52	15.89	16.35	15.77	17	16.26	15.42	16.57	16.06	16.99	16.46	15.74	16.86	15.92	16.83	14.91	14.72	15.02	14.87	14.62	14.8	13.96
n05679	r1	14.31	15.36	15.53	14.11	15.21	15.05	15.02	15.28	14.85	15.43	15.05	14.64	14.74	15.39	15.52	14.82	15.36	15.59	15.22	15.55	15.81	15.29	15.54	15.06	14.63	15.54	15.11	15.93	14.74	15.41	15.33	15.22	15.9	15.28	15.86	15.53	14.92	15.26	15.74	16.03	15.67	14.89	15.56	15.12	14.96	14.71	14.75	14.64
n05682	r1	18.21	17.88	18.43	18.14	18.02	18.07	18.89	17.67	18.3	17.49	18.07	17.91	18.17	17.92	17.84	18.76	17.79	17.71	17.91	17.61	18.23	17.83	17.65	17.02	19.21	17.96	17.88	18.31	18.2	18.46	18.71	17.51	18.01	17.33	17.94	18.74	17.27	18.06	18.11	18.17	17.38	17.97	18.4	18.09	18.05	19.12	18.88	17.95
n05694	r1	11.78	10.79	11.34	12.17	11.34	10.83	11.31	12.33	10.53	11.82	10.47	11.57	12.12	11.47	10.47	11.07	11.08	10.07	10.86	11.33	11.33	11.35	10.52	11.47	5.98	11.84	11.8	10.82	10.46	11.83	11.48	11.64	11.33	11.87	11.33	9.54	11.9	11.32	11.03	10.49	11.51	11.02	11.51	10.57	12.3	11.51	12.1	10.56
n05698	r1	16.73	16.22	17.6	16.87	16.89	16.64	16.53	16.74	16.95	16.87	16.56	16.57	15.94	16.45	16.85	16.68	16.99	16.75	16.43	16.32	17.3	16.38	17.33	17.03	17.18	16.64	16.72	16.8	17.03	17.03	16.77	16.89	17.34	16.95	17.68	17.09	16.86	16.87	16.61	17.11	17.54	16.31	16.95	15.91	16.87	16.92	17.26	16.57
n05705	r1	18.55	17.99	18.19	17.27	17.69	18.21	17.73	17.96	17.85	18.1	18.01	17.76	17.74	18.11	17.68	18.09	17.44	17.9	17.8	17.89	17.27	17.86	17.92	17.07	17.72	17.81	17.57	18.14	17.85	17.66	17.74	17.78	17.54	17.61	17.05	17.76	17.56	17.5	17.69	17.9	17.7	17.5	17.2	17.34	17.43	17.35	17.52	17.9
n05749	r1	16.24	16.15	16.52	15.83	15.93	16.16	16.47	15.66	15.54	15.95	15.62	15.62	15.86	16.13	15.94	15.81	15.56	15.74	15.85	15.8	15.77	16.07	15.97	15.93	16.22	16.35	15.79	15.9	15.98	16.1	16.19	15.25	16.19	15.52	15.95	16.12	15.82	16.17	15.53	15.95	16.14	16.04	16.35	15.87	15.83	15.97	15.99	16.22
n05860	r1	14.32	13.74	15.43	15.33	14.26	14.46	14.85	15.27	14.4	14.2	13.84	14.27	14.33	13.61	14.76	14.85	14.74	13.5	14.38	14.07	15.72	13.67	14.76	14.93	14.86	14.69	13.96	14.44	15.13	15.21	13.19	13.62	15.57	13.43	15.93	15.48	14.58	14.52	14.08	12.63	15.64	14.62	14.82	15.1	14.59	14.94	15.52	15.73
n05882	r1	16.42	16.46	17.58	17.08	16.99	16.88	16.35	16.77	16.3	17.06	16.5	16.83	16.53	16.7	16.81	16.07	17.01	16.68	16.36	16.98	16.89	16.77	17.4	16.73	17.57	16.85	16.97	16.89	17.15	17.23	16.38	17	16.9	16.72	16.49	16.53	16.91	16.81	17.03	16.76	16.76	16.91	16.74	16.26	16.6	16.84	16.51	16.72
n05889	r1	19.24	19.26	19.42	19.56	19.5	19.39	19.15	19.14	19.33	19.29	19.49	19.63	19.23	19	19.52	19.13	20	19.36	19.43	19.17	19.34	19.51	19.69	18.81	18.63	19.09	19.81	19.56	20.16	19.7	19.38	19.56	19.71	19.79	19.9	19.58	19.87	19.55	19.59	19.64	19.61	19.08	19.08	19.07	19.48	19.09	19.54	19.56
n05893	r1	14.86	15.25	15.73	15.34	15.22	15.27	15.01	15.38	15.25	15.13	14.89	15.15	14.97	15.4	15.62	15.04	15.68	15.82	15.17	14.95	15.59	15.21	15.29	15.25	15.63	15.2	15.7	15.43	15.58	15.13	15.35	15.57	15.47	15.78	15.93	15.16	15.18	15.3	15.82	15.65	15.43	14.92	15.42	14.92	15.22	15.12	14.64	14.89
n05898	r1	17.94	17.47	18	17.41	17.15	17.66	16.5	16.47	17.13	17.06	16.92	17.18	16.54	16.94	16.96	16.42	17.39	16.9	17.04	16.93	18.07	16.78	17.46	17.92	17.34	17.07	17.83	17.25	17.99	17.74	17.41	18.18	18.1	18.45	19.11	18.27	18.91	18.38	18.25	18.82	18.52	17.91	18.75	18.03	18.46	17.68	18.49	18.02
n05904	r1	15.97	15.29	14.99	14.29	14.51	14.99	15.23	15.03	14.54	15.71	15.36	14.92	15.21	15.26	14.44	15.13	14.79	14.31	15.43	15.17	14.18	15.38	15.09	14.65	14.86	15.36	14.8	15	14.61	14.55	15.42	15.34	14.91	14.75	14.86	15.05	14.36	15.2	14.85	15.72	14.84	14.51	14.74	14.95	14.29	14.41	14.14	14.65
n05905	r1	18.24	18.02	18.82	17.67	17.78	17.72	18.45	18.11	17.56	17.53	18.07	18.37	18.44	18.1	17.87	18.45	18.38	17.52	18.3	18.32	17.68	18.58	18.7	18.04	18.56	18.3	18.03	18.5	18.48	17.55	18.84	18.28	18.08	17.32	18.09	18.62	17.9	18.2	18.27	18.31	18.06	18.03	18.83	17.94	18.09	18.28	18.52	18.13
n05913	r1	13.09	13.1	13.73	11.57	11.34	11.48	13.51	10.2	13.34	12.93	13.76	11.4	11.65	13.27	10.2	13.38	12.84	13.72	12.24	12.92	13.56	13.19	12.55	10.21	13.15	12.97	13.1	13.47	12.37	13.79	10.66	11.51	10.1	13.1	13.9	12.57	11.77	11.26	13.81	12.52	13.4	13.8	13.73	11.09	10.39	12.6	11.83	12.94
n05933	r1	17.85	17.26	19.04	19.33	18.44	18.92	18.23	18.41	18.48	18.4	17.96	18.42	18.04	18.21	19.1	18.18	18.02	19.12	18.53	18.39	18.93	18.59	18.57	16.83	18.02	18.37	18.62	18.38	18.25	19.03	17.43	18.8	19.25	18.39	18.17	17.9	18.26	18.68	18.57	17.88	18.12	18.33	18.4	18.58	18.95	18.96	18.89	18.8
n05943	r1	18.1	18.53	18.85	19.55	19.25	18.72	18.49	18.74	19.31	19.35	18.54	19.05	18.56	18.71	19.54	17.84	18.15	18.7	18	18.53	18.63	17.8	17.77	18.24	17.54	18.66	18.56	19.11	19.08	19.08	17.42	19.08	18.41	19.53	17.82	17.35	19.14	17.58	18.65	18.59	18.11	18.21	17.74	18.4	18.8	18.6	17.52	18.15
n05946	r1	18.48	18.5	19.31	18.66	18.21	18.29	18.29	18.89	18.72	18.17	18.36	17.82	17.9	18.29	18.61	17.22	18.36	18.19	18.31	18.34	18.86	17.82	19.17	18.84	18.27	18.74	18.23	18.53	18.64	18.78	18.47	18.8	19.2	18.63	18.34	18.22	18.8	18.13	17.92	18.93	18.84	18.68	18.7	17.99	18.94	18.47	18.6	18.13
n06025	r1	18.86	19.24	20.35	19.12	18.87	19.06	19.08	19.6	19.02	18.75	18.9	19.47	19.92	18.89	19.44	18.69	19.57	19.15	19.19	20.14	19.7	19.3	19.99	18.75	19.1	19.09	19.4	19.72	19.9	19.18	19.01	19.67	18.6	18.44	19.79	18.88	18.92	19.82	19.76	19.6	19.02	19.61	19.2	19.86	18.64	18.42	20.08	19.7
n06033	r1	13.87	13.8	14.29	13.98	14.42	14.58	13.91	14.55	14.69	13.92	14.24	14.09	13.5	14.04	14.25	14.3	14.21	14.44	14.68	13.96	14.05	14.25	14.29	14.31	13.99	14.49	14.29	14.2	13.65	14.49	14.31	14.68	14.85	14.83	14.83	14.59	14.77	14.65	15.08	14.57	14.77	13.61	13.85	14.37	14.33	12.89	13.41	13.07
n06054	r1	18.01	18.1	17.76	18.05	17.54	17.51	18.18	17.91	17.23	17.35	18	17.92	17.91	18.14	17.54	18.03	17.09	17.62	17.93	18.05	18.14	18.05	18.55	17.34	18.33	18.55	18.75	18.4	17.68	18.23	18.17	18.14	16.88	17.71	17.29	18.07	17.76	18.14	17.89	18.23	17.89	18.39	17.93	18.11	17.65	18.03	18.07	17.85
n06091	r1	13.62	13.62	13.8	13.81	14.15	13.47	13.69	14.87	13.94	13.91	14.58	14.36	14.32	13.45	13.09	14.05	14.38	13.95	13.94	13.41	13.55	14.54	14.39	13.61	13.26	13.62	14.07	14.32	14.29	14.32	13.74	15.01	14.35	14.57	13.29	13.69	14.79	13.27	13.11	14.48	14.8	14.22	13.19	14.18	14.02	13.18	13.1	13.91
n06129	r1	14.73	13.77	17.03	14.92	15.82	14.88	14.23	15.11	15.48	15.01	16.28	15.76	15.46	14.91	14.91	14.15	15.08	16.28	14.16	15.16	15.88	15.93	16.45	15.13	15.32	15.47	16.1	15.9	16.05	16.24	14.87	15.99	16.04	15.18	14.3	13.77	14.77	14.28	16.53	15.44	15.24	15.33	14.66	15.68	15.29	14.5	14.85	14.5
n06170	r1	14.91	16.19	15.66	16.78	14.58	15.22	14.47	14.03	15.08	16.18	15.91	13.72	14.88	15.52	14.63	15.88	14.23	16.33	14.06	15.34	15.74	15	15.08	15.26	14.1	15.15	14.39	15.78	13.97	15.8	14.91	16.03	15.04	15.18	15.18	14.96	15.05	14.24	15.16	15.29	13.62	10.71	13.88	15.42	16.32	14.46	14.62	12.84
n06182	r1	15.5	14.66	16.71	14.95	15.14	14.53	14.35	15.52	15.2	15.3	15.94	15.14	14.63	15.04	14.9	15.28	15.98	14.78	14.59	14.89	15.47	15.01	14.99	15.81	15.4	15.45	14.99	14.88	16.08	15.25	15.93	15.63	16.78	16.23	15.77	15.13	16.49	15.27	14.71	15.36	16.53	14.45	15.53	14.34	14.18	14.15	15.05	14.91
n06196	r1	13.59	14.9	15.45	15.7	14.26	14.73	12.03	15.23	15.46	13.66	13.71	15.27	14.75	15.2	14.81	13.14	15.31	14.17	14.18	15.27	13.64	14.5	16.02	13.44	15.45	16	15.98	15.68	16.39	14.56	15.15	14.94	15.14	14.46	14.37	13.87	15.31	15.26	16.32	14.41	12.92	13.85	14.1	15.15	15.15	14.33	15.67	14.73
n06198	r1	16.59	14.88	16.54	17.49	17.61	18.37	15.07	14.38	15.71	15.6	16.36	16.43	13.92	15.41	18.93	17.25	15.41	16.65	17.28	16.39	15.02	16.34	17.31	16.4	14.88	15.99	17.11	16.82	17.31	17.18	14.23	16.7	18.82	15.28	15.44	15.69	17.33	14.21	15.91	14.76	15.65	14.74	15.39	14.18	17.71	13.51	15.65	16.07
n06268	r1	17.69	17.52	17.16	17.07	17.08	17.45	16.9	16.9	16.8	16.69	17.02	17.41	17	16.78	16.96	17.01	17.19	16.68	17.08	17.2	17.25	16.96	17	16.75	16.92	17.14	17.55	17.26	17.72	17.48	17.32	17.83	17.86	17.91	18.25	17.85	18.22	18.26	17.9	18.22	18.02	17.52	17.93	17.72	17.67	17.11	17.63	17.67
n06276	r1	17.63	20.8	20.31	18.45	18.77	18.86	19.21	19.06	18.4	18.48	18.88	19.75	20.43	19.56	19.74	18.74	19.7	18.3	20.1	19.8	18.77	19.82	20.03	17.63	19.73	20.22	20.21	20.02	20.65	20.16	18.79	19.49	18.44	19.69	19.69	20.26	19.75	20.7	19.15	19.88	19.4	19.02	19.42	18.95	18.86	19.15	20.08	18.8
n06291	r1	19.04	19.09	20.29	19.17	19.23	19.59	19.02	19.23	19.75	19.81	19.43	19.1	19.54	19.16	19.26	19.13	18.91	19.3	19.32	19.33	19.73	19.16	18.17	19.06	18.95	19.57	19.43	19.85	19.59	18.77	19.2	19.61	19.53	19.66	19.66	19.46	19.32	18.96	19.43	19.01	19.44	19.41	19.27	19.65	18.81	19.47	18.78	19.16
n06333	r1	18.32	18.05	18.76	19.39	18.48	18.33	17.78	19.19	18.18	19.27	18.06	18.87	18.06	18.16	18.1	18.99	17.94	18.34	18.26	17.5	18.09	16.85	18.17	17.99	19.37	18.3	17.71	18.53	18.27	19.24	17.82	18.53	17.93	19.44	17.68	18.52	18.83	18.74	18.21	18.76	18.18	17.97	17.4	18.86	18.29	17.2	18.58	18.39
n06341	r1	14.59	14.72	15.56	14.05	14.7	15.31	14.6	14.71	14.25	14.87	15.03	14.42	14.84	15	14.75	14.74	15.26	14.66	14.57	14.55	15.78	15.5	15.17	14.99	14.8	14.8	14.98	15.27	15.25	14.55	15.06	15.02	14.5	14.83	15.4	14.58	15.09	14.52	15.29	15.73	15.29	14.63	14.88	14.65	14.84	14.74	15.05	14.28
n06344	r1	16.39	17.08	17.55	17.32	16.63	17.29	16.25	15.64	16.25	16.67	17.16	17.27	16.78	16.22	17.05	15.84	17.4	17.04	15.27	17.16	16.86	16.47	17.64	17.11	16.26	16.34	17.21	16.38	16.77	16.53	15	17.32	17.38	16.53	16.7	16.55	16.76	16.28	17.39	16.82	16.71	16.26	15.74	16.31	15.91	14.94	16.13	16.44
n06348	r1	17.6	18.43	17.78	18.37	17.73	18.09	17.27	17.95	18.55	16.88	17.6	17.82	18.02	18.5	18.47	17.67	18.21	17.43	17.47	18.53	18.26	17.54	18.08	17.89	18.78	18.26	18.12	18.43	18.45	18.45	18.63	17.87	17.93	17.52	17.12	18.2	17.64	18.81	18.02	18.18	17.38	17.72	17.17	17.59	18.09	17.97	17.95	17.65
n06369	r1	14.41	14.13	16.6	14.02	14.09	13.44	14.34	13.5	13.82	13.86	13.47	13.16	12.44	13.77	14.06	12.77	14.14	13.3	13.82	13.36	14.02	13.94	14.03	13.91	13.87	13.99	13.96	13.91	13.73	13.8	16.06	13.78	13.99	13.65	14.22	13.83	14	14.67	13.72	13.54	14.31	12.67	13.42	13.51	13.57	12.78	14.01	13.2
n06373	r1	16.09	15.7	16.59	16.02	16.05	16.05	16.05	15.66	15.7	16.29	16.07	15.56	15.58	15.89	16.54	15.22	19.68	15.98	15.65	15.88	19.33	16.19	15.49	15.3	15.46	15.42	16.1	16.02	15.89	15.94	16.69	16.08	16.73	15.65	16.03	16.16	15.92	15.78	16.21	16.46	16.13	18.89	19.72	19.35	18.94	19.13	19.2	18.86
n06377	r1	11.16	11.98	10.91	11.5	11.22	11.41	12.23	12.25	11.34	11.17	11.71	10.81	10.17	10.19	10.98	10.53	11.52	10.63	11.81	10.56	11.57	11.72	10.77	10.73	11.38	10.97	11.07	11.71	11.77	10.57	11.76	11.45	10.93	11.17	10.94	11.49	11.73	11.43	11.51	11.79	11.48	11.55	11.93	10.53	11.62	11.3	12.09	12.67
n06385	r1	13.82	14.42	14.88	14.71	14.85	15.45	15.39	13.96	14.13	14.52	14.76	15.21	14.93	14.02	14.66	16.21	14.92	13.92	14.95	14.29	15.24	14.81	15.06	14.22	15.51	14.81	14.53	14.27	14.65	15.65	15.8	15.01	15.3	15.09	14.85	16.29	15.08	14.4	15.44	14.65	14.54	14.6	15.21	14.8	14.7	15.24	15.65	15.01
n06400	r1	16.93	16.77	18.71	17.94	17.4	17.35	16.12	17.24	16.66	17.28	17.41	17.33	17.13	16.83	17.94	17.5	17.8	17.24	17.39	17.27	17.94	16.74	17.22	16.71	17.08	17.53	17.63	17.56	17.68	17	17.85	17.46	17.66	17.55	17.39	16.79	17.28	17.2	17.96	17.27	17.37	17.07	17.56	17.98	18.09	17.44	17.07	17.1
n06434	r1	12.96	12.64	14.45	13.54	12.88	13.05	14.88	14.13	13.83	13.68	13.76	13.43	13.98	13.58	14.08	12.81	13.94	14.28	14.01	13.56	13.6	13.05	14.79	13.95	14.69	13.07	12.54	13.79	13.89	13.81	13.73	14.3	14.21	13.03	13.76	13.78	13.21	13.15	13.9	13.61	13.16	13.92	13.77	12.97	13.24	13.79	13.55	13.73
n06459	r1	15.93	15.66	16.69	15.93	16.52	16.04	15.14	16.4	16.63	16.6	16.29	16.18	16.41	15.83	16.85	14.79	16.75	16.35	16.14	15.91	16.19	16.28	16.25	15.58	15.38	15.52	16.43	16.29	16.51	16.42	15.2	16.28	16.33	16.22	15.69	14.9	16.17	15.78	16.63	16.11	16.06	16.24	16.32	16.46	16.01	15.95	16.22	16.09
n06474	r1	13.33	13.09	12.24	12.54	13.68	13.62	12.33	12.2	11.95	13.8	12.53	12.07	12.15	11.71	12.99	11.29	13.31	12.18	14.4	11.94	13.08	13.53	13.73	12.92	11.95	16.23	13.45	15.37	15.11	14.45	15.19	14.6	14.22	14.99	14.47	12.77	13.62	14.9	14.16	12.52	12.63	10.24	10.88	10.38	10.63	10.98	11.22	12.15
n06491	r1	14.38	13.5	13.22	12.7	12.05	12.03	13.95	12.6	11.59	12.67	10.84	11.57	11.55	13.72	12.56	13.88	12.23	11.46	13.34	12.84	11.75	13.49	13.15	13.64	12.71	13.17	10.27	12.82	12.23	12.43	13.57	14.27	11.56	11.26	12.26	13.77	12.55	12.42	12.82	13.88	13.58	13.65	12.72	12.95	12.58	12.7	13.05	12.41
n06547	r1	15.4	15.03	15.32	15.33	15.67	15.74	15.37	16.29	15.09	15.51	16.18	16.14	15.12	15.49	15.44	14.13	15.99	15.69	14.99	14.54	15.22	15.85	15.95	15.52	13.62	15.62	16.33	16.11	16.25	16.18	15.1	16.55	15.86	16.37	15.34	14.89	15.91	15.55	16.03	15.17	15.86	15.39	14.07	14.84	14.89	14.42	13.84	14.95
n06550	r1	16.6	16.3	16.1	16.05	15.91	15.71	15.57	15.66	14.97	15.85	16.03	15.13	15.11	16.17	15.68	15.5	15.44	15.07	16.15	15.82	15.77	16.04	15.82	15.32	15.52	16.47	15.65	16.03	15.87	15.89	15.75	15.84	16.89	15.69	15.88	16.34	16.1	16.35	15.35	16.01	15.68	15.4	16.31	15.94	14.86	16.61	16.37	15.93
n06552	r1	16.63	16.73	17.21	16.85	16.78	16.87	16.33	16.75	16.31	16.09	15.89	16.4	16.27	16.85	16.49	16.85	16.19	16.1	16.26	16.34	16.34	16.15	16.62	16.54	16.99	16.82	16.48	16.21	16.52	17.03	17.03	16.85	16.43	16.4	16.33	16.75	16.84	16.08	16.08	16.06	16.79	16.11	16.26	16.73	16.95	16.15	16.45	17.14
n06565	r1	15.19	15.35	14.79	14.99	15.56	14.44	15.42	14.55	14.82	15.73	14.62	16.02	15.81	15.58	15.1	14.97	15.28	15.73	15.62	14.09	13.76	15.61	15.53	14.59	14.7	14.73	15.02	15.73	14.82	15.39	15.52	14.9	14.57	15.4	14.82	15.67	14.85	15.17	15.31	15.17	15.04	14.34	15.5	15.82	15.51	15.93	14.53	15.27
n06585	r1	21.26	21.09	21.24	21.06	20.88	21.06	21.23	20.84	21.28	20.81	21.18	21.42	21.3	21.39	21.11	21.55	21.21	21.01	21.26	21.46	20.58	21.34	21.52	21.16	20.52	20.43	21.05	20.75	20.37	20.19	21.09	21.14	20.66	20.96	21.04	20.93	20.97	20.88	21.14	21.39	21.19	21.06	21.19	21.06	20.92	21.03	21.1	20.76
n06597	r1	16.94	16.69	18.26	17.49	17.41	17.18	17.3	17.5	17.41	17.15	17.49	17.39	16.97	17.15	17.41	17.37	16.93	17.2	17.02	17.05	17.99	17.15	17.43	16.9	17.75	17.73	17.45	17.1	17.71	17.48	17.37	17.31	18.09	17.16	17.39	17.62	17	17.39	17.6	16.86	17.03	16.69	17.05	16.77	16.68	17.2	16.92	16.93
n06617	r1	14.94	14.77	15.51	14.47	13.62	14.92	14.24	13.65	14.67	13.81	14.45	13.08	13.36	14.7	14.53	14.39	13.89	13.42	14.37	14.28	13.43	14.27	14.45	13.43	13.87	14.38	13.93	14.6	14.15	14.57	14.7	13.9	15.58	14.35	14.33	14.7	14.47	14.94	13.85	14.5	14.16	13.68	14.29	13.98	14.2	14.22	14.88	14.35
n06621	r1	20.61	20.87	21	20.98	20.37	20.74	20.44	20.9	21.21	20.08	20.45	19.63	20.44	20.54	20.83	20.34	20.76	20.42	20.67	19.89	21.01	20.68	21.52	21.13	20.7	20.73	20.34	20.89	20.54	20.64	21.08	21.12	21.32	21	20.86	20.67	21.03	20.45	20.2	21.02	21.1	20.6	21.12	20.27	20.49	20.77	20.71	20.51
n06629	r1	13.33	15.11	15.64	15.81	13.29	15.55	15.27	13.4	15.5	13.92	14.87	13.88	13.78	15.18	14.82	13.66	14.6	13.81	14.18	14.63	14.31	14.97	14.25	14.35	14.98	14.33	12.96	14.49	15.28	14.01	14.75	13.81	15.09	13.66	15.44	15.57	14.14	13.46	13.76	14.49	13.06	13.87	15	13.86	13.74	14.75	13.98	13.17
n06648	r1	18.38	18.85	18.65	18.24	17.99	17.9	18.96	16.72	17.57	18.04	17.71	17.07	18.14	18.45	18	18.67	16.58	17.53	18.56	17.71	17.22	18.08	17.38	17.98	18.86	18.22	16.83	18.26	16.78	17.75	18.78	16.79	17.32	17.25	18.63	18.91	18.01	18.02	17.71	18.81	17.88	18.31	18.8	17.57	17.9	18.79	18.4	18.33
n06676	r1	14.88	14.88	15.95	16.66	16.31	14.12	15	15.27	14.91	14.35	14.14	14.35	14.88	14.82	15.35	14.45	15.13	15.16	15.27	15.48	15.42	14.52	14.69	16.29	15.74	15.74	15.63	14.97	16.59	16.09	14.91	15.41	14.98	14.82	16.73	15.7	15.73	15.62	15.13	14.73	14.59	14.95	14.62	14.32	15.08	14.7	16.48	15.56
n06682	r1	17.09	16.81	16.87	16.16	16.62	16.79	16.79	16.81	16.58	16.5	16.4	16.17	16.43	17.21	16.86	16.36	17.09	16.56	16.68	17.12	17.13	16.57	17.08	16.65	16.43	16.94	16.4	16.99	16.56	16.51	16.58	16.99	16.93	16.72	17.2	16.59	16.42	17.08	16.89	17.27	17.23	16.96	16.81	16.52	16.68	16.35	16.82	16.25
n06709	r1	16.08	17.68	19.92	16.52	18.94	19.66	14.93	16.43	20.1	18.95	14.34	13.64	18.17	19.72	15.53	19	16.06	20.09	13.31	19.54	19.2	17.21	15.99	19.36	13.86	15.98	19.72	18.44	19.42	19.39	19.37	14.91	19.68	18.76	19.29	17.95	17.4	17.73	17.47	20.03	14.91	20.39	14.92	16.51	16.47	16.3	17.78	16.42
n06713	r1	14.61	15.95	15.86	14.86	15.57	15.4	14.16	14.36	15.4	15.15	14.72	15.22	14.6	16.4	14.46	15.66	14.03	15.88	14.66	15.54	15.87	14.02	15.17	15.88	14.96	13.99	16.8	15.35	15.9	14.97	16.13	15.13	16.58	15.07	15.26	15.64	14.84	15.85	14.55	14.2	13.2	15.5	14.8	14.33	14.1	14.53	14.99	14.85
n06756	r1	18.88	20.21	21.61	21.49	19.38	18.77	20.82	20.17	20.81	20.35	18.61	18.85	20.41	19.34	20.95	18.78	20.04	20.36	20.59	20.5	18.91	19.33	21.39	19.38	20.58	18.29	20.14	20.24	19.14	18.7	19.31	20.83	19.21	19.09	19.92	19.55	20.38	18.53	19.34	20.09	19.94	21.35	20.96	18.98	20.94	20.13	18.48	20.87
n06763	r1	18.96	19.11	19.47	19.33	19.09	18.71	18.49	18.46	19.04	19.14	18.5	18.67	18.29	18.61	19.38	18.18	19.76	19.22	18.99	19.29	19.13	18.43	18.44	18.53	18.23	18.18	18.58	18.61	18.84	19.23	18.39	18.94	19.16	19.14	18.94	19.47	19.76	18.48	18.96	18.64	18.86	18.21	18.62	18.24	18.69	18.41	18.41	17.95
n06772	r1	18.7	17.01	19.21	19.11	17.94	19.17	19.77	18.49	17.96	18.5	19.03	17.64	18.67	19.13	17.29	18.76	17.17	18.04	19.44	18.32	17.75	18.88	18.18	16.91	19.95	19.66	18.76	19.19	18.34	18.27	18.77	18.1	18.43	17.61	19.27	19.04	18.11	19.07	18.98	19.89	17.99	19.26	19.39	18.57	18.28	19.09	18.05	19.64
n06780	r1	17.04	17.66	17.46	17.02	17.16	16.96	16.98	17.06	17.12	16.72	16.94	16.78	17.04	16.37	17.18	16.95	16.61	17.13	17.03	17.04	17	16.83	16.75	17.21	16.86	16.99	17.12	17.38	17.09	17.35	17.21	17.35	17.26	16.55	17.15	16.87	17.19	17.3	17.54	17.05	17.04	16.84	17.15	16.72	17.35	16.9	16.66	17.33
n06797	r1	14.68	12.81	15.44	12.83	13.87	13.75	13.66	15.14	14.44	15.56	13.03	12.88	14.74	13.54	15.03	14.41	13.31	14.12	14.02	14.24	14.25	13.84	14.2	14.14	14.61	13.19	13.68	15.33	11.79	14.23	14.88	12.89	13.3	14.67	13.52	15.2	14.11	13.97	12.78	14.05	13.69	13.52	11.07	14.54	14.31	13.73	14.41	14.78
n06824	r1	18.64	18.72	18.14	17.88	18.13	18.61	18.96	18.59	18.01	18.75	18.24	18.6	18.78	18.74	18.38	18.92	18.14	18.05	18.43	18.25	17.54	18.1	18.24	17.58	18.05	18.03	18.05	18.34	18.02	17.4	18.67	18.24	18.16	18.02	18.04	18.99	17.78	18.33	18.25	18.64	18.45	18.58	18.69	18.3	18.09	18.32	18.57	18.5
n06848	r1	16.68	16.92	19.6	17	16.75	16.78	16.88	17.05	16.82	16.78	16.49	16.39	16.06	17.24	17.21	16.35	17.36	17.37	17.04	16.72	17.64	17.03	17.06	17.3	17.03	16.64	17.06	17.3	17.01	16.53	17.99	16.87	16.62	17.23	17.57	17.11	17.54	16.68	17.53	17.46	18.01	16.8	17	17	17.26	16.62	16.65	15.72
n06858	r1	15.66	15.4	15.99	16.11	15.87	15.91	16.14	16.09	15.75	16.15	15.35	15.8	15.73	15.36	15.94	15.39	15.54	16.15	15.1	15.32	15.6	15.35	15.93	15.03	15.98	16.16	16.34	15.72	15.74	15.58	15.64	15.56	15.69	15.43	15.79	15.42	15.92	16.6	15.55	15.57	15.5	15.36	15.26	15.73	15.82	15.12	14.93	15.84
n06875	r1	16.4	16.68	17.08	16.89	16.92	16.61	16.89	16.66	16.74	16.99	17.16	16.6	16.72	16.94	16.51	16.23	16.53	16.94	16.94	17.06	17.1	16.67	16.82	16.7	16.66	17.08	16.99	17.11	16.96	16.89	16.43	16.79	16.76	16.58	16.84	16.61	16.76	16.8	17.06	16.49	16.86	17.03	16.21	16.74	16.72	16.28	16.69	16.6
n06951	r1	15.82	15.84	15.9	15.43	15.96	16.51	15.88	16.26	16.41	16.54	16.45	16.36	16.03	16.18	16.26	15.82	16.14	16.34	15.87	15.96	15.17	15.67	16.21	15.89	15.49	16.02	16.44	15.93	16.14	15.43	15.91	16.73	15.65	16.1	15.42	15.43	15.84	15.76	15.8	15.83	15.44	15.66	14.68	15.76	15.76	15.12	15.2	15.01
n06975	r1	15.34	15.53	16.56	16.06	16.45	15.75	15.23	16.26	15.92	15.52	16.17	15.79	15	15.51	15.94	15.46	16.44	15.59	15.51	15.27	16.6	15.87	15.73	16.49	15.22	15.49	15.99	15.48	18.12	16.29	15.96	16.28	16.63	16.19	16.71	16.03	16.59	15.63	16.47	16.15	16.37	15.83	16.26	15.51	16.25	15.65	15.93	15.26
n07011	r1	14.19	13.4	14.7	14.35	13.88	12.44	14.92	14.64	13.22	15.26	13.28	13.57	14.04	13.54	13.32	14.77	13.41	13.07	13.41	13.34	12.74	13.23	13.31	14.45	13.56	13.97	12.78	14.04	13.91	14.91	14.18	14.63	13.49	12.33	13.12	16.03	13.75	11.91	9.96	14.32	14.74	14.93	15.3	14.4	12.96	13.24	14.73	13.28
n07022	r1	16.96	17.38	17.89	18.17	18.02	17.61	17.58	18.26	17.91	17.47	18.17	16.69	17.06	17.9	18.03	17.71	17.05	18.44	17.19	17.57	18.79	17.7	16.48	17.35	18.39	17.42	17.34	17.15	16.9	18.3	17.21	16.43	18.05	18.29	17.77	17.08	17.24	17.86	17.89	17.83	18.56	17.5	17.7	18.06	17.73	18.28	16.92	16.77
n07024	r1	11.01	10.83	14.7	14.66	9.56	13.7	12.07	13.12	13.43	11.5	13.42	11.84	10.62	10.79	13.84	11.57	13.1	10.57	10.62	11.24	13.54	11.17	10.07	12.63	14.27	10.79	13.6	14.55	13.68	14.36	14.22	13.92	11.52	14.14	13.41	13.58	11.81	13.07	14.97	12.04	14.06	13.74	10.23	13.53	14.1	10.8	9.21	13.26
n07026	r1	14.46	14.5	14.7	13.06	12.51	13.6	14.38	13.99	13.81	13.25	13.54	14.53	14.59	14.45	13.44	14.54	13.91	13.87	14.78	15.03	13.88	14.73	13.94	14.28	14.58	15.01	15.21	13.83	13.88	14.5	14.65	14.47	12.86	13.16	14.6	14.46	13.63	14.6	14.33	14.7	14.23	14.62	14.01	14.45	13.72	12.65	14.47	14.09
n07043	r1	16.1	16.02	16.79	15.09	15.48	15.65	16.23	15.58	15.56	16.48	15.56	15.66	16.16	16.38	15.4	16.85	15.9	15.18	15.94	16.64	16.35	15.37	16.32	16.15	16.73	16.72	16.27	15.39	16.23	15.79	15.83	15.85	14.89	15.18	16.12	16.26	16.13	16.3	15.9	15.73	16.02	15.86	15.14	15.91	15.73	15.74	16.01	15.23
n07059	r1	15.28	14.77	15.66	14.84	15.21	15.28	14.97	14.92	15.35	15.39	15.07	15.12	15.49	15.15	14.84	14.93	14.77	15	15.15	14.72	14.95	15.12	15.32	14.89	14.74	14.91	14.93	15.76	15.28	14.86	14.58	15.02	15.48	14.95	14.94	14.76	15.16	15.07	15.28	14.99	15.2	15.65	14.96	15.9	14.97	14.99	15.49	14.12
n07067	r1	18.97	18.72	19.47	19.12	18.89	18.85	19.03	18.99	19.17	18.94	18.75	18.64	18.88	18.63	19.36	18.85	18.87	18.89	19.1	18.77	18.83	18.67	19.17	18.96	18.7	18.91	19.13	18.65	19.12	19.09	19.11	19.22	18.88	19.13	18.66	18.76	18.86	18.84	18.71	19.14	19.08	19.01	19.06	18.98	19.07	19.11	19.27	19.03
n07101	r1	16.48	16.92	16.66	17.82	17.18	17.21	17.36	15.61	16.28	14.48	17.11	17.15	17.87	16.52	17.96	17.21	16.92	17.66	16.81	16.71	16.29	16.27	17.18	15.52	16.56	17.55	17.13	16.76	16.76	18.01	17.42	17.11	17.41	16.58	17.12	16.84	15.24	16.95	16.8	16.49	14.39	16.14	17.33	16.73	16.86	17.2	16.56	17.87
n07123	r1	15.1	15.41	16.01	15.65	14.93	15.33	15.08	15.52	15.14	16.04	15.6	15.68	14.96	14.49	15.51	14.59	14.92	15.11	14.68	15.09	15.96	14.88	15.96	15.57	15.03	15.15	15.84	15.86	15.54	15.65	15.17	14.64	15.59	15.65	15.49	14.65	15.93	15	16	15.39	15.68	15.51	15.73	15.34	16.13	15.52	16.12	15.46
n07136	r1	14.79	13.63	14.67	14.11	14.78	14.75	14.76	14.87	14.85	14.9	14.95	14.6	13.74	14.73	14.83	15.37	14.78	14.37	14.64	14.12	14.37	14.74	14.56	15.4	14.48	14.11	14.86	14.31	14.14	15.07	15.06	14.65	14.92	14.88	15.56	14.43	15.5	14.48	14.57	14.71	15.29	15.67	14.88	13.83	15.05	13.89	14.38	14.33
n07139	r1	17.73	18.15	17.86	17.4	17.41	16.94	17.9	17.13	17.2	17.67	17.28	16.87	17.32	17.7	17.39	16.85	17.13	17.28	17.48	17.65	17.39	17.69	16.96	17.71	17.5	18	17.18	17.54	16.9	17.19	17.56	17.5	16.6	17.67	17.08	17.83	17.55	17.46	17.65	17.42	17.28	17.56	17.39	17.63	17.95	17.18	17	17.11
n07162	r1	17.68	18.76	17.35	17.22	18.21	18.65	17.35	17.86	17.18	17.83	16.95	17.02	17.07	17.19	17.51	17.56	17.49	17.62	18.04	17.83	17.82	17.8	18.46	18.04	17.17	17.93	18.9	18.32	17.88	17.92	19.13	18.73	19.84	18.1	17.67	18.94	18.13	17.89	18.37	17.72	17.46	16.75	17.99	16.61	17.35	18.46	18.39	17.32
n07174	r1	17.32	17.1	17.53	17.14	16.95	17	18.06	16.91	17	16.81	16.74	17.39	17.5	17.29	17.07	17.91	17.4	16.87	17.4	17.26	16.55	17.32	17.32	17.3	17.24	17.18	17.18	17.08	17.23	16.61	17.21	17.66	17.34	16.85	17.41	16.68	17.43	16.69	17.53	17.19	17.76	17.4	17.13	17.1	16.91	16.32	16.5	16.92
n07175	r1	18.4	18.8	19.61	19.09	18.83	18.69	19.24	18.75	17.91	18.09	18.64	19.04	19.24	18.97	18.57	18.84	18.62	19.15	19.04	18.98	19.11	19.67	19.78	16.9	19.39	18.95	19.15	18.85	18.44	19.3	19.41	18.66	18.97	18.85	19.36	19.6	18.18	19.2	19.42	19.07	18.14	18.98	19.1	18.75	18.57	19.86	19.44	19.17
n07206	r1	16.64	17.15	15.22	15.36	15.84	15.46	16.93	15.36	16.3	16.27	16.09	15.26	15.76	17.16	15.13	16.21	14.94	16.27	15.93	16.38	15.95	16.38	15.95	17.09	16.51	16.54	16.82	15.61	14.39	15.42	16.55	15.97	14.83	15.61	15.41	16.75	16.57	16.4	16.04	16.43	16.3	15.62	15.13	15.52	15.45	15.56	15.36	14.95
n07219	r1	13.26	14.24	16.94	15.29	15.34	16.11	13.25	15.56	14.44	14.43	15.41	14.3	15.51	14.43	16.09	12.89	13.99	15.08	13.65	14.42	15.82	13.99	12.47	16.11	12.57	16.26	14.54	15.03	16.53	15.95	13.69	15.78	13.66	15.33	14.41	13.96	15.09	14.71	15.22	14.01	14.48	14.65	14.11	15.86	13.3	14.24	14.07	14.85
n07224	r1	14.69	14.44	13.37	13.89	14	14.18	14.05	13.7	13.9	13.42	14.24	13.98	13.63	14.22	13.36	14.33	14	14.1	14.39	14.34	13.2	13.97	14.74	14.01	14.08	13.88	14.23	14.03	13.62	13.79	15.54	14.5	14.16	14.63	14.36	15.13	14.7	14.32	14.7	13.64	13.32	13.76	14.06	13	13.24	13.72	14.24	12.53
n07236	r1	16.52	16.08	16	15.32	15.15	16.61	16.52	15.92	15.44	16.82	15.55	15.49	16.26	16.7	15.68	16.43	16.52	15.66	15.48	15.6	15.05	15.83	15.7	15.73	15.71	15.33	15.86	15.64	15.5	15.83	17.32	16.37	15.37	15.06	14.88	17.5	15.66	14.96	16.59	16.06	16.25	17.1	17.24	15.11	15.36	15.5	15.3	16.2
n07240	r1	18.77	18.72	19.46	19.24	19.03	18.68	18.8	20.28	19.8	19.29	18.62	18.98	19.08	19.48	19.81	18.54	18.81	18.57	19.12	18.61	18.95	19.11	18.82	18.99	18.73	20.32	19.2	19.07	19.33	18.87	19.08	19.14	19.65	18.88	19.64	18.63	18.99	19.28	18.79	18.89	19.19	18.63	18.88	19.14	18.85	18.97	19.28	18.72
n07261	r1	17.31	16.63	17.71	16.9	17.31	17.5	17.34	17.64	17.61	17.59	17.25	17.32	16.51	17.2	17.97	17.14	17.33	17.32	16.9	16.88	17.27	16.64	17.39	17.79	17.46	16.98	17.11	17.03	17.2	17.22	17.81	17.33	17.77	17.9	17.46	17.58	17.63	17.04	17.02	17.27	17.63	16.87	16.93	17.19	17.54	17.16	16.89	17.06
n07289	r1	18.4	18.58	17.99	17.93	17.89	17.9	19.22	17.31	17.29	17.77	17.52	17.13	18.01	18.36	17.75	20.26	17.92	17.48	18.79	18.09	17.09	18.12	17.69	18.15	19.54	17.3	16.87	17.43	16.89	17	20.32	16.81	17.36	17.05	18.64	20.29	18.03	17.06	17.22	18.28	17.76	18.48	19.73	17.64	17.99	19.19	18.44	18.2
n07290	r1	17.22	17.05	17.94	17.76	17.54	17.35	17.41	17.51	17.14	17.41	17.09	16.92	17.06	17.23	17.37	17.01	17.13	17.47	17.22	17.41	17.88	17.14	18	17.4	17.15	17.16	16.98	17	17.07	17.63	16.88	17.3	17.07	17.58	17.21	17.18	17.24	17.43	17.03	17.19	17.39	17.18	17.18	17.24	17.72	17.55	17.18	17.17
n07339	r1	12.17	11.89	13.48	12.71	11.5	11.75	11.85	12.62	12.7	12.45	11.43	11.99	12	12.97	12.02	11.3	12.91	12.17	10.77	11.85	13.12	12.69	12.13	12.59	12	11.47	12.07	11.76	13.02	11.86	12.07	12.53	12.81	12.06	13.05	12.92	13.02	11.46	11.31	12.35	12.85	11.7	11.73	11.28	12.1	11.99	12.21	10.87
n07366	r1	15.53	16.1	16.23	15.95	15.62	15.36	15.62	15.68	15.22	15.35	15.13	15.78	15.9	16.14	15.62	15.66	15.72	15.91	15.61	15.45	14.84	15.48	15.87	15.62	15.83	16.06	16.31	16.04	16.1	15.58	16.32	16.66	16.19	15.78	16.04	16.46	15.97	16.12	16.15	16	15.4	15.3	15.86	15.27	14.98	15.39	15.67	15.19
n07377	r1	15.44	15.87	15.23	16.19	15.69	15.83	15.36	16.45	16.05	15.9	15.16	16.11	15.33	15.83	16.21	14.84	15.79	15.85	15.37	15.49	16.13	15.14	15.15	15.74	15.62	14.78	15.82	15.61	15.72	15.68	15.79	16.07	15.68	15.39	15.2	15.6	15.5	15.73	15.61	15.63	15.89	15.85	15.47	15.71	15.68	15.61	15.92	15.29
n07388	r1	14.57	15.27	15.41	13.88	14.38	15.12	14.92	15.17	14.71	14.56	13.85	14.79	14.98	14.85	14.71	15.11	14.66	14.2	14.39	14.96	14.69	15.17	14.3	14.1	15.19	13.99	15.18	14.81	14.67	13.45	14.83	14.69	13.35	14.06	14.64	14.83	14.69	15.17	14.79	15.39	14.25	14.83	15.03	14.52	14.54	13.91	15.58	14.81
n07420	r1	14.6	17.04	16.97	16.47	15.61	16.72	16.81	16.83	16.98	16.4	16.88	15.69	16.04	15.95	15.81	15.87	16.03	15.34	15.56	14.6	17.11	15.46	15.73	15.86	17.16	16.64	15.64	16.52	16.98	17.25	16.37	16.66	17.46	17.28	16.64	16.77	14.93	17.01	15.6	16.11	16.35	17.11	16.45	15.13	16.13	16.19	16.8	15.99
n07447	r1	19.55	19.66	20.79	20.86	20.29	19.54	20.44	19.81	19.48	19.63	19.79	20.46	19.86	20.2	20.4	19.83	19.42	20.19	20.26	21	19.83	20.46	21.76	18.58	20.18	19.58	20.55	20.55	19.86	20.62	20.62	20.13	20.8	19.76	20.26	20.92	19.49	20.01	20.87	19.87	19	20.4	21.19	19.78	20.01	20.87	20.05	20.43
n07450	r1	22.59	22.43	22.82	22.45	22.62	22.89	22.26	22.66	22.17	22.89	22.37	22.75	22.69	22.69	23.12	22.76	22.92	22.75	22.53	22.6	22.75	23.04	22.25	22.32	22.13	22.55	23.05	22.87	22.87	22.53	23.51	23.07	23.51	22.85	22.85	23.15	22.68	22.28	23.18	22.83	22.61	22.25	23.06	22.8	22.32	22.91	22.78	22.52
n07495	r1	15.17	15.02	15.5	14.82	15.27	15.46	14.13	15.22	14.21	14.26	15.5	15.24	14.48	14.22	14.96	14.51	15.04	14.91	14.46	14.32	15.8	14.38	14.94	15.61	14.85	16.24	16.11	16.17	15.86	15.18	13.58	15.65	14.52	14.86	15.92	13.46	14.84	15.32	15.47	15.88	14.97	15.33	13.99	15.47	14.1	13.33	15.44	14.88
n07507	r1	18.65	19.07	19.98	19.33	18.77	19.02	19.05	18.83	18.48	18.71	18.95	19.07	19.48	18.73	19.31	18.82	18.9	18.82	18.87	18.95	19.34	19.19	19.64	18.32	19.86	19.02	19	19.22	18.62	19.38	18.89	18.35	18.82	18.32	19.13	19.2	18.64	18.86	19.49	19.05	18.52	19.11	19.36	19.54	19.12	19.19	20.2	19.3
n07515	r1	13.22	10.79	12.58	14.56	10.05	8.58	10.6	10.11	11.39	10.98	10.75	10.62	10.02	9.47	11.25	8.63	10.45	10.14	10.74	10.79	13.33	11.12	9.77	16.78	11.16	14.59	12.41	11.24	14.63	12.06	11.39	15.2	11.41	10.33	16.22	9.71	15.41	11.98	9.98	12.24	11.93	11.63	9.78	10.34	12.29	10.53	16.44	10.87
[truncated: 2,894 more rows]
[truncated: 103 more columns]

## Sheet: S3
Table S3. The statistical results of broad-sense heritability (H2) and coefficient of variation (CV).
Classes	CV (%)			H2
	Maximum	Minimum	Average	Maximum	Minimum	Average
[truncated: 11 more rows]

## Sheet: S4
Table S4. Metabolic quantitative trait loci (mQTLs) results of RIL population.
[truncated: 1,007 more rows]

[truncated: 6 more sheets: S5, S6, S7, S8, S9, S10]
